# Supplementary material for: Phylogenomic analyses highlight innovation and introgression in the continental radiations of Fagaceae across the Northern Hemisphere
Source: Nat Commun. 2022 Mar 14;13:1320. doi: 10.1038/s41467-022-28917-1 (PMC8921187; doi:10.1038/s41467-022-28917-1)
Supplement: Supplementary file 4 — Supplementary Data 1 [file 41467_2022_28917_MOESM4_ESM.xlsx]

## Sheet: S1
Supplementary Data 1 List of species sampled.
samples ID	Speceis	Section	Genus	Sampling site	Nuclear data source	Plastid data source	Resequencing depth	Voucher specimen and garden accession number
Betula pendula (genome)	Betula pendula	/	Betula	/	PRJEB14544	MG386401*	/	/
Fagus sylvatica (genome)	Fagus sylvatica	/	Fagus	/	PRJEB24056	NC036929**	/	/
Fagus lucida_1	Fagus lucida	/	Fagus	Longcanggou, Sichuan, China	SRR16661009***	dryad.vq83bk3tc***	35.8126	YS20190724-4
Fagus lucida_2	Fagus lucida	/	Fagus	Longcanggou, Sichuan, China	SRR16661113***	dryad.vq83bk3tc***	36.4801	YS20190724-4
Fagus lucida_3	Fagus lucida	/	Fagus	Hengyang, Hunan, China	SRR16661112***	dryad.vq83bk3tc***	41.5063	YS20190817-3
Trigonobalanus verticillata	Trigonobalanus verticillata	/	Trigonobalanus	Royal Botanic Gardens Kew, London, UK	SRR16661106***	dryad.vq83bk3tc***	31.3658	UK RBG 1967-421
Trigonobalanus doichangensis_1	Trigonobalanus doichangensis	/	Trigonobalanus	Kunming, Yunnan, China	SRR16661003***	dryad.vq83bk3tc***	26.7129	GJ-GYJ201901
Trigonobalanus doichangensis_2	Trigonobalanus doichangensis	/	Trigonobalanus	Kunming, Yunnan, China	SRR16661115***	dryad.vq83bk3tc***	20.9689	GJ-GYJ201902
Trigonobalanus excelsa	Trigonobalanus excelsa	/	Trigonobalanus	Cali, Colombia	SRR16661116***	dryad.vq83bk3tc***	23.5601	Manos s.n. (DUKE)
Castanea mollissima (genome)	Castanea mollissima	/	Castanea	/	PRJNA527178	PRJNA527178	/	/
Castanea seguinii	Castanea seguinii	/	Castanea	Lushan, Jiangxi, China	SRR16661011***	dryad.vq83bk3tc***	34.1078	YS20190711-2
Castanea henryi	Castanea henryi	/	Castanea	Emeishan, Sichuan, China	SRR16661010***	dryad.vq83bk3tc***	29.3875	YS20190722-3
Castanea pumila_1	Castanea pumila	/	Castanea	Duke Forest, Durham, NC	SRR16661081***	dryad.vq83bk3tc***	33.5858	Manos s.n. (DUKE)
Castanea pumila_2	Castanea pumila	/	Castanea	Highlands, Macon, NC	SRR16661080***	dryad.vq83bk3tc***	37.8538	Manos s.n. (DUKE)
Castanea dentata	Castanea dentata	/	Castanea	Highlands, Macon, NC	SRR16661078***	dryad.vq83bk3tc***	28.7774	Manos s.n. (DUKE)
Castanopsis hystrix	Castanopsis hystrix	/	Castanopsis	Jianfengling, Hainan, China	SRR16661068***	dryad.vq83bk3tc***	38.892	HongZhou-JFL2019-01
Castanopsis hainanensis	Castanopsis hainanensis	/	Castanopsis	Jianfengling, Hainan, China	SRR16661057***	dryad.vq83bk3tc***	33.7378	YS20211004-1
Castanopsis lamontii	Castanopsis lamontii	/	Castanopsis	Jianfengling, Hainan, China	SRR16661035***	dryad.vq83bk3tc***	29.5699	HongZhou-JFL2019-02
Castanopsis eyrei	Castanopsis eyrei	/	Castanopsis	Changsha, Hunan, China	SRR16661050***	dryad.vq83bk3tc***	32.5577	YS20180712-2
Castanopsis fargesii	Castanopsis fargesii	/	Castanopsis	Changsha, Hunan, China	SRR16661049***	dryad.vq83bk3tc***	38.6632	YS20180712-3
Castanopsis carlesii_1	Castanopsis carlesii	/	Castanopsis	Ningbo, Zhejiang, China	SRR16661045***	dryad.vq83bk3tc***	34.2973	YS20180710-3
Castanopsis carlesii_2	Castanopsis carlesii	/	Castanopsis	Ningbo, Zhejiang, China	SRR16661044***	dryad.vq83bk3tc***	31.7212	YS20180710-3
Castanopsis sclerophylla_1	Castanopsis sclerophylla	/	Castanopsis	Jiujiang, Jiangxi, China	SRR16661042***	dryad.vq83bk3tc***	39.5501	YS20180723-4
Castanopsis sclerophylla_2	Castanopsis sclerophylla	/	Castanopsis	Jiujiang, Jiangxi, China	SRR16661041***	dryad.vq83bk3tc***	35.99	YS20180723-4
Castanopsis jucunda_1	Castanopsis jucunda	/	Castanopsis	Hengyang, Hunan, China	SRR16661039***	dryad.vq83bk3tc***	31.4429	YS20180804-7
Castanopsis jucunda_2	Castanopsis jucunda	/	Castanopsis	Hengyang, Hunan, China	SRR16661038***	dryad.vq83bk3tc***	31.4451	YS20180804-7
Castanopsis nigrescens	Castanopsis nigrescens	/	Castanopsis	Huizhou, Guangdong, China	SRR16661018***	dryad.vq83bk3tc***	35.2002	YS20181201-5
Castanopsis fabri	Castanopsis fabri	/	Castanopsis	Huizhou, Guangdong, China	SRR16661017***	dryad.vq83bk3tc***	35.3314	YS20181201-7
Castanopsis fissa	Castanopsis fissa	/	Castanopsis	Huizhou, Guangdong, China	SRR16661016***	dryad.vq83bk3tc***	34.8422	YS20181201-8
Castanopsis orthacantha	Castanopsis orthacantha	/	Castanopsis	Zhanyi, Yunnan, China	SRR16661101***	dryad.vq83bk3tc***	33.1129	YNZY5-1
Chrysolepis chyrsophylla	Chrysolepis chyrsophylla	/	Chrysolepis	Mary's Peak, Benton, Oregon	SRR16661074***	dryad.vq83bk3tc***	43.4704	Manos s.n. (DUKE)
Chrysolepis sempervirens	Chrysolepis sempervirens	/	Chrysolepis	Black Mountain, San Bernardino, California	SRR16661073***	dryad.vq83bk3tc***	39.6865	Burge 592 (DUKE)
Lithocarpus corneus	Lithocarpus corneus	/	Lithocarpus	Jianfengling, Hainan, China	SRR16661024***	dryad.vq83bk3tc***	44.241	HongZhou-JFL2019-03
Lithocarpus uvariifolius	Lithocarpus uvariifolius	/	Lithocarpus	Huizhou, Guangdong, China	SRR16661028***	dryad.vq83bk3tc***	34.6783	YS20190804-12
Lithocarpus calophyllus	Lithocarpus calophyllus	/	Lithocarpus	Huizhou, Guangdong, China	SRR16661026***	dryad.vq83bk3tc***	32.8187	YS20181201-11
Lithocarpus longanoides	Lithocarpus longanoides	/	Lithocarpus	Huizhou, Guangdong, China	SRR16661025***	dryad.vq83bk3tc***	35.0959	YS20181201-12
Lithocarpus haipinii	Lithocarpus haipinii	/	Lithocarpus	Huizhou, Guangdong, China	SRR16661023***	dryad.vq83bk3tc***	35.3768	YS20181201-13
Lithocarpus hancei	Lithocarpus hancei	/	Lithocarpus	Huizhou, Guangdong, China	SRR16661022***	dryad.vq83bk3tc***	31.7208	YS20181201-14
Lithocarpus amygdalifolius	Lithocarpus amygdalifolius	/	Lithocarpus	Wanshan, Guangdong, China	SRR16661012***	dryad.vq83bk3tc***	30.0166	YS20181207-4
Lithocarpus truncatus	Lithocarpus truncatus	/	Lithocarpus	Wayao, Yunnan, China	SRR16661105***	dryad.vq83bk3tc***	33.9878	YNWY04
Lithocarpus longipedicellatus	Lithocarpus longipedicellatus	/	Lithocarpus	Jianfengling, Hainan, China	SRR16661013***	dryad.vq83bk3tc***	38.1144	HongZhou-JFL2019-04
Lithocarpus tephrocarpus	Lithocarpus tephrocarpus	/	Lithocarpus	Jianfengling, Hainan, China	SRR16661046***	dryad.vq83bk3tc***	35.2129	HongZhou-JFL2019-05
Notholithocarpus densiflorus_1	Notholithocarpus densiflorus	/	Notholithocarpus	Illinois River Watershed, Josephine, Oregon	SRR16661083***	dryad.vq83bk3tc***	38.6697	Manos & Tucker 922 (BH)
Notholithocarpus densiflorus_2	Notholithocarpus densiflorus	/	Notholithocarpus	California	SRR16661072***	dryad.vq83bk3tc***	36.6379	Nixon 4585 (BH)
Notholithocarpus densiflorus var echinoides	Notholithocarpus densiflorus var. echinoides	/	Notholithocarpus	Nevada, California	SRR16661071***	dryad.vq83bk3tc***	33.4308	Manos s.n. (DUKE)
Quercus suber (genome)	Quercus suber	Cerris	Quercus	/	PRJNA433227	PRJNA433227	/	/
Quercus suber	Quercus suber	Cerris	Quercus	Orella St, Santa Barbara, California	SRR16661087***	dryad.vq83bk3tc***	34.4702	Manos & Tucker 922 (BH)
Quercus cerris_1	Quercus cerris	Cerris	Quercus	Royal Botanic Gardens Kew, London, UK	SRR16661061***	dryad.vq83bk3tc***	26.4494	UK RBG 1973-11268
Quercus cerris_2	Quercus cerris	Cerris	Quercus	The Linnaeus Garden, Uppsala, Sweden	SRR16661070***	dryad.vq83bk3tc***	39.5573	1981-2376A
Quercus cerris_3	Quercus cerris	Cerris	Quercus	Shields Grove Arboretum, Yolo, California	SRR16661086***	dryad.vq83bk3tc***	38.4558	Manos 935 (BH)
Quercus castaneifolia	Quercus castaneifolia	Cerris	Quercus	Royal Botanic Gardens Kew, London, UK	SRR16661056***	dryad.vq83bk3tc***	39.0234	UK RBG 1969-13318
Quercus acutissima_1	Quercus acutissima	Cerris	Quercus	Kunming, Yunnan, China	SRR16661053***	dryad.vq83bk3tc***	35.252	YS20180630-2
Quercus chenii_1	Quercus chenii	Cerris	Quercus	Lianyungang, Jiangsu, China	SRR16661047***	dryad.vq83bk3tc***	27.3754	YS20180719-3
Quercus chenii_2	Quercus chenii	Cerris	Quercus	Hengyang, Hunan, China	SRR16661040***	dryad.vq83bk3tc***	32.5481	YS20180804-2
Quercus acutissima_2	Quercus acutissima	Cerris	Quercus	Taian, Shandong, China	SRR16661031***	dryad.vq83bk3tc***	32.2121	YS20180916-2
Quercus variabilis_1	Quercus variabilis	Cerris	Quercus	Wuming, Guangxi, China	SRR16661030***	dryad.vq83bk3tc***	33.0749	YS20181013-1
Quercus variabilis_2	Quercus variabilis	Cerris	Quercus	Yizhang, Hubei, China	SRR16661029***	dryad.vq83bk3tc***	28.6172	YS20181026-1
Quercus myrsinifolia	Quercus myrsinifolia	Cyclobalanopsis	Quercus	Huizhou, Guangdong, China	SRR16661027***	dryad.vq83bk3tc***	35.8138	YS20181201-1
Quercus edithiae	Quercusedithiae	Cyclobalanopsis	Quercus	Jianfengling, Hainan, China	SRR16661090***	dryad.vq83bk3tc***	36.9242	HongZhou-JFL2019-06
Quercus tiaoloshanica	Quercus tiaoloshanica	Cyclobalanopsis	Quercus	Jianfengling, Hainan, China	SRR16661117***	dryad.vq83bk3tc***	35.8541	HongZhou-JFL2019-07
Quercus gilva	Quercus gilva	Cyclobalanopsis	Quercus	Shigaozhen, Hunan, China	SRR16661118***	dryad.vq83bk3tc***	33.5231	HNSGZ1-1
Quercus chungii	Quercus chungii	Cyclobalanopsis	Quercus	Huizhou, Guangdong, China	SRR16661021***	dryad.vq83bk3tc***	33.4189	YS20181201-2
Quercus championii	Quercus championii	Cyclobalanopsis	Quercus	Huizhou, Guangdong, China	SRR16661019***	dryad.vq83bk3tc***	36.106	YS20181201-4
Quercus fleuryi	Quercus fleuryi	Cyclobalanopsis	Quercus	Huizhou, Guangdong, China	SRR16661020***	dryad.vq83bk3tc***	33.9222	YS20181201-3
Quercus patelliformis	Quercus patelliformis	Cyclobalanopsis	Quercus	Jianfengling, Hainan, China	SRR16661079***	dryad.vq83bk3tc***	37.0224	HongZhou-JFL2019-08
Quercus hui	Quercus hui	Cyclobalanopsis	Quercus	Dinghushan, Guangdong, China	SRR16661015***	dryad.vq83bk3tc***	35.6281	YS20181203-1
Quercus ilex_1	Quercus ilex	Ilex	Quercus	UCSB, Santa Barabara, California	SRR16661096***	dryad.vq83bk3tc***	45.4332	Manos 412 (BH)
Quercus ilex_2	Quercus ilex	Ilex	Quercus	Royal Botanic Gardens Kew, London, UK	SRR16661054***	dryad.vq83bk3tc***	41.5221	UK RBG 1969-16161
Quercus aquifolioides_1	Quercus aquifolioides	Ilex	Quercus	Bomi, Tibet, China	SRR16661008***	dryad.vq83bk3tc***	36.799	YS20190728-1
Quercus aquifolioides_2	Quercus aquifolioides	Ilex	Quercus	Bomi, Tibet, China	SRR16661007***	dryad.vq83bk3tc***	30.8485	YS20190729-1
Quercus senescens_1	Quercus senescens	Ilex	Quercus	Xinping, Yunnan, China	SRR16661052***	dryad.vq83bk3tc***	38.1584	YS20180702-23
Quercus senescens_2	Quercus senescens	Ilex	Quercus	Xinping, Yunnan, China	SRR16661051***	dryad.vq83bk3tc***	34.6199	YS20180702-23
Quercus spinosa	Quercus spinosa	Ilex	Quercus	Taibai, Shaanxi, China	SRR16661034***	dryad.vq83bk3tc***	33.5012	YS20180903-4
Quercus pseudosetulosa	Quercus pseudosetulosa	Ilex	Quercus	Wanshan, Guangdong, China	SRR16661014***	dryad.vq83bk3tc***	34.1048	YS20181207-1
Quercus monimotricha_1	Quercus monimotricha	Ilex	Quercus	Judian, Yunnan, China	SRR16661109***	dryad.vq83bk3tc***	34.8525	YNJDZ3
Quercus monimotricha_2	Quercus monimotricha	Ilex	Quercus	Judian, Yunnan, China	SRR16661108***	dryad.vq83bk3tc***	41.6834	YNJDZ3
Quercus pseudosemecarpifolia_1	Quercus pseudosemecarpifolia	Ilex	Quercus	Zhanyi, Yunnan, China	SRR16661103***	dryad.vq83bk3tc***	44.4775	YNZY4
Quercus pseudosemecarpifolia_2	Quercus pseudosemecarpifolia	Ilex	Quercus	Zhanyi, Yunnan, China	SRR16661102***	dryad.vq83bk3tc***	33.9245	YNZY4
Quercus dolicholepis	Quercus dolicholepis	Ilex	Quercus	Wufeng, Hubei, China	SRR16661111***	dryad.vq83bk3tc***	42.7259	YS20190822-1
Quercus engleriana	Quercus engleriana	Ilex	Quercus	Wufeng, Hubei, China	SRR16661110***	dryad.vq83bk3tc***	40.7276	YS20190822-2
Quercus guyavaefolia	Quercus guyavaefolia	Ilex	Quercus	Bomi, Tibet, China	SRR16661119***	dryad.vq83bk3tc***	29.6888	HBL01
Quercus rubra_1	Quercus rubra	Lobatae	Quercus	Royal Botanic Gardens Kew, London, UK	SRR16661060***	dryad.vq83bk3tc***	36.5732	UK RBG 1969-16640
Quercus rubra_2	Quercus rubra	Lobatae	Quercus	Royal Botanic Gardens Kew, London, UK	SRR16661059***	dryad.vq83bk3tc***	41.9069	UK RBG 2000-5034
Quercus rubra_3	Quercus rubra	Lobatae	Quercus	Cornell University, Tompkins, New York	SRR16661095***	dryad.vq83bk3tc***	34.7043	Manos s.n. (BH)
Quercus ellipsoidalis	Quercus ellipsoidalis	Lobatae	Quercus	Royal Botanic Gardens Kew, London, UK	SRR16661069***	dryad.vq83bk3tc***	39.7463	UK RBG 1974-7114
Quercus palustris_1	Quercus palustris	Lobatae	Quercus	Tompkins, New York	SRR16661093***	dryad.vq83bk3tc***	25.5943	Manos s.n. (BH)
Quercus palustris_2	Quercus palustris	Lobatae	Quercus	Royal Botanic Gardens Kew, London, UK	SRR16661067***	dryad.vq83bk3tc***	47.1689	UK RBG 2008-985
Quercus texana	Quercus texana	Lobatae	Quercus	Royal Botanic Gardens Kew, London, UK	SRR16661065***	dryad.vq83bk3tc***	37.3377	UK RBG 1986-1499
Quercus agrifolia	Quercus agrifolia	Lobatae	Quercus	Santa Barabara, California	SRR16661094***	dryad.vq83bk3tc***	42.2726	Manos 542 (BH)
Quercus kelloggii	Quercus kelloggii	Lobatae	Quercus	Riverside, California	SRR16661092***	dryad.vq83bk3tc***	44.7412	Manos 123 (BH)
Quercus pogoda	Quercus pogoda	Lobatae	Quercus	Royal Botanic Gardens Kew, London, UK	SRR16661066***	dryad.vq83bk3tc***	39.7763	UK RBG 2007-109
Quercus chrysolepis	Quercus chrysolepis	Protobalanus	Quercus	Los Angeles, Californi	SRR16661091***	dryad.vq83bk3tc***	40.2133	Nixon s.n. (BH)
Quercus vacciniifolia	Quercus vacciniifolia	Protobalanus	Quercus	Gold Lake, Sierra, California	SRR16661089***	dryad.vq83bk3tc***	32.1751	Manos 962 (BH);
Quercus tomentella	Quercus tomentella	Protobalanus	Quercus	Anacapa Island, Ventura, California	SRR16661088***	dryad.vq83bk3tc***	33.5619	Manos 545 (BH)
Quercus sadleriana	Quercus sadleriana	Ponticae	Quercus	Illinois River Watershed, Josephine, Oregon	SRR16661084***	dryad.vq83bk3tc***	38.1186	Burge 1777 (DUKE) PM 321-1
Quercus pontica	Quercus pontica	Ponticae	Quercus	Raulston Arboretum, Raleigh, NC	SRR16661082***	dryad.vq83bk3tc***	43.779	Manos s.n. (DUKE)
Quercus fusiformis	Quercus fusiformis	Virentes	Quercus	Double Helix Ranch, Mason, Texas	SRR16661085***	dryad.vq83bk3tc***	35.4139	D. Hillis s.n. (DUKE) PM 286-2
Quercus virginiana	Quercus virginiana	Virentes	Quercus	School of Science and Mathematics, Durham, NC	SRR16661077***	dryad.vq83bk3tc***	28.6056	Manos s.n. (DUKE)
Quercus lobata (genome)	Quercus lobata	Quercus	Quercus	/	PRJNA308314	PRJNA308314	/	/
Quercus engelmannii	Quercus engelmannii	Quercus	Quercus	New World oak	SRR16661098***	dryad.vq83bk3tc***	32.9312	Manos 212 (BH)
Quercus rugosa_1	Quercus rugosa	Quercus	Quercus	Morelos, Mexico	SRR16661097***	dryad.vq83bk3tc***	28.1015	Manos 570 (BH)
Quercus rugosa_2	Quercus rugosa	Quercus	Quercus	Royal Botanic Gardens Kew, London, UK	SRR16661064***	dryad.vq83bk3tc***	28.4025	UK RBG 1984-5278
Quercus canariensis	Quercus canariensis	Quercus	Quercus	Royal Botanic Gardens Kew, London, UK	SRR16661062***	dryad.vq83bk3tc***	36.0262	UK RBG 1969-17270
Quercus alba_1	Quercus alba	Quercus	Quercus	Anderson Woods	SRR16661076***	dryad.vq83bk3tc***	35.2807	Manos s.n. (DUKE)
Quercus alba_2	Quercus alba	Quercus	Quercus	Anderson Woods	SRR16661075***	dryad.vq83bk3tc***	34.4845	Manos s.n. (DUKE)
Quercus robur (genome)	Quercus robur	Quercus	Quercus	/	PRJEB19898	/	/	/
Quercus robur	Quercus robur	Quercus	Quercus	Royal Botanic Gardens Kew, London, UK	SRR16661063***	dryad.vq83bk3tc***	31.0224	UK RBG 000-73.18740
Quercus petraea	Quercus petraea	Quercus	Quercus	Royal Botanic Gardens Kew, London, UK	SRR16661058***	dryad.vq83bk3tc***	40.6156	UK RBG 1969-16021
Quercus pubescens	Quercus pubescens	Quercus	Quercus	Royal Botanic Gardens Kew, London, UK	SRR16661055***	dryad.vq83bk3tc***	44.2623	UK RBG 1969-16032
Quercus fabrei_1	Quercus fabrei	Quercus	Quercus	Xinyang, Henan, China	SRR16661048***	dryad.vq83bk3tc***	28.5642	YS20180716-3
Quercus fabrei_2	Quercus fabrei	Quercus	Quercus	Yingpanshan, Chongqing, China	SRR16661037***	dryad.vq83bk3tc***	22.8187	YS20180810-2
Quercus serrata_1	Quercus serrata	Quercus	Quercus	Huangshan, Anhui, China	SRR16661043***	dryad.vq83bk3tc***	41.189	YS20180722-2
Quercus serrata_2	Quercus serrata	Quercus	Quercus	Xitiammu, zhejiang, China	SRR16661099***	dryad.vq83bk3tc***	27.689	zjxtms04-01
Quercus aliena_1	Quercus aliena	Quercus	Quercus	Yuncheng, Shanxi, China	SRR16661033***	dryad.vq83bk3tc***	29.6757	YS20180908-2
Quercus aliena_2	Quercus aliena	Quercus	Quercus	Fangshan, Beijing, China	SRR16661100***	dryad.vq83bk3tc***	26.2306	Z0913-3-3
Quercus dentata_2	Quercus dentata	Quercus	Quercus	Shijiazhuang, Hebei, China	SRR16661032***	dryad.vq83bk3tc***	32.9945	YS20180911-4
Quercus dentata_1	Quercus dentata	Quercus	Quercus	Baoji, Shaanxi, China	SRR16661036***	dryad.vq83bk3tc***	34.7741	YS20180902-4
Quercus liaotongensis_1	Quercus liaotongensis	Quercus	Quercus	Shifogou, Gansu, china	SRR16661006***	dryad.vq83bk3tc***	29.3985	YS20180828-1
Quercus liaotongensis_2	Quercus liaotongensis	Quercus	Quercus	Jiaocheng, Shanxi, China	SRR16661005***	dryad.vq83bk3tc***	30.8124	YS20180909-1
Quercus mongolica_1	Quercus mongolica	Quercus	Quercus	Shijiazhuang, Hebei, China	SRR16661004***	dryad.vq83bk3tc***	27.4482	YS20180911-2
Quercus mongolica_2	Quercus mongolica	Quercus	Quercus	Qinhuangdao, Heibei, China	SRR16661114***	dryad.vq83bk3tc***	29.3865	Zhou20180914-2
Quercus griffithii_1	Quercus griffithii	Quercus	Quercus	Kunming, Yunnan, China	SRR16661107***	dryad.vq83bk3tc***	37.5647	YNZY1
Quercus griffithii_2	Quercus griffithii	Quercus	Quercus	Zhanyi, Yunnan, China	SRR16661104***	dryad.vq83bk3tc***	35.9117	YNKMXS3
/, not applicable
*The cp genome of B. cordifolia was used for data analyses because the cp genome of B. pendula is not avaiable.
**The cp genome of F. engeriana was used for data analyses because the cp genome of F. sylvatica is not avaiable.
***Generated by this study.
