# Supplementary material for: Phylogenomic analyses highlight innovation and introgression in the continental radiations of Fagaceae across the Northern Hemisphere
Source: Nat Commun. 2022 Mar 14;13:1320. doi: 10.1038/s41467-022-28917-1 (PMC8921187; doi:10.1038/s41467-022-28917-1)
Supplement: Supplementary file 5 — Supplementary Data 2 [file 41467_2022_28917_MOESM5_ESM.xlsx]

## Sheet: S2
Supplementary Data 2 Alignment length and polymorphic sites of the 2124 orthologous genes in 122 Fagaceae individulas and one outgroup.
Gene ID*	Gene region*	Alignment length	No. of polymorphic site		Gene ID*	Gene region*	Alignment length	No. of polymorphic site
T0000840	Qrob_Chr01:23697705-23702912		34		T0371730	Qrob_Chr01:5990313-5995383	209	68
T0001430	Qrob_Chr01:24850348-24853418	754	182		T0372300	Qrob_Chr11:40375177-40376633	763	255
T0001480	Qrob_Chr01:24994918-25002050	226	73		T0372680	Qrob_Chr09:14808353-14822585	1834	750
T0001520	Qrob_Chr01:25134293-25151417	1196	304		T0374810	Qrob_Chr02:40709809-40715097	1370	471
T0001530	Qrob_Chr01:25159510-25169438	1155	302		T0374820	Qrob_Chr02:40715663-40718769	308	125
T0001940	Qrob_Chr01:26122731-26128006	360	146		T0374840	Qrob_Chr02:40758744-40762512	317	83
T0002450	Qrob_Chr08:45625559-45630497	315	114		T0374870	Qrob_Chr02:40795795-40797753	280	76
T0002620	Qrob_Chr08:46307477-46311529	2812	898		T0374890	Qrob_Chr02:40832820-40844198	253	76
T0002650	Qrob_Chr08:46330288-46332876	314	86		T0375440	Qrob_Chr09:5694670-5701245	707	246
T0004060	Qrob_Chr08:48372731-48373819	278	67		T0375450	Qrob_Chr09:5703218-5707237	586	176
T0004140	Qrob_Chr08:48480860-48486771	1841	421		T0375470	Qrob_Chr09:5754912-5760042	1035	216
T0004270	Qrob_Chr08:48641030-48647764	1219	345		T0375620	Qrob_Chr09:5969677-5971023	402	74
T0004410	Qrob_Chr08:49023529-49025827	568	203		T0375640	Qrob_Chr09:5980056-5980917	642	194
T0004560	Qrob_Chr11:47935163-47935837	277	96		T0376800	Qrob_Chr12:19799324-19802664	643	201
T0004580	Qrob_Chr11:47979958-47984966	1224	283		T0376960	Qrob_Chr02:44682897-44698925	582	188
T0004680	Qrob_Chr06:23776396-23781375	2554	828		T0376980	Qrob_Chr02:44652758-44656509	756	196
T0004910	Qrob_Chr06:23077706-23082049	627	134		T0377160	Qrob_Chr02:44292939-44298331	896	262
T0004950	Qrob_Chr06:22990603-22994696	703	189		T0377170	Qrob_Chr02:44237171-44243575	210	49
T0005060	Qrob_Chr06:22853612-22862527	757	211		T0377180	Qrob_Chr02:44234081-44235742	858	324
T0005110	Qrob_Chr06:22772133-22776757	1803	406		T0377210	Qrob_Chr02:44176078-44181777	344	124
T0005180	Qrob_Chr06:22544842-22551417	477	104		T0377580	Qrob_Chr11:45246468-45251079	244	72
T0005760	Qrob_Chr06:21243299-21248629	372	103		T0378900	Qrob_Chr08:9905520-9911196	265	62
T0005860	Qrob_Chr06:21067403-21070285	200	47		T0379650	Qrob_Chr06:25445470-25446950	250	55
T0005870	Qrob_Chr06:21055273-21060191	935	242		T0379870	Qrob_Chr07:4038746-4042140	257	51
T0006190	Qrob_Chr06:20332650-20333836	293	70		T0379910	Qrob_Chr07:4113728-4118790	225	65
T0007330	Qrob_Chr02:85794140-85797949	994	313		T0380890	Qrob_Chr04:32529643-32532637	1800	678
T0008430	Qrob_Chr03:4403113-4403827	293	89		T0380930	Qrob_Chr04:32595510-32597512	1258	384
T0009910	Qrob_Chr02:59414466-59417475	279	91		T0381010	Qrob_Chr04:32700289-32708192	235	59
T0010050	Qrob_Chr02:59934517-59939115	538	111		T0381300	Qrob_Chr10:8234187-8239656	910	274
T0010480	Qrob_Chr11:33340878-33342370	226	55		T0382240	Qrob_Chr06:27445936-27448502	708	221
T0010570	Qrob_Chr11:33429757-33451483	4001	1294		T0383020	Qrob_Chr07:34507607-34514532	930	393
T0011040	Qrob_Chr11:34476318-34485018	283	86		T0383040	Qrob_Chr07:34530562-34534043	909	265
T0011510	Qrob_Chr11:35096980-35100990	381	137		T0383060	Qrob_Chr07:34566395-34566953	344	93
T0011520	Qrob_Chr11:35102264-35104419	1071	301		T0383070	Qrob_Chr07:34585577-34588430	840	251
T0013360	Qrob_Chr05:22176079-22182398	1519	378		T0383220	Qrob_Chr07:34751223-34752983	432	105
T0013410	Qrob_Chr05:22248069-22260509	809	192		T0383270	Qrob_Chr07:34838127-34842911	362	132
T0013730	Qrob_Chr05:22704507-22708866	312	83		T0384680	Qrob_H2.3_Sc0000380:132889-139139	442	127
T0014150	Qrob_Chr09:17912484-17916233	538	148		T0384750	Qrob_H2.3_Sc0000380:298889-299928	768	274
T0014170	Qrob_Chr09:17922468-17926517	693	236		T0385620	Qrob_Chr08:10472384-10475169	242	63
T0014300	Qrob_Chr09:18046732-18048408	370	140		T0386240	Qrob_Chr08:9590166-9591068	505	197
T0014320	Qrob_Chr09:18052720-18061071	599	94		T0386270	Qrob_Chr08:9556987-9564139	509	157
T0016460	Qrob_Chr03:17460751-17463895	724	228		T0386290	Qrob_Chr08:9529994-9546559	2189	509
T0017060	Qrob_Chr08:57659343-57674858	1013	354		T0386300	Qrob_Chr08:9523137-9527066	3078	975
T0017170	Qrob_Chr08:57434799-57443303	509	181		T0386940	Qrob_H2.3_Sc0000239:1133178-1134549	951	401
T0017190	Qrob_Chr08:57408756-57418088	731	155		T0387110	Qrob_Chr08:57810171-57815632	347	116
T0017280	Qrob_Chr08:57250388-57254542	912	366		T0387530	Qrob_Chr01:14897803-14901181	1994	615
T0017290	Qrob_Chr08:57236789-57245409	1552	507		T0387610	Qrob_Chr02:95817689-95822767	741	278
T0018120	Qrob_Chr01:31210823-31211566	638	178		T0387630	Qrob_Chr02:95967912-95977045	853	317
T0018350	Qrob_Chr01:31588242-31596790	1222	365		T0387650	Qrob_Chr02:95991439-95993447	484	142
T0018390	Qrob_Chr01:31644093-31649934	308	69		T0388250	Qrob_Chr07:47151703-47162064	249	67
T0018440	Qrob_Chr01:31712486-31718065	267	53		T0390510	Qrob_Chr01:6540697-6546572	898	287
T0018830	Qrob_Chr02:110931059-110938082	471	163		T0390520	Qrob_Chr01:6554960-6558816	295	117
T0018840	Qrob_Chr02:110926224-110929184	1463	522		T0390720	Qrob_Chr01:6798871-6804282	313	120
T0018860	Qrob_Chr02:110903437-110914483	2668	675		T0390750	Qrob_Chr01:6825972-6830757	300	67
T0019000	Qrob_Chr02:110754766-110760013	930	248		T0390850	Qrob_Chr04:25034026-25040308	592	206
T0019170	Qrob_Chr02:110437254-110441170	461	190		T0390890	Qrob_Chr04:24965684-24972578	352	106
T0019500	Qrob_Chr02:109995477-110006762	1180	455		T0390930	Qrob_Chr04:24880971-24889232	1246	334
T0019670	Qrob_Chr02:109771084-109772793	373	122		T0391140	Qrob_Chr04:24611494-24614047	2210	728
T0019910	Qrob_Chr02:109274433-109276894	921	293		T0391600	Qrob_Chr07:33928071-33931712	388	114
T0019960	Qrob_Chr02:109216885-109224712	589	187		T0391780	Qrob_Chr02:19495558-19502529	1446	342
T0020390	Qrob_Chr12:32814963-32825578	532	150		T0392860	Qrob_Chr02:98849916-98870028	828	157
T0020730	Qrob_Chr02:18883689-18892216	200	53		T0393670	Qrob_Chr02:97631477-97633166	1309	487
T0020760	Qrob_Chr02:18840512-18847913	468	174		T0395570	Qrob_Chr02:56431100-56434617	1242	261
T0020830	Qrob_Chr02:18742878-18748686	331	79		T0395640	Qrob_Chr02:56268255-56271116	627	186
T0020900	Qrob_Chr02:18654340-18660053	459	136		T0395960	Qrob_H2.3_Sc0000105:287342-291341	327	92
T0021290	Qrob_Chr02:17932095-17934131	347	114		T0396050	Qrob_H2.3_Sc0000105:410785-413866	366	124
T0025060	Qrob_Chr04:10976478-10982916	657	92		T0396100	Qrob_H2.3_Sc0000105:462075-468809	982	280
T0025100	Qrob_Chr04:10839889-10849288	528	131		T0396610	Qrob_Chr09:13577937-13581473	375	106
T0025130	Qrob_Chr04:10640463-10647609	214	72		T0396660	Qrob_Chr09:13525495-13533350	205	60
T0025250	Qrob_Chr04:10332830-10333530	468	180		T0398200	Qrob_Chr08:63305386-63307451	737	288
T0025870	Qrob_H2.3_Sc0000044:328669-330510	243	91		T0398530	Qrob_Chr02:3112871-3120382	298	80
T0026220	Qrob_H2.3_Sc0000044:1836534-1837124	411	170		T0398690	Qrob_Chr02:2842399-2844342	1227	310
T0026230	Qrob_H2.3_Sc0000044:1868643-1875517	741	219		T0399150	Qrob_Chr04:28030834-28044025	1349	288
T0026250	Qrob_H2.3_Sc0000044:1994744-2001416	399	81		T0400720	Qrob_Chr05:28527726-28530019	1573	495
T0026280	Qrob_H2.3_Sc0000044:2084959-2088802	276	91		T0400910	Qrob_Chr05:28279706-28281081	406	84
T0026320	Qrob_H2.3_Sc0000044:2155990-2158601	310	109		T0401710	Qrob_Chr11:13317897-13325803	895	238
T0026480	Qrob_H2.3_Sc0000044:2368244-2374851	202	48		T0401720	Qrob_Chr11:13329098-13338731	525	164
T0026500	Qrob_H2.3_Sc0000044:2380055-2392515	1200	450		T0402090	Qrob_Chr01:46552239-46555820	903	241
T0026800	Qrob_Chr09:21477489-21482444	340	71		T0402130	Qrob_Chr01:46491799-46494074	451	136
T0026840	Qrob_Chr09:21547624-21559946	751	197		T0402270	Qrob_Chr01:46048127-46053114	287	58
T0026970	Qrob_Chr09:21828608-21836751	267	87		T0402280	Qrob_Chr01:46008623-46016207	2330	768
T0027720	Qrob_Chr09:23183654-23186201	771	259		T0402810	Qrob_Chr08:21941319-21947576	605	227
T0027790	Qrob_Chr09:23319417-23320437	316	50		T0402950	Qrob_Chr08:11505329-11509775	586	157
T0027810	Qrob_Chr09:23347248-23355645	231	53		T0403060	Qrob_Chr11:2443679-2454947	489	153
T0028570	Qrob_Chr02:15130618-15136166	407	78		T0403190	Qrob_Chr11:2552214-2563513	988	281
T0030690	Qrob_Chr03:50541572-50546670	440	101		T0403370	Qrob_Chr11:2761638-2765494	612	139
T0032120	Qrob_Chr04:30935127-30940515	423	125		T0403390	Qrob_Chr11:2773717-2778187	463	91
T0032370	Qrob_Chr10:49182513-49188232	1596	377		T0403500	Qrob_Chr11:2888821-2894149	247	97
T0032860	Qrob_Chr08:21009034-21011795	1807	447		T0403630	Qrob_Chr10:21720407-21726695	1783	547
T0033400	Qrob_Chr08:19989312-19994490	250	88		T0404150	Qrob_Chr09:8730678-8735256	315	95
T0033410	Qrob_Chr08:19985054-19988216	492	120		T0404200	Qrob_Chr09:8785211-8795659	1189	458
T0033440	Qrob_Chr08:19955670-19959614	1741	592		T0404240	Qrob_Chr09:8864107-8867309	239	100
T0033470	Qrob_Chr08:19937818-19944023	483	191		T0404610	Qrob_Chr09:9422889-9427825	241	52
T0033960	Qrob_Chr08:19266646-19268717	1507	598		T0404620	Qrob_Chr09:9470810-9472715	917	298
T0033980	Qrob_Chr08:19255113-19257627	630	179		T0405010	Qrob_Chr01:451431-455072	1108	486
T0033990	Qrob_Chr08:19236080-19250240	3567	1055		T0406180	Qrob_Chr06:42731844-42733707	414	119
T0034010	Qrob_Chr08:19211739-19217648	1856	786		T0406260	Qrob_Chr07:16343929-16347310	2034	595
T0034300	Qrob_H2.3_Sc0000026:499911-503074	2556	980		T0406270	Qrob_Chr07:16424786-16430881	814	262
T0035200	Qrob_H2.3_Sc0000026:2867510-2869178	415	109		T0407900	Qrob_Chr06:55344984-55356762	624	251
T0036550	Qrob_H2.3_Sc0000725:66118-67994	321	122		T0407940	Qrob_Chr06:55307940-55310346	747	137
T0036580	Qrob_H2.3_Sc0000725:127040-129561	553	183		T0408610	Qrob_Chr08:15511593-15512927	220	75
T0037750	Qrob_H2.3_Sc0000024:2481550-2488983	865	235		T0410110	Qrob_Chr07:38954382-38958846	306	77
T0039710	Qrob_Chr01:1738402-1740877	477	98		T0410140	Qrob_Chr07:38913676-38921946	2682	453
T0039940	Qrob_Chr01:1542818-1548118	369	106		T0410710	Qrob_Chr04:18075207-18088763	1295	396
T0041090	Qrob_Chr03:6222018-6228302	692	253		T0411840	Qrob_H2.3_Sc0000354:416590-427092	434	176
T0041570	Qrob_Chr01:47538859-47541084	1231	315		T0412550	Qrob_Chr05:19438361-19450346	380	104
T0041690	Qrob_Chr01:47820339-47824695	553	151		T0412590	Qrob_Chr05:19399620-19402814	723	225
T0041930	Qrob_Chr01:48304766-48306187	351	116		T0412610	Qrob_Chr05:19352835-19355431	283	56
T0042490	Qrob_Chr04:2536039-2538414	526	174		T0412940	Qrob_Chr08:62375399-62379856	324	89
T0043930	Qrob_Chr12:23195423-23201026	274	81		T0412960	Qrob_Chr08:62338540-62346060	292	60
T0044000	Qrob_Chr12:22976750-22985233	797	182		T0413010	Qrob_Chr08:62286008-62293369	1205	361
T0044050	Qrob_Chr12:22886020-22889284	1158	275		T0413140	Qrob_Chr12:34622607-34625966	477	151
T0044800	Qrob_Chr12:21664554-21667418	358	95		T0413200	Qrob_Chr12:34546864-34551143	1670	659
T0044820	Qrob_Chr12:21581699-21601976	2270	878		T0413230	Qrob_Chr12:34504806-34510794	865	346
T0044860	Qrob_Chr12:21549202-21551337	924	292		T0413530	Qrob_Chr06:41153462-41158145	238	46
T0045490	Qrob_Chr07:49756032-49763639	309	105		T0413560	Qrob_Chr06:41096180-41102200	1348	530
T0047080	Qrob_Chr06:21714277-21727277	617	199		T0413610	Qrob_Chr06:40974308-40977654	389	145
T0047150	Qrob_Chr06:21611502-21618842	1291	341		T0413630	Qrob_Chr06:40963979-40968076	469	151
T0048400	Qrob_Chr11:16437645-16442589	1498	435		T0413820	Qrob_Chr06:40659123-40660348	222	76
T0048880	Qrob_Chr11:17173663-17179741	298	82		T0413830	Qrob_Chr06:40643431-40645474	641	219
T0050250	Qrob_Chr09:2806387-2809143	387	90		T0413890	Qrob_Chr07:15470016-15472043	201	58
T0050290	Qrob_Chr09:2756333-2763138	546	129		T0414090	Qrob_Chr07:15530606-15537723	333	63
T0050690	Qrob_Chr09:2353167-2356836	1000	353		T0415740	Qrob_Chr03:41443741-41448371	1425	402
T0050720	Qrob_Chr09:2328405-2332501	298	75		T0415820	Qrob_Chr03:41565220-41570609	431	115
T0050850	Qrob_Chr09:2152779-2168597	630	201		T0415920	Qrob_Chr03:41795414-41797109	1259	344
T0050990	Qrob_Chr09:2013912-2021543	479	130		T0415960	Qrob_Chr03:41971567-41979786	243	56
T0052700	Qrob_Chr08:14280900-14281661	450	138		T0416380	Qrob_Chr04:30716562-30718094	1408	446
T0052840	Qrob_Chr08:14518611-14520271	360	126		T0416450	Qrob_Chr10:40494286-40501603	356	84
T0052900	Qrob_Chr08:14576840-14580864	471	167		T0416490	Qrob_Chr10:40454799-40459445	865	266
T0052990	Qrob_Chr08:14720229-14727392	562	167		T0416850	Qrob_Chr06:29728375-29731508	1164	377
T0053010	Qrob_Chr08:14753811-14762142	328	115		T0416880	Qrob_Chr06:29766523-29768319	294	88
T0053050	Qrob_Chr08:14786921-14793675	263	82		T0417870	Qrob_Chr06:56836121-56837420	894	273
T0053830	Qrob_Chr06:46871678-46872538	677	236		T0417890	Qrob_Chr06:56791430-56810033	3080	770
T0053860	Qrob_Chr06:46825137-46836206	5720	1775		T0417960	Qrob_Chr06:56726977-56730315	278	108
T0053970	Qrob_Chr06:46516541-46519793	538	202		T0418040	Qrob_Chr06:56650298-56653786	257	104
T0054480	Qrob_Chr03:14350596-14361239	511	175		T0418220	Qrob_Chr06:56440001-56446525	519	144
T0055410	Qrob_Chr03:16128548-16136083	240	65		T0418410	Qrob_Chr09:13296752-13298547	900	328
T0055580	Qrob_Chr02:80338325-80343993	344	97		T0418550	Qrob_Chr02:39969948-39972286	626	248
T0055600	Qrob_Chr02:80378075-80386028	316	83		T0418590	Qrob_Chr02:39920648-39924910	864	244
T0057070	Qrob_Chr03:32707751-32715638	432	103		T0418680	Qrob_Chr02:39846407-39848733	1039	446
T0057120	Qrob_Chr03:32781879-32785376	219	80		T0419000	Qrob_Chr10:49621586-49626957	624	208
T0057250	Qrob_Chr03:32958499-32962181	321	134		T0419960	Qrob_Chr08:30533373-30542955	262	44
T0057340	Qrob_Chr03:33108584-33113188	435	75		T0420240	Qrob_Chr08:61998380-62001178	1030	266
T0057420	Qrob_Chr03:33222936-33227135	494	176		T0420850	Qrob_Chr04:30500265-30505162	266	97
T0057510	Qrob_Chr03:33379192-33386416	919	256		T0420890	Qrob_Chr04:30601058-30603346	578	134
T0059990	Qrob_Chr02:5870264-5870794	340	102		T0420900	Qrob_Chr04:30615302-30618849	439	120
T0060030	Qrob_Chr02:5943072-5944592	790	302		T0421930	Qrob_Chr09:8562743-8566524	330	63
T0060080	Qrob_Chr02:5989558-5991228	318	47		T0422160	Qrob_Chr09:8268785-8271870	224	74
T0060630	Qrob_Chr10:42407827-42413675	298	85		T0422720	Qrob_Chr02:36793495-36797908	2224	824
T0062680	Qrob_Chr02:71857137-71860812	359	132		T0422930	Qrob_Chr12:39715374-39722148	507	144
T0062880	Qrob_Chr02:71592541-71600701	243	85		T0422950	Qrob_Chr12:39749383-39752367	1109	335
T0063960	Qrob_Chr05:16725351-16737465	1150	469		T0422970	Qrob_Chr12:39755659-39759711	730	208
T0064020	Qrob_Chr05:16660782-16671552	401	130		T0423300	Qrob_Chr02:88572226-88576131	1502	441
T0064150	Qrob_Chr02:77119315-77125453	819	194		T0423450	Qrob_Chr02:88828281-88829470	940	294
T0064780	Qrob_Chr02:78553366-78557812	469	101		T0423470	Qrob_Chr02:88869330-88874534	457	103
T0064870	Qrob_Chr02:78656840-78674879	1712	416		T0424640	Qrob_Chr12:4693380-4696374	945	247
T0066860	Qrob_Chr03:27197868-27202665	315	65		T0424670	Qrob_Chr12:4733056-4740567	944	282
T0067200	Qrob_Chr03:27968828-27975426	248	35		T0424680	Qrob_Chr12:4745426-4746625	1067	421
T0067520	Qrob_Chr03:28669817-28686438	1102	257		T0424710	Qrob_Chr12:4761754-4768603	783	178
T0067550	Qrob_Chr03:28756560-28759172	207	42		T0424740	Qrob_Chr12:4802897-4807202	379	113
T0067610	Qrob_Chr03:28862103-28867136	1026	331		T0425500	Qrob_H2.3_Sc0000508:85084-93101	563	229
T0067700	Qrob_Chr03:29003508-29008332	238	79		T0426030	Qrob_Chr07:1642124-1645039	748	189
T0068210	Qrob_Chr02:100705286-100708345	291	105		T0426050	Qrob_Chr07:1616283-1619881	2529	641
T0068280	Qrob_Chr02:100755511-100757783	521	145		T0426430	Qrob_Chr01:42051434-42052723	972	408
T0068800	Qrob_Chr05:7586845-7589668	827	278		T0426510	Qrob_Chr01:42229515-42233206	247	57
T0069110	Qrob_Chr05:8160933-8162982	391	142		T0426570	Qrob_Chr01:42317716-42323291	1518	388
T0069170	Qrob_Chr05:8308613-8313027	448	110		T0426590	Qrob_Chr01:42416044-42418127	1427	338
T0069230	Qrob_Chr05:8484038-8490445	879	308		T0427370	Qrob_Chr02:113204049-113208884	459	105
T0070070	Qrob_Chr10:12262933-12266223	1398	554		T0428860	Qrob_Chr10:42315866-42317504	292	60
T0070080	Qrob_Chr10:12275804-12278948	359	107		T0429960	Qrob_Chr06:1285760-1292697	286	114
T0070130	Qrob_Chr10:12315196-12333566	741	253		T0430300	Qrob_Chr11:28629622-28637868	307	61
T0070180	Qrob_Chr10:12380855-12383314	827	294		T0430540	Qrob_Chr11:24633784-24641297	1101	248
T0070370	Qrob_Chr05:18533020-18536077	419	140		T0432020	Qrob_Chr01:10213136-10223196	522	132
T0070420	Qrob_Chr05:18617061-18627539	1390	302		T0432090	Qrob_Chr01:10323830-10329845	244	64
T0070860	Qrob_Chr02:104724308-104728701	210	52		T0432520	Qrob_Chr09:48963751-48968249	788	290
T0070880	Qrob_Chr02:104695491-104700517	404	99		T0433000	Qrob_Chr02:9980822-9989777	534	152
T0070890	Qrob_Chr02:104686248-104691839	847	230		T0433110	Qrob_Chr02:9909724-9916182	356	131
T0070900	Qrob_Chr02:104643386-104647315	362	132		T0433120	Qrob_Chr02:9898188-9900966	486	124
T0070910	Qrob_Chr02:104632849-104637563	346	71		T0433130	Qrob_Chr02:9865824-9878241	3652	1247
T0070920	Qrob_Chr02:104626526-104629342	1128	338		T0433510	Qrob_Chr10:1859889-1865087	1398	436
T0070990	Qrob_Chr02:104525644-104527616	1216	338		T0433520	Qrob_Chr10:1848535-1852060	257	99
T0071090	Qrob_Chr02:104456457-104475489	1241	327		T0433610	Qrob_Chr10:1698716-1717377	4605	1493
T0071250	Qrob_Chr02:104067009-104079815	1809	534		T0434080	Qrob_H2.3_Sc0000024:278276-284392	1636	411
T0071320	Qrob_Chr02:103967178-103969246	221	72		T0434290	Qrob_H2.3_Sc0000024:47585-50861	460	137
T0071330	Qrob_Chr02:103959573-103961329	345	98		T0435820	Qrob_Chr04:43455084-43464353	1183	408
T0071350	Qrob_Chr02:103943736-103949341	863	267		T0435950	Qrob_Chr08:67513202-67540805	1255	391
T0072810	Qrob_Chr05:40787921-40794525	552	187		T0436060	Qrob_Chr08:48056597-48058002	1140	416
T0073230	Qrob_Chr05:41806924-41808846	392	121		T0436120	Qrob_Chr08:48105314-48113038	214	68
T0074320	Qrob_Chr01:44192328-44195299	230	46		T0436170	Qrob_Chr08:48151176-48154872	224	92
T0076340	Qrob_Chr02:85999246-86006980	801	134		T0436960	Qrob_Chr11:6149174-6156851	355	92
T0077330	Qrob_H2.3_Sc0000026:535778-541535	650	238		T0437080	Qrob_Chr11:6329005-6331210	1083	355
T0078460	Qrob_Chr02:66166320-66171822	1130	242		T0437430	Qrob_Chr08:51436104-51437813	924	342
T0078540	Qrob_Chr02:65974736-65976048	775	199		T0437630	Qrob_Chr08:51099644-51102780	910	242
T0078700	Qrob_Chr02:65557646-65566269	506	86		T0437680	Qrob_Chr08:50962263-50985338	1010	324
T0078840	Qrob_Chr02:64895465-64904779	1375	332		T0438850	Qrob_Chr08:60442072-60445776	803	302
T0079140	Qrob_Chr04:29333633-29340396	906	218		T0438900	Qrob_Chr08:60512050-60519744	740	184
T0079170	Qrob_Chr04:29387047-29396324	265	67		T0439540	Qrob_Chr10:27957810-27964852	1038	300
T0079200	Qrob_Chr04:29421058-29425139	400	114		T0439780	Qrob_Chr10:28524976-28533963	289	79
T0079220	Qrob_Chr04:29466316-29476515	312	60		T0439890	Qrob_Chr12:28138813-28142104	1563	428
T0079230	Qrob_Chr04:29495893-29499217	540	127		T0440320	Qrob_Chr11:2275343-2292551	2421	565
T0080420	Qrob_Chr11:5576163-5585806	1228	350		T0440950	Qrob_Chr12:35142356-35148393	459	75
T0080480	Qrob_Chr11:5460530-5467829	1240	312		T0440970	Qrob_Chr12:35122752-35125410	285	54
T0081110	Qrob_Chr11:4403908-4405449	201	71		T0442670	Qrob_Chr01:15505722-15514850	1123	237
T0081780	Qrob_Chr08:69670180-69679705	1481	602		T0442680	Qrob_Chr01:15552172-15556277	751	206
T0081790	Qrob_Chr08:69663469-69669048	652	208		T0442690	Qrob_Chr01:15559805-15570570	1194	253
T0081920	Qrob_Chr08:69300337-69306696	544	163		T0442900	Qrob_Chr12:18518781-18523645	219	34
T0081980	Qrob_Chr08:69229069-69234448	2294	811		T0442950	Qrob_Chr12:18565498-18569799	1170	363
T0082300	Qrob_Chr12:16054470-16057942	313	115		T0444060	Qrob_Chr12:37661356-37665496	1289	410
T0082320	Qrob_H2.3_Sc0000515:437145-446339	465	116		T0446260	Qrob_Chr08:53444632-53446173	329	72
T0082340	Qrob_H2.3_Sc0000515:408927-410195	230	54		T0446570	Qrob_Chr08:41416503-41418489	1200	409
T0082400	Qrob_H2.3_Sc0000515:325472-327115	1190	485		T0446590	Qrob_Chr08:41456922-41460584	384	118
T0082520	Qrob_Chr06:33089650-33091472	379	122		T0446620	Qrob_Chr08:41495685-41499481	301	47
T0083000	Qrob_Chr08:44091677-44100660	382	102		T0446710	Qrob_Chr08:2359415-2362988	610	176
T0083060	Qrob_Chr08:44175738-44186066	971	222		T0446730	Qrob_Chr08:2339365-2344083	731	298
T0083080	Qrob_Chr08:44217626-44222176	230	51		T0446950	Qrob_Chr08:2114186-2119605	825	165
T0083090	Qrob_Chr08:44232912-44238438	414	158		T0446960	Qrob_Chr08:2063401-2069758	493	166
T0083350	Qrob_Chr01:48992348-48999200	671	214		T0447500	Qrob_H2.3_Sc0000026:1818225-1837272	3567	925
T0083410	Qrob_Chr01:49101997-49107353	371	88		T0447950	Qrob_Chr02:13825618-13830704	325	95
T0084090	Qrob_Chr01:50466928-50469650	336	77		T0447970	Qrob_Chr02:13797885-13803290	1377	407
T0084140	Qrob_Chr01:50503470-50506406	1210	323		T0448380	Qrob_Chr10:41498814-41516165	1553	413
T0084210	Qrob_Chr01:50662654-50667637	566	207		T0448530	Qrob_Chr02:23153975-23157141	315	102
T0084220	Qrob_Chr01:50671974-50672929	323	119		T0448820	Qrob_Chr07:32760302-32768406	2224	547
T0084250	Qrob_Chr01:50707407-50715211	552	166		T0448990	Qrob_Chr07:33080272-33083398	355	84
T0084430	Qrob_Chr11:6939638-6953527	657	235		T0449510	Qrob_Chr05:56139304-56149737	916	240
T0085370	Qrob_Chr05:11364680-11373171	1301	441		T0450310	Qrob_Chr01:48396250-48400974	681	235
T0085800	Qrob_Chr05:10312170-10315857	700	293		T0450430	Qrob_Chr10:35860709-35863565	539	227
T0085920	Qrob_Chr05:10106062-10112729	270	98		T0451100	Qrob_Chr08:64916199-64926925	457	152
T0085930	Qrob_Chr05:10093224-10098456	1120	212		T0452210	Qrob_Chr10:14569012-14571993	1411	428
T0085940	Qrob_Chr05:10085109-10089128	229	57		T0453780	Qrob_Chr10:7427644-7430986	738	254
T0086680	Qrob_Chr02:63931925-63937890	467	157		T0454150	Qrob_Chr02:17371240-17375108	312	85
T0086770	Qrob_Chr02:64223916-64228019	272	75		T0454170	Qrob_Chr02:17365503-17369177	3167	1116
T0086790	Qrob_Chr02:64290089-64295809	798	165		T0454230	Qrob_Chr08:28219281-28223292	331	50
T0086800	Qrob_Chr02:64340463-64341923	320	94		T0454520	Qrob_Chr03:24022664-24024500	1660	549
T0087450	Qrob_Chr04:9336795-9344573	738	257		T0454970	Qrob_Chr08:61466076-61473554	345	124
T0087470	Qrob_Chr04:9378744-9382344	302	86		T0455100	Qrob_Chr08:61363036-61366113	854	226
T0087720	Qrob_Chr04:9780591-9784408	306	85		T0455170	Qrob_Chr08:61290214-61294034	383	117
T0087760	Qrob_Chr04:9910643-9914508	477	185		T0455620	Qrob_Chr01:21794752-21808054	839	131
T0087800	Qrob_Chr04:9963958-9968364	275	54		T0455860	Qrob_Chr05:32006863-32012137	530	168
T0088100	Qrob_Chr07:43374229-43381133	301	70		T0456470	Qrob_H2.3_Sc0000030:1558664-1560747	503	117
T0088410	Qrob_Chr07:43872079-43874713	369	85		T0456530	Qrob_H2.3_Sc0000030:1696485-1705329	300	104
T0088670	Qrob_Chr07:44278461-44285830	655	186		T0457150	Qrob_Chr08:70358447-70375689	2330	713
T0089750	Qrob_Chr02:29186516-29198098	477	103		T0457270	Qrob_Chr08:70172790-70177410	1215	365
T0089800	Qrob_Chr02:29113862-29116046	261	101		T0457570	Qrob_Chr08:69832382-69837212	794	179
T0089890	Qrob_Chr02:28987060-28998888	1589	422		T0457580	Qrob_Chr08:69826771-69831209	538	152
T0089990	Qrob_Chr02:28851577-28859603	472	108		T0457600	Qrob_Chr08:69804333-69807966	1401	446
T0090580	Qrob_Chr07:41178942-41186475	982	275		T0457660	Qrob_Chr08:69760714-69762219	241	44
T0090700	Qrob_Chr07:41338515-41342109	463	159		T0457750	Qrob_Chr08:34969954-34976609	267	78
T0090820	Qrob_Chr07:41543928-41558518	1354	339		T0457760	Qrob_Chr08:34944585-34951007	265	74
T0090840	Qrob_Chr07:41568626-41572883	421	128		T0457790	Qrob_Chr08:34902159-34905204	502	170
T0090900	Qrob_Chr07:41623546-41636343	674	232		T0457860	Qrob_Chr08:34770930-34775907	732	257
T0091670	Qrob_Chr06:16341457-16344539	2152	526		T0457970	Qrob_Chr08:34531446-34535310	569	157
T0093680	Qrob_Chr10:3427460-3431135	329	89		T0458900	Qrob_Chr10:338908-345406	306	98
T0094100	Qrob_Chr10:2762744-2769975	738	206		T0459210	Qrob_Chr10:624683-630704	933	212
T0095130	Qrob_Chr08:39670361-39673416	284	82		T0459620	Qrob_Chr02:71105017-71107297	979	212
T0095490	Qrob_Chr07:20801041-20802973	1499	582		T0459890	Qrob_Chr06:44219912-44225838	1007	350
T0096770	Qrob_Chr06:38282939-38290064	794	297		T0460230	Qrob_H2.3_Sc0000460:569175-577012	547	182
T0096860	Qrob_Chr06:38377103-38383643	871	250		T0460280	Qrob_Chr05:56615804-56618540	643	165
T0097650	Qrob_Chr09:33390658-33401563	225	86		T0460830	Qrob_Chr09:29180078-29182213	1562	416
T0097660	Qrob_Chr09:33418484-33426196	1304	391		T0460840	Qrob_Chr09:29186276-29197930	497	145
T0097690	Qrob_Chr09:33451276-33452903	1066	293		T0460870	Qrob_Chr09:29221608-29223201	300	39
T0098140	Qrob_Chr09:34192548-34201008	648	237		T0461350	Qrob_Chr03:40206659-40211360	1433	441
T0098240	Qrob_Chr09:34378567-34380971	405	131		T0462010	Qrob_Chr02:106637335-106644218	265	80
T0098390	Qrob_Chr07:7936533-7939872	223	72		T0462030	Qrob_Chr02:106721343-106725980	225	59
T0099230	Qrob_Chr09:48034019-48035674	642	184		T0462590	Qrob_Chr08:42004001-42007792	286	70
T0099270	Qrob_Chr09:47963293-47969169	389	103		T0462620	Qrob_Chr08:42082131-42089784	1549	485
T0099290	Qrob_Chr09:47933869-47941338	2428	824		T0463420	Qrob_Chr03:51821936-51823700	436	172
T0101700	Qrob_Chr08:59825371-59832796	372	103		T0463780	Qrob_Chr11:45029580-45030705	403	78
T0101710	Qrob_Chr08:59853288-59858407	2358	806		T0464590	Qrob_Chr09:20510490-20518552	1433	578
T0101780	Qrob_Chr08:59989325-59994980	484	116		T0464600	Qrob_Chr09:20494698-20496618	253	56
T0102030	Qrob_Chr08:60372738-60377519	848	209		T0465430	Qrob_Chr06:49576954-49580127	400	107
T0102050	Qrob_Chr08:60418914-60423086	735	195		T0466310	Qrob_Chr02:99759848-99768396	388	95
T0102420	Qrob_Chr02:87608040-87610178	684	258		T0466450	Qrob_Chr08:40656240-40661633	563	136
T0102450	Qrob_Chr02:87684248-87688821	303	66		T0466710	Qrob_Chr12:14039836-14046449	283	49
T0102480	Qrob_Chr02:87715429-87719506	207	50		T0468020	Qrob_H2.3_Sc0000161:1229008-1233629	602	175
T0102500	Qrob_Chr02:87734335-87739181	254	65		T0468160	Qrob_H2.3_Sc0000161:1068858-1072316	676	230
T0102870	Qrob_Chr03:36830182-36835490	1018	378		T0468380	Qrob_H2.3_Sc0000810:3225-8278	1336	341
T0102900	Qrob_Chr03:36770831-36774503	415	93		T0468410	Qrob_H2.3_Sc0000810:51565-61984	206	59
T0103030	Qrob_Chr03:36370186-36377574	425	119		T0468470	Qrob_Chr08:23459746-23469660	1482	366
T0103090	Qrob_Chr03:36236816-36239663	1212	257		T0469450	Qrob_Chr05:12062134-12071734	221	50
T0103100	Qrob_Chr03:36222317-36223165	521	226		T0469460	Qrob_Chr05:12043299-12052292	1303	260
T0103220	Qrob_Chr03:35895774-35901120	1273	326		T0469470	Qrob_Chr05:11991664-12000145	1996	538
T0104140	Qrob_H2.3_Sc0000110:1451694-1458839	1657	499		T0470620	Qrob_H2.3_Sc0000298:841958-851436	615	206
T0104290	Qrob_H2.3_Sc0000110:1690476-1693255	719	212		T0472220	Qrob_Chr02:879745-885800	535	158
T0104440	Qrob_Chr11:14969954-14979777	393	101		T0472310	Qrob_Chr11:51884903-51890962	785	243
T0106560	Qrob_Chr11:39707387-39708095	408	84		T0473500	Qrob_Chr01:3902480-3907514	461	199
T0106940	Qrob_Chr12:21511799-21522206	1532	387		T0473880	Qrob_Chr03:7556668-7560290	624	154
T0107110	Qrob_Chr12:16339551-16348858	640	142		T0473890	Qrob_Chr03:7565520-7569714	339	109
T0107130	Qrob_Chr12:16352564-16359000	1339	291		T0474060	Qrob_Chr03:7785142-7790287	494	189
T0107190	Qrob_Chr12:16469411-16478868	1157	363		T0474590	Qrob_Chr05:57262730-57267335	440	156
T0107270	Qrob_Chr12:16611586-16618943	361	89		T0474670	Qrob_Chr05:57017069-57020150	293	117
T0107280	Qrob_Chr12:16667062-16669916	398	122		T0474900	Qrob_Chr05:56766170-56773734	291	80
T0107330	Qrob_Chr12:16784558-16787498	279	75		T0475340	Qrob_Chr02:92309484-92315489	230	93
T0107350	Qrob_Chr12:16804604-16809334	564	128		T0475350	Qrob_Chr02:92301454-92304826	239	73
T0108220	Qrob_Chr05:33529673-33533759	1157	404		T0475360	Qrob_Chr02:92287606-92292191	1481	341
T0109820	Qrob_Chr02:66550303-66552844	871	276		T0476920	Qrob_Chr06:18565008-18575476	499	93
T0110170	Qrob_Chr02:115019857-115022188	2166	716		T0477210	Qrob_Chr06:51625743-51629311	300	63
T0110190	Qrob_Chr02:114994795-115002147	1064	284		T0477240	Qrob_Chr06:51648146-51655541	210	48
T0111510	Qrob_Chr02:45595162-45600561	206	34		T0477290	Qrob_Chr06:51688655-51692281	544	158
T0111530	Qrob_Chr02:45574544-45580274	320	95		T0477310	Qrob_Chr06:51709232-51712258	553	212
T0111770	Qrob_Chr02:45188110-45195144	939	255		T0477320	Qrob_Chr06:51713238-51715420	2017	639
T0111840	Qrob_Chr02:45084706-45090380	222	42		T0477570	Qrob_Chr12:13561346-13567592	638	158
T0111950	Qrob_Chr02:44968741-44975682	970	279		T0478060	Qrob_Chr05:23057849-23067828	805	212
T0112070	Qrob_Chr02:44839981-44845641	1055	309		T0478080	Qrob_Chr05:23084120-23090046	2097	727
T0112090	Qrob_Chr02:44818643-44824360	368	82		T0478110	Qrob_Chr05:23099263-23105191	501	145
T0112200	Qrob_Chr12:2825740-2831264	478	125		T0478230	Qrob_Chr05:23245469-23249924	924	281
T0112230	Qrob_Chr12:2847534-2850476	2479	1030		T0478250	Qrob_Chr05:23269791-23272682	242	78
T0112320	Qrob_Chr12:2995057-2998353	1706	408		T0478260	Qrob_Chr05:23276962-23282157	912	323
T0112490	Qrob_Chr12:3158193-3166038	1434	382		T0479090	Qrob_Chr05:48476315-48487176	443	91
T0112640	Qrob_Chr12:3319299-3322433	411	100		T0479220	Qrob_Chr04:33458389-33460444	380	111
T0112680	Qrob_Chr12:3378335-3384276	532	116		T0479650	Qrob_Chr02:106002380-106018717	3222	1008
T0113860	Qrob_Chr03:42955278-42959675	701	235		T0479660	Qrob_Chr02:106019425-106020235	633	209
T0113900	Qrob_Chr03:42886143-42892840	1259	374		T0480510	Qrob_Chr04:38550243-38557184	617	227
T0113910	Qrob_Chr03:42854709-42862401	580	181		T0480520	Qrob_Chr04:38546755-38547708	879	236
T0114110	Qrob_Chr03:42468928-42471082	1327	350		T0480650	Qrob_Chr04:38241662-38244785	261	69
T0114120	Qrob_Chr03:42449395-42456258	511	143		T0480820	Qrob_Chr01:52731192-52733454	1136	460
T0114440	Qrob_Chr05:20356501-20362288	1034	354		T0480980	Qrob_Chr01:52986704-52992498	213	43
T0114710	Qrob_Chr05:20026418-20032789	519	226		T0481400	Qrob_Chr10:7065112-7066655	1168	342
T0115240	Qrob_Chr12:25117698-25121673	445	95		T0481430	Qrob_Chr10:7036867-7045360	1848	623
T0115480	Qrob_Chr12:25441577-25444836	416	123		T0481520	Qrob_Chr07:13972336-13976697	618	116
T0116290	Qrob_Chr11:33271624-33282024	1839	674		T0481540	Qrob_Chr07:13889032-13894881	233	63
T0117960	Qrob_Chr10:33208175-33209595	1195	452		T0482690	Qrob_Chr02:25490737-25494271	658	240
T0118230	Qrob_Chr10:32141925-32146190	261	69		T0482710	Qrob_Chr02:25451896-25454244	230	85
T0120020	Qrob_Chr07:10664600-10673365	749	276		T0483020	Qrob_Chr07:12535469-12538474	342	88
T0120230	Qrob_Chr07:11076176-11081969	1616	523		T0483550	Qrob_Chr05:13853249-13858122	322	82
T0120390	Qrob_Chr07:11405555-11408920	414	121		T0483720	Qrob_Chr03:38475633-38477322	536	138
T0120590	Qrob_Chr02:48441691-48444686	544	158		T0483750	Qrob_Chr03:38504567-38507638	1788	521
T0120630	Qrob_Chr02:48374259-48383528	1266	436		T0483890	Qrob_Chr03:38862322-38868973	392	86
T0120660	Qrob_Chr02:48348307-48355402	956	221		T0484030	Qrob_Chr02:84347358-84349587	400	107
T0120820	Qrob_Chr02:48044909-48048915	927	312		T0484200	Qrob_Chr02:84128807-84134489	279	83
T0121180	Qrob_Chr02:47483043-47487857	360	84		T0484770	Qrob_Chr03:20263575-20264435	313	66
T0121290	Qrob_Chr02:47390339-47393282	265	90		T0484820	Qrob_Chr05:8807876-8809973	883	321
T0121340	Qrob_Chr02:47337345-47343421	558	231		T0485810	Qrob_Chr05:35870845-35879157	791	243
T0121660	Qrob_Chr02:23897383-23901335	294	80		T0486300	Qrob_Chr10:17879156-17884058	369	127
T0121720	Qrob_Chr02:24048138-24049758	435	127		T0486320	Qrob_Chr10:17851634-17856841	376	134
T0121850	Qrob_Chr02:24460022-24472225	1142	303		T0486360	Qrob_Chr09:26700-31305	537	165
T0121980	Qrob_Chr02:24676065-24680014	370	102		T0486380	Qrob_Chr09:51642-54314	362	113
T0122500	Qrob_H2.3_Sc0000234:171484-176552	325	114		T0486390	Qrob_Chr09:57566-61009	537	209
T0122520	Qrob_H2.3_Sc0000234:202720-206962	1763	694		T0486550	Qrob_Chr09:334366-336693	553	153
T0122640	Qrob_H2.3_Sc0000234:351469-359664	978	290		T0488430	Qrob_Chr02:95292446-95293769	968	271
T0122980	Qrob_H2.3_Sc0000234:1004645-1013480	322	97		T0488440	Qrob_Chr02:95325928-95337129	1205	287
T0123070	Qrob_Chr02:79306133-79308223	611	189		T0489020	Qrob_Chr09:41156949-41176337	9407	2322
T0123150	Qrob_Chr02:79384118-79386666	1217	292		T0489030	Qrob_Chr09:41152825-41155811	2543	895
T0124250	Qrob_Chr09:24025396-24032464	461	146		T0489060	Qrob_Chr09:41082583-41087613	274	99
T0124270	Qrob_Chr09:24000299-24007219	829	180		T0489940	Qrob_Chr07:15545401-15547532	900	305
T0124910	Qrob_Chr01:43546969-43550158	308	107		T0490520	Qrob_Chr03:47523007-47527022	980	384
T0125240	Qrob_Chr11:41191152-41197018	335	110		T0490530	Qrob_Chr03:47535872-47540286	354	150
T0125390	Qrob_Chr11:41488334-41491618	885	333		T0491160	Qrob_H2.3_Sc0000239:356229-362837	348	141
T0125660	Qrob_Chr11:41874021-41880185	387	122		T0491970	Qrob_Chr05:6670148-6684431	2048	598
T0126200	Qrob_H2.3_Sc0000064:1584648-1592740	628	205		T0494810	Qrob_Chr08:31486791-31489492	270	116
T0126210	Qrob_H2.3_Sc0000064:1577806-1581427	286	84		T0495810	Qrob_H2.3_Sc0000500:112194-115665	948	392
T0126290	Qrob_H2.3_Sc0000064:1451715-1455479	799	262		T0495830	Qrob_H2.3_Sc0000500:151457-157661	757	161
T0126660	Qrob_Chr08:68853276-68856759	354	79		T0495950	Qrob_H2.3_Sc0000500:444309-454883	234	57
T0126670	Qrob_Chr08:68859717-68861690	1394	487		T0496460	Qrob_H2.3_Sc0000030:2214373-2220343	1845	442
T0126930	Qrob_Chr01:31983989-31987190	340	129		T0496830	Qrob_Chr08:33718857-33721096	296	79
T0126940	Qrob_Chr01:31996421-32000220	299	46		T0496840	Qrob_Chr08:33706102-33712370	345	85
T0127690	Qrob_Chr01:33351674-33352264	407	168		T0497570	Qrob_Chr08:55700154-55704113	550	106
T0127830	Qrob_Chr09:42938568-42952609	572	201		T0497640	Qrob_Chr08:55817346-55821011	627	269
T0128380	Qrob_Chr09:43812199-43827721	830	238		T0497670	Qrob_Chr08:55844505-55848192	1279	394
T0128390	Qrob_Chr09:43846752-43850885	514	124		T0497780	Qrob_Chr08:55961683-55969409	400	105
T0128920	Qrob_Chr03:25022127-25025898	711	238		T0499130	Qrob_Chr03:385992-393765	448	184
T0130410	Qrob_Chr07:36546215-36552023	384	91		T0500140	Qrob_Chr03:35074973-35083149	799	237
T0130440	Qrob_Chr07:36639276-36644979	430	136		T0500160	Qrob_Chr03:34992938-34996440	225	54
T0130560	Qrob_Chr07:36795588-36802363	362	102		T0500240	Qrob_Chr03:34861967-34865128	436	121
T0131100	Qrob_Chr07:37684138-37688987	545	119		T0500260	Qrob_Chr03:34833385-34837214	1920	619
T0131200	Qrob_Chr07:37733597-37743683	1575	447		T0500270	Qrob_Chr03:34788178-34790708	513	178
T0131410	Qrob_Chr07:38075333-38079759	482	93		T0500290	Qrob_Chr03:34651280-34665454	1989	496
T0132270	Qrob_Chr08:10670548-10673627	1122	258		T0500900	Qrob_Chr04:29035393-29037957	1259	493
T0132300	Qrob_Chr08:10621815-10624617	251	91		T0501300	Qrob_Chr05:35724391-35728322	2132	518
T0132320	Qrob_Chr08:10586371-10588897	619	189		T0501390	Qrob_Chr09:39514144-39516966	437	118
T0132400	Qrob_Chr06:31297708-31301764	1077	281		T0501640	Qrob_Chr07:38302439-38308079	329	95
T0132640	Qrob_Chr06:30748400-30755872	576	197		T0501800	Qrob_Chr07:38645395-38650048	1235	311
T0132670	Qrob_Chr06:30739889-30741069	329	94		T0502480	Qrob_Chr12:13157263-13159276	1013	279
T0133230	Qrob_Chr10:20269426-20276117	606	201		T0502550	Qrob_Chr12:13088589-13092168	412	76
T0133820	Qrob_Chr10:21434162-21440697	340	87		T0502610	Qrob_Chr12:13030085-13033433	527	189
T0134240	Qrob_H2.3_Sc0000182:1258063-1258428	223	97		T0502950	Qrob_Chr02:1566152-1567788	318	77
T0134790	Qrob_H2.3_Sc0000182:447905-455888	914	349		T0503170	Qrob_Chr02:1318290-1326674	528	172
T0134800	Qrob_H2.3_Sc0000182:420702-423874	1952	516		T0503290	Qrob_Chr10:23931304-23932759	759	200
T0135070	Qrob_Chr07:28215850-28221289	1026	271		T0503460	Qrob_Chr01:15127769-15132672	613	146
T0135150	Qrob_Chr07:27953398-27960027	287	58		T0504240	Qrob_Chr04:27754700-27766870	6112	1389
T0135350	Qrob_Chr07:27399897-27403902	403	122		T0504600	Qrob_Chr01:4730826-4736891	247	60
T0135380	Qrob_Chr07:27373416-27375895	210	51		T0504610	Qrob_Chr01:4738618-4741204	446	119
T0135420	Qrob_Chr07:27296346-27303250	1192	253		T0505040	Qrob_Chr08:32496273-32501676	473	164
T0135860	Qrob_Chr09:39060176-39065862	284	110		T0505540	Qrob_Chr02:93290830-93293399	783	254
T0135900	Qrob_Chr09:39015810-39021348	648	170		T0505600	Qrob_Chr02:93201474-93204666	397	114
T0135910	Qrob_Chr09:39004486-39010289	2074	436		T0505610	Qrob_Chr02:93197118-93198250	939	253
T0136250	Qrob_Chr09:38252347-38257050	234	64		T0507960	Qrob_Chr09:20307506-20315730	484	107
T0136280	Qrob_Chr09:38201891-38204102	619	234		T0510430	Qrob_Chr08:54023586-54025476	244	79
T0136660	Qrob_Chr03:45432421-45438368	1206	284		T0510840	Qrob_Chr02:20978565-20983066	1047	373
T0136890	Qrob_Chr03:45777775-45780303	275	98		T0510990	Qrob_Chr08:5618703-5619837	302	80
T0137190	Qrob_Chr03:46272464-46279189	869	350		T0511030	Qrob_Chr08:5666277-5670811	388	124
T0137200	Qrob_Chr03:46287862-46291890	523	208		T0511130	Qrob_Chr07:33385560-33393356	1427	325
T0137680	Qrob_Chr08:2909274-2918562	736	139		T0511160	Qrob_Chr07:33449162-33452287	1393	428
T0138650	Qrob_Chr08:1437665-1443111	215	71		T0512060	Qrob_Chr12:10810744-10817315	418	133
T0138730	Qrob_Chr08:1293850-1294771	483	192		T0512420	Qrob_Chr08:24361623-24365080	393	145
T0138880	Qrob_Chr01:18804075-18815422	664	194		T0512840	Qrob_Chr05:3213513-3218179	1784	529
T0138990	Qrob_Chr01:18723249-18729358	419	120		T0512860	Qrob_Chr05:3243814-3245958	264	70
T0139490	Qrob_Chr02:30648962-30658110	985	422		T0513760	Qrob_Chr09:28076490-28078955	647	188
T0139560	Qrob_Chr08:53627541-53630288	2295	749		T0513850	Qrob_Chr09:28044023-28047555	548	125
T0139880	Qrob_Chr08:54129605-54131967	457	140		T0513880	Qrob_Chr09:28001348-28008230	471	138
T0139950	Qrob_Chr08:54181556-54186876	269	78		T0515230	Qrob_Chr02:56567180-56570729	923	240
T0140090	Qrob_Chr08:54358805-54362245	374	78		T0515710	Qrob_Chr06:39777640-39779021	1093	313
T0140940	Qrob_H2.3_Sc0000124:715484-726085	772	196		T0515760	Qrob_Chr06:39691410-39694762	218	40
T0140960	Qrob_H2.3_Sc0000124:788353-790608	280	81		T0516080	Qrob_Chr02:102231851-102239741	3877	1306
T0141500	Qrob_H2.3_Sc0000124:1386426-1396824	327	65		T0516370	Qrob_Chr02:74243633-74248273	330	105
T0142070	Qrob_Chr07:19479915-19483135	253	69		T0516490	Qrob_Chr02:74082868-74084754	254	67
T0142120	Qrob_Chr07:19380979-19383101	563	185		T0516520	Qrob_Chr02:74020260-74024471	426	141
T0142770	Qrob_Chr10:14861343-14862636	587	149		T0517080	Qrob_Chr03:32539121-32543140	2706	753
T0144220	Qrob_Chr12:1020305-1025093	1191	369		T0517630	Qrob_Chr02:75163247-75167162	1443	599
T0144510	Qrob_Chr12:616224-617868	749	234		T0517710	Qrob_Chr02:75038786-75041201	483	133
T0144520	Qrob_Chr12:591127-594100	461	151		T0517730	Qrob_Chr02:75021761-75026373	375	100
T0146520	Qrob_Chr03:2458576-2466652	807	236		T0517740	Qrob_Chr02:75011710-75013694	1352	396
T0146530	Qrob_Chr03:2486594-2492281	996	300		T0517830	Qrob_Chr02:74935223-74936781	1151	450
T0146570	Qrob_Chr03:2523184-2537253	405	84		T0517960	Qrob_Chr05:42495423-42499868	1509	545
T0148930	Qrob_Chr10:34116580-34119050	735	284		T0517980	Qrob_Chr05:42535064-42536341	1049	345
T0149130	Qrob_Chr12:31442485-31450884	1310	478		T0518050	Qrob_Chr05:42736172-42739852	319	91
T0149150	Qrob_Chr12:31467589-31468974	1269	438		T0518070	Qrob_Chr05:42825291-42827035	869	305
T0149180	Qrob_Chr12:31533210-31537517	867	249		T0519370	Qrob_Chr10:30914807-30916956	272	94
T0149640	Qrob_Chr12:32347782-32354615	1198	452		T0519900	Qrob_Chr11:14157275-14168308	531	83
T0150770	Qrob_H2.3_Sc0000873:136849-143926	330	110		T0519960	Qrob_Chr11:14034899-14037568	840	202
T0151140	Qrob_Chr10:5946363-5948654	808	304		T0520290	Qrob_Chr07:36011592-36023018	1511	491
T0151150	Qrob_Chr10:5949114-5951943	447	163		T0520410	Qrob_H2.3_Sc0000030:14409-17865	571	164
T0151220	Qrob_Chr10:6072530-6077136	358	119		T0520480	Qrob_H2.3_Sc0000030:100673-104360	770	297
T0151280	Qrob_Chr10:6147367-6151611	1667	540		T0520540	Qrob_H2.3_Sc0000030:179344-181086	306	112
T0151670	Qrob_Chr12:29066472-29069314	1046	367		T0521280	Qrob_Chr05:12615721-12619483	514	146
T0152140	Qrob_Chr12:29862026-29873753	1355	541		T0521290	Qrob_Chr05:12581802-12590710	535	211
T0152220	Qrob_Chr12:29939554-29950272	2292	691		T0521650	Qrob_Chr09:50100930-50106146	1598	362
T0152360	Qrob_Chr09:32640369-32652402	1525	660		T0521840	Qrob_Chr09:49876242-49881700	279	104
T0152380	Qrob_Chr09:32620692-32622285	294	90		T0522000	Qrob_Chr09:49603468-49611669	255	79
T0152730	Qrob_Chr09:16212157-16217999	723	160		T0522100	Qrob_Chr08:30159231-30172231	2886	854
T0152950	Qrob_Chr09:15815186-15822076	1428	457		T0522330	Qrob_Chr08:17052871-17056584	290	101
T0153160	Qrob_Chr09:15580921-15592575	688	236		T0522350	Qrob_Chr08:17080549-17086273	376	158
T0154270	Qrob_Chr08:70542493-70546538	729	181		T0522370	Qrob_Chr08:17103186-17109229	423	89
T0154300	Qrob_H2.3_Sc0000124:191918-203608	393	167		T0522700	Qrob_H2.3_Sc0000030:1812650-1816260	201	73
T0155750	Qrob_Chr05:44707527-44710389	2226	878		T0523050	Qrob_H2.3_Sc0000408:38396-42234	412	107
T0155760	Qrob_Chr05:44795301-44797142	1658	640		T0523480	Qrob_Chr05:23773918-23781010	821	180
T0155930	Qrob_Chr05:45229237-45230405	546	130		T0524950	Qrob_Chr04:7063949-7068792	236	76
T0156040	Qrob_Chr04:32122545-32126579	332	111		T0527450	Qrob_Chr02:99675617-99685233	348	76
T0157120	Qrob_Chr09:3389839-3392253	275	94		T0528390	Qrob_Chr11:28243645-28250140	259	100
T0157130	Qrob_Chr09:3393614-3407357	1530	468		T0528800	Qrob_Chr02:50675160-50682574	795	298
T0157220	Qrob_Chr09:3505642-3506933	555	126		T0530120	Qrob_Chr07:47650522-47655307	515	192
T0158420	Qrob_Chr11:44089055-44089584	303	97		T0530140	Qrob_Chr07:47617570-47624628	560	185
T0159580	Qrob_Chr06:6531539-6536251	445	101		T0530970	Qrob_Chr05:57900807-57906016	955	199
T0159680	Qrob_Chr06:6334955-6341517	1044	280		T0531880	Qrob_Chr11:25416033-25420075	361	77
T0159700	Qrob_Chr06:6303927-6306973	764	306		T0531950	Qrob_Chr11:25333031-25337584	316	94
T0159850	Qrob_Chr05:46211733-46216702	880	277		T0532260	Qrob_Chr09:42116638-42120188	447	158
T0159860	Qrob_Chr05:46232319-46238901	653	177		T0532500	Qrob_Chr09:41739823-41741452	1062	297
T0159870	Qrob_Chr05:46246842-46249388	321	121		T0532880	Qrob_Chr02:9050082-9051461	866	270
T0160300	Qrob_Chr08:43560434-43565184	392	121		T0532910	Qrob_Chr02:10551271-10553459	406	141
T0160820	Qrob_Chr10:36777839-36780854	323	112		T0532940	Qrob_Chr02:10530567-10539275	730	150
T0161350	Qrob_Chr11:32173760-32179591	1175	389		T0533330	Qrob_Chr02:66772259-66777315	548	167
T0161900	Qrob_H2.3_Sc0000105:634496-639048	2159	661		T0533350	Qrob_Chr02:66866906-66873380	847	184
T0161910	Qrob_H2.3_Sc0000105:647272-652237	1200	387		T0533420	Qrob_Chr06:36498381-36499700	547	109
T0162310	Qrob_H2.3_Sc0000105:1551565-1560401	376	140		T0533440	Qrob_Chr06:36548320-36555856	701	202
T0162660	Qrob_Chr06:45723771-45726919	239	47		T0533480	Qrob_Chr06:36588415-36597921	2140	743
T0162670	Qrob_Chr06:45747588-45750750	207	86		T0533840	Qrob_Chr02:43633020-43636919	533	167
T0162750	Qrob_Chr06:45862488-45866555	216	62		T0533850	Qrob_Chr02:43616564-43621517	238	73
T0162900	Qrob_Chr06:46055554-46059874	424	185		T0533880	Qrob_Chr02:43577213-43580576	1848	578
T0162910	Qrob_Chr06:46086074-46096447	817	193		T0534620	Qrob_Chr08:12179075-12182466	449	117
T0162930	Qrob_Chr06:46125733-46128937	201	54		T0534920	Qrob_Chr07:5123174-5126274	457	98
T0163070	Qrob_Chr06:46351947-46360724	420	140		T0534950	Qrob_Chr07:5155555-5158879	644	149
T0163730	Qrob_Chr09:36081443-36082584	982	297		T0535860	Qrob_Chr02:75360986-75371004	578	107
T0163740	Qrob_Chr09:36064663-36067544	871	286		T0535870	Qrob_Chr02:75332555-75341982	1341	356
T0163820	Qrob_Chr09:35925245-35932257	296	81		T0535880	Qrob_Chr02:75317730-75324663	411	123
T0165510	Qrob_Chr05:19086219-19092029	408	150		T0535970	Qrob_Chr01:29314573-29326472	1853	466
T0166670	Qrob_Chr10:17151969-17160096	2274	735		T0536240	Qrob_Chr03:41023064-41027123	645	135
T0166790	Qrob_Chr10:17321809-17326539	589	192		T0536250	Qrob_Chr03:41006187-41009649	961	334
T0167770	Qrob_Chr07:12722157-12723176	883	217		T0536580	Qrob_Chr10:11809970-11813327	398	91
T0167890	Qrob_Chr07:12952890-12955978	495	189		T0537840	Qrob_Chr09:34524793-34532637	512	175
T0168200	Qrob_Chr07:13554484-13556609	225	45		T0538100	Qrob_Chr02:13877391-13881058	456	139
T0169840	Qrob_Chr03:48637702-48643461	389	93		T0538460	Qrob_Chr06:43374804-43376334	239	64
T0170140	Qrob_Chr03:49074128-49083832	1256	319		T0538500	Qrob_Chr06:43316705-43321551	591	157
T0170190	Qrob_Chr03:49195368-49201533	312	96		T0538520	Qrob_Chr06:43292345-43305316	1216	361
T0170340	Qrob_Chr03:49477915-49482688	332	90		T0539480	Qrob_Chr10:23333253-23343207	2735	659
T0170560	Qrob_Chr11:31070335-31073252	303	78		T0540170	Qrob_Chr05:29693869-29700450	380	106
T0170580	Qrob_Chr11:31006447-31008169	1437	415		T0540200	Qrob_Chr05:29792417-29795722	213	85
T0170590	Qrob_Chr11:31000927-31004334	1305	412		T0541070	Qrob_Chr05:205038-208587	2765	1063
T0171510	Qrob_H2.3_Sc0000161:598249-599006	318	70		T0541080	Qrob_Chr05:246362-257304	1601	340
T0171520	Qrob_H2.3_Sc0000161:601813-603420	1011	366		T0541330	Qrob_Chr12:8709549-8713101	362	146
T0171740	Qrob_H2.3_Sc0000161:1017159-1020802	670	270		T0541460	Qrob_Chr12:9096453-9097354	531	214
T0172560	Qrob_Chr06:48906941-48911342	665	172		T0541480	Qrob_Chr12:9116694-9121197	1929	501
T0172570	Qrob_Chr06:48920568-48924201	774	301		T0541680	Qrob_Chr02:67983502-67987084	601	139
T0173050	Qrob_Chr06:49545555-49551026	1051	308		T0541850	Qrob_H2.3_Sc0000024:2261073-2270493	324	117
T0173090	Qrob_Chr02:110015009-110022891	825	308		T0542140	Qrob_Chr12:39248932-39252780	337	93
T0173110	Qrob_Chr02:110039924-110048017	1204	224		T0542680	Qrob_Chr09:14319850-14325948	273	117
T0173990	Qrob_Chr12:178008-185745	267	68		T0542760	Qrob_Chr09:14185992-14195056	289	80
T0174000	Qrob_Chr12:218671-227882	1982	611		T0543140	Qrob_Chr10:22244574-22248748	818	314
T0174010	Qrob_Chr12:255380-258162	230	54		T0543240	Qrob_Chr10:22301694-22304910	586	139
T0174030	Qrob_Chr12:333352-338864	502	175		T0543270	Qrob_Chr10:22452231-22458971	1092	303
T0174110	Qrob_Chr11:33008708-33014301	778	158		T0543330	Qrob_Chr10:22546560-22551992	1791	666
T0175510	Qrob_Chr09:40154691-40160452	322	80		T0543720	Qrob_Chr02:53630237-53635645	574	157
T0176360	Qrob_Chr08:25370534-25373437	227	80		T0543800	Qrob_Chr02:53511899-53515847	895	315
T0176450	Qrob_Chr08:25540359-25543263	991	246		T0544220	Qrob_Chr09:28744595-28749317	458	161
T0176500	Qrob_Chr08:25658207-25666592	744	148		T0544350	Qrob_Chr07:21339312-21343510	1007	282
T0176510	Qrob_Chr08:25675005-25675902	383	144		T0545330	Qrob_Chr05:56411489-56418356	732	186
T0176890	Qrob_Chr08:26482438-26486477	1076	332		T0546070	Qrob_Chr02:77016405-77042833	869	199
T0176940	Qrob_Chr08:26592238-26595627	828	204		T0546290	Qrob_Chr05:27448072-27456774	1800	347
T0176950	Qrob_Chr08:26613897-26619140	1271	407		T0546560	Qrob_Chr04:35944697-35949201	597	148
T0177100	Qrob_Chr09:23726255-23732286	2003	679		T0550350	Qrob_Chr01:51065450-51074823	380	104
T0177390	Qrob_Chr12:18189508-18192904	211	86		T0550440	Qrob_Chr01:51256708-51262193	738	219
T0177460	Qrob_Chr12:18278173-18280350	766	331		T0551090	Qrob_H2.3_Sc0000030:1496710-1498420	798	329
T0177560	Qrob_Chr12:18506926-18509105	300	105		T0551120	Qrob_H2.3_Sc0000030:1517152-1522413	308	67
T0178220	Qrob_Chr02:41667665-41668521	427	138		T0551190	Qrob_Chr06:8678380-8687004	267	87
T0178490	Qrob_Chr05:16208833-16211432	547	160		T0551210	Qrob_Chr06:8692240-8697286	340	96
T0178510	Qrob_Chr05:16250837-16257248	945	323		T0552200	Qrob_Chr06:33428622-33435302	268	69
T0178530	Qrob_Chr05:16287135-16290057	363	101		T0552340	Qrob_Chr06:33763840-33765554	518	112
T0178680	Qrob_Chr05:17232249-17239413	529	126		T0554110	Qrob_Chr02:25766817-25772878	634	125
T0179100	Qrob_Chr03:10039209-10050550	956	309		T0554120	Qrob_Chr02:25760095-25763106	384	109
T0180330	Qrob_Chr03:22641876-22642444	370	156		T0554140	Qrob_Chr02:25740586-25748191	308	102
T0180340	Qrob_Chr03:22642717-22645173	677	220		T0554150	Qrob_Chr02:25736037-25739190	974	283
T0181390	Qrob_Chr08:71161482-71169265	731	239		T0555090	Qrob_Chr01:48750933-48755923	797	297
T0181820	Qrob_Chr09:845577-848161	590	224		T0555110	Qrob_Chr01:48680286-48685385	313	112
T0181840	Qrob_Chr09:833362-837320	328	113		T0555280	Qrob_Chr01:48518752-48523852	1597	599
T0182360	Qrob_Chr05:34775883-34783954	852	275		T0555320	Qrob_Chr10:14928949-14930736	661	246
T0182380	Qrob_Chr05:34733044-34739339	513	153		T0555360	Qrob_Chr10:15020576-15022188	202	45
T0183240	Qrob_H2.3_Sc0000103:101169-104537	868	262		T0555640	Qrob_Chr10:15370197-15371277	855	366
T0183290	Qrob_Chr06:52494152-52499981	788	220		T0558870	Qrob_Chr12:26977002-26982052	226	55
T0183470	Qrob_Chr06:52694775-52698287	262	94		T0558970	Qrob_Chr12:27048652-27053777	299	48
T0183610	Qrob_Chr01:39376137-39383324	2131	612		T0559000	Qrob_Chr12:27080116-27090299	1255	376
T0184360	Qrob_Chr06:11560102-11566078	694	166		T0559130	Qrob_Chr12:27231641-27235155	1129	315
T0185430	Qrob_Chr10:9094665-9095763	760	247		T0559150	Qrob_Chr12:27246104-27258393	922	308
T0185490	Qrob_Chr10:9256264-9257614	508	210		T0559160	Qrob_Chr12:27259807-27267948	1790	510
T0185500	Qrob_Chr10:9260624-9263153	868	261		T0559860	Qrob_Chr01:39214736-39218964	670	132
T0185510	Qrob_Chr10:9266143-9271885	950	266		T0559870	Qrob_Chr01:39221503-39225483	443	142
T0186200	Qrob_Chr09:31239320-31243201	210	50		T0561320	Qrob_Chr08:56233501-56236521	460	125
T0186240	Qrob_Chr09:31337423-31344195	5373	1359		T0562770	Qrob_Chr05:25963677-25978647	3194	500
T0186260	Qrob_Chr09:31352590-31358008	607	144		T0563240	Qrob_Chr10:14287632-14291590	980	352
T0186330	Qrob_Chr09:31428371-31431369	417	123		T0563350	Qrob_Chr10:20708764-20713507	1065	292
T0186410	Qrob_Chr09:31592858-31599074	544	174		T0563380	Qrob_Chr10:20737814-20752462	901	287
T0186880	Qrob_Chr09:32177058-32181617	867	238		T0564060	Qrob_Chr02:7566844-7575292	957	388
T0187310	Qrob_Chr02:81449362-81457085	288	74		T0564160	Qrob_Chr05:39749218-39755713	584	91
T0187390	Qrob_Chr02:81531155-81531529	344	85		T0564170	Qrob_Chr05:39739524-39745112	1683	431
T0187440	Qrob_Chr02:81631675-81634667	464	127		T0564580	Qrob_Chr12:30014784-30037508	2447	650
T0187450	Qrob_Chr02:81640400-81646051	1160	271		T0564820	Qrob_Chr12:30348876-30350645	515	194
T0187460	Qrob_Chr02:81652002-81654152	474	111		T0564830	Qrob_Chr12:30351974-30354687	1929	695
T0188940	Qrob_Chr10:37594451-37600677	339	104		T0564880	Qrob_Chr12:30413643-30418702	648	239
T0188950	Qrob_Chr10:37621189-37629995	473	116		T0565000	Qrob_Chr08:21774069-21776097	437	113
T0189040	Qrob_Chr10:37854321-37856192	739	257		T0565330	Qrob_Chr10:14192670-14194764	591	156
T0189180	Qrob_Chr10:37966922-37969071	1727	536		T0565340	Qrob_Chr10:14175436-14189512	2083	537
T0189760	Qrob_Chr11:688012-691619	244	74		T0566900	Qrob_Chr09:13760251-13764817	669	179
T0189980	Qrob_Chr11:255049-260825	352	131		T0567510	Qrob_Chr12:9897003-9900481	764	214
T0190370	Qrob_Chr10:15716808-15728524	291	64		T0567690	Qrob_Chr12:9631240-9645346	1897	430
T0190660	Qrob_Chr05:43572653-43579026	2395	588		T0567930	Qrob_Chr05:45514894-45530057	1381	351
T0190710	Qrob_Chr05:43533408-43537963	252	96		T0568810	Qrob_H2.3_Sc0000164:48348-51669	297	70
T0190770	Qrob_Chr05:43424969-43431637	1858	395		T0568930	Qrob_H2.3_Sc0000164:222798-228944	224	75
T0190790	Qrob_Chr05:43370748-43374769	725	216		T0569800	Qrob_Chr12:14640023-14646967	2389	515
T0190800	Qrob_Chr05:43347447-43355133	1760	508		T0570510	Qrob_Chr06:50900603-50906457	1677	561
T0193050	Qrob_Chr02:41191490-41192942	1230	393		T0570750	Qrob_Chr06:51199185-51205690	885	207
T0194700	Qrob_Chr04:14173616-14179863	720	209		T0570930	Qrob_Chr01:11325458-11330315	335	88
T0194820	Qrob_Chr04:14417521-14420490	523	220		T0571140	Qrob_Chr02:98490956-98499378	212	47
T0194840	Qrob_Chr04:14427156-14431398	203	48		T0572060	Qrob_Chr08:61087115-61097602	247	82
T0194910	Qrob_Chr04:14510432-14512249	1515	592		T0573080	Qrob_Chr05:33924939-33925649	463	107
T0194940	Qrob_Chr04:14519262-14522951	242	81		T0573520	Qrob_Chr10:11496145-11507392	805	304
T0195050	Qrob_Chr04:14676195-14679135	378	130		T0573780	Qrob_Chr04:5415288-5416486	224	68
T0195070	Qrob_Chr04:14733655-14738197	340	118		T0573800	Qrob_Chr04:5429757-5434503	392	93
T0195920	Qrob_Chr02:89120695-89128268	457	128		T0575500	Qrob_Chr11:28968266-28972929	361	57
T0195930	Qrob_Chr02:89113242-89119245	427	94		T0575650	Qrob_Chr02:32730858-32740931	731	293
T0195960	Qrob_Chr02:89088411-89094926	351	113		T0575760	Qrob_Chr10:40697426-40699035	335	87
T0196310	Qrob_Chr12:34349814-34355096	574	160		T0576300	Qrob_Chr11:18067590-18070024	1659	483
T0196330	Qrob_Chr12:34323222-34326455	583	170		T0576750	Qrob_Chr07:51396244-51401066	1400	351
T0197990	Qrob_Chr08:5915860-5922539	373	129		T0577170	Qrob_Chr02:62368903-62374474	422	113
T0198030	Qrob_Chr12:1294268-1299454	611	207		T0577280	Qrob_Chr02:62627091-62628996	527	171
T0198140	Qrob_Chr12:1566314-1567891	995	281		T0577470	Qrob_Chr10:43362207-43366643	855	181
T0198240	Qrob_Chr12:1702400-1704771	1959	830		T0577580	Qrob_Chr10:43198313-43203860	220	92
T0198270	Qrob_Chr12:1806917-1810609	300	108		T0577620	Qrob_Chr06:11137933-11144619	416	127
T0198740	Qrob_Chr03:8136956-8146328	367	156		T0577640	Qrob_Chr06:11167386-11170728	1744	395
T0199030	Qrob_Chr03:8608282-8611885	689	287		T0577740	Qrob_Chr06:11332034-11332998	640	234
T0199050	Qrob_Chr03:8626753-8631672	701	208		T0577810	Qrob_Chr06:11487268-11491449	1404	381
T0199340	Qrob_Chr03:9302449-9310453	1604	440		T0577940	Qrob_Chr02:68420472-68421834	274	89
T0199370	Qrob_Chr03:9392271-9393766	1185	520		T0580000	Qrob_Chr06:9828359-9833704	237	74
T0200210	Qrob_Chr06:44111070-44114066	344	88		T0580350	Qrob_Chr06:49822771-49830459	353	83
T0200340	Qrob_Chr06:44353429-44356662	1604	488		T0580420	Qrob_Chr06:49637657-49639747	713	187
T0200530	Qrob_Chr06:35247321-35261850	1156	354		T0580480	Qrob_Chr01:19400834-19414993	2941	782
T0200540	Qrob_Chr06:35267027-35279148	1141	241		T0580540	Qrob_Chr01:19286853-19305300	615	124
T0200650	Qrob_Chr06:35450502-35453120	486	100		T0580570	Qrob_Chr01:19250456-19257147	2492	791
T0200680	Qrob_Chr06:35463387-35467439	527	188		T0583740	Qrob_Chr02:35637446-35643916	781	244
T0200820	Qrob_Chr06:35732739-35736762	574	161		T0583840	Qrob_Chr02:35811780-35815882	596	211
T0201300	Qrob_Chr07:30416289-30424227	2136	557		T0583940	Qrob_Chr02:35966260-35975862	1480	438
T0201810	Qrob_Chr08:94535-105645	780	192		T0584110	Qrob_Chr01:36840452-36847416	773	255
T0201840	Qrob_Chr08:131880-134545	686	182		T0584560	Qrob_Chr05:31433003-31440687	762	246
T0202050	Qrob_Chr03:54298006-54305672	701	179		T0585050	Qrob_Chr08:34152638-34156036	422	124
T0202060	Qrob_Chr03:54333456-54336746	1046	340		T0585060	Qrob_Chr08:34121607-34127382	223	56
T0202080	Qrob_Chr03:54349633-54354488	411	101		T0585110	Qrob_Chr08:34067552-34070884	285	69
T0202280	Qrob_Chr03:54728220-54736326	222	60		T0585220	Qrob_Chr08:33850317-33855060	354	104
T0203350	Qrob_Chr02:53115141-53117351	956	248		T0585320	Qrob_Chr10:35284829-35292308	370	65
T0203730	Qrob_Chr11:23662390-23665970	523	122		T0586340	Qrob_Chr10:46192430-46197640	770	203
T0203830	Qrob_Chr11:23530437-23534403	316	101		T0586450	Qrob_Chr10:46004577-46007410	882	290
T0204240	Qrob_Chr02:21673572-21674468	828	285		T0587360	Qrob_Chr02:93618912-93620938	1366	380
T0204310	Qrob_Chr02:21738651-21739691	471	131		T0587530	Qrob_Chr01:19888274-19896597	585	195
T0204580	Qrob_Chr02:22110982-22120488	733	178		T0589090	Qrob_Chr02:42433721-42443176	1447	363
T0204690	Qrob_Chr02:22226756-22233794	1054	202		T0589130	Qrob_Chr02:42478680-42486340	1220	351
T0204930	Qrob_Chr02:22509925-22513330	1705	490		T0589160	Qrob_Chr02:42506315-42510380	905	273
T0204990	Qrob_Chr02:22621754-22629301	258	56		T0589740	Qrob_Chr11:40418202-40423677	623	163
T0205010	Qrob_Chr02:22645817-22652952	348	78		T0589760	Qrob_Chr11:40448961-40454345	845	201
T0205180	Qrob_Chr02:22851991-22857967	1131	298		T0589770	Qrob_Chr11:40458778-40466396	562	96
T0205230	Qrob_Chr02:22887065-22893683	1033	299		T0590200	Qrob_Chr08:65201592-65204178	388	107
T0206580	Qrob_Chr09:18621173-18630356	1024	238		T0590220	Qrob_Chr08:65216042-65223042	513	132
T0206790	Qrob_Chr09:18893522-18895164	430	186		T0590400	Qrob_Chr08:65410630-65418483	425	123
T0207150	Qrob_Chr11:25189046-25194164	208	82		T0590450	Qrob_Chr08:65485419-65494266	268	63
T0208160	Qrob_Chr03:14099657-14104407	875	171		T0590470	Qrob_Chr08:65511274-65517158	418	119
T0208170	Qrob_Chr03:14081726-14094362	1177	377		T0590880	Qrob_Chr12:15140891-15144952	731	242
T0208710	Qrob_Chr03:13368877-13374288	462	181		T0590950	Qrob_Chr12:15230087-15244465	341	82
T0208720	Qrob_Chr03:13357743-13363070	334	79		T0590960	Qrob_Chr12:15244855-15247662	328	105
T0209530	Qrob_Chr07:19673633-19679561	691	269		T0590980	Qrob_Chr12:15284727-15289879	1251	395
T0209700	Qrob_Chr01:36200305-36206210	1167	433		T0592720	Qrob_Chr10:44764358-44775883	1039	308
T0209730	Qrob_Chr01:36250639-36253181	397	119		T0594060	Qrob_Chr04:43255594-43261759	457	159
T0210040	Qrob_Chr04:37246318-37247650	468	160		T0594070	Qrob_Chr04:43248877-43253959	445	118
T0210170	Qrob_Chr04:37040544-37043842	209	56		T0594410	Qrob_Chr09:16645565-16646734	681	143
T0210230	Qrob_Chr04:36926115-36932472	616	202		T0594420	Qrob_Chr09:16638714-16644131	312	76
T0210300	Qrob_Chr04:36819014-36820220	915	362		T0595280	Qrob_Chr04:6022734-6028484	584	181
T0210740	Qrob_Chr06:3649356-3663677	1853	607		T0595290	Qrob_Chr04:5989870-6006286	238	83
T0211100	Qrob_Chr06:4367464-4370749	2534	893		T0596890	Qrob_Chr06:57230885-57235658	429	108
T0211760	Qrob_H2.3_Sc0000705:263518-272854	829	273		T0598280	Qrob_Chr12:36460630-36477645	980	238
T0213790	Qrob_Chr07:40580063-40585040	224	49		T0598420	Qrob_Chr11:49130255-49136412	587	204
T0213800	Qrob_Chr07:40576038-40577341	839	279		T0598430	Qrob_Chr11:49117965-49124930	211	31
T0213810	Qrob_Chr07:40562184-40568218	449	136		T0598990	Qrob_Chr01:3292445-3301183	237	57
T0213900	Qrob_Chr07:40386350-40387315	339	123		T0599000	Qrob_Chr01:3301451-3305635	577	145
T0214940	Qrob_Chr12:35721661-35726455	329	112		T0599670	Qrob_Chr05:1723994-1736435	383	100
T0214960	Qrob_Chr12:35754649-35761533	2287	457		T0599700	Qrob_Chr05:1780121-1782947	1224	510
T0214980	Qrob_Chr12:35776962-35780430	414	74		T0600360	Qrob_H2.3_Sc0000759:181191-190473	773	218
T0215090	Qrob_Chr12:35923210-35937349	4863	1158		T0600370	Qrob_H2.3_Sc0000759:191673-192250	467	147
T0215120	Qrob_Chr12:35999539-36003722	822	236		T0600570	Qrob_Chr03:28626308-28637497	488	139
T0215160	Qrob_Chr12:36129883-36134731	675	198		T0600630	Qrob_Chr03:28533120-28540868	721	215
T0216390	Qrob_Chr06:13595669-13599578	892	255		T0600990	Qrob_Chr02:4494796-4496337	260	68
T0216460	Qrob_Chr06:13450498-13458350	2059	700		T0601000	Qrob_Chr02:4508784-4517545	467	115
T0216580	Qrob_Chr06:13158745-13171524	1576	471		T0601260	Qrob_Chr08:59423213-59429747	593	161
T0216610	Qrob_Chr06:13122452-13123348	745	226		T0601480	Qrob_Chr04:37935983-37941181	975	302
T0216630	Qrob_Chr06:13077293-13090803	1498	457		T0601510	Qrob_Chr04:37902611-37908866	395	134
T0216650	Qrob_Chr06:13058424-13061445	341	106		T0601520	Qrob_Chr04:37893189-37898488	401	102
T0216660	Qrob_Chr06:13049993-13055768	942	176		T0601850	Qrob_Chr06:23390984-23394099	675	231
T0216670	Qrob_Chr06:13031980-13037282	521	155		T0602160	Qrob_Chr01:29049961-29054115	293	67
T0216720	Qrob_Chr06:12860874-12880630	3011	788		T0602180	Qrob_Chr01:29017648-29025317	291	58
T0216820	Qrob_Chr06:12770656-12774490	1030	356		T0602810	Qrob_Chr12:21241800-21243434	665	246
T0217640	Qrob_Chr06:2421104-2425353	422	100		T0602850	Qrob_Chr12:21203453-21209734	1073	269
T0219100	Qrob_Chr09:2999951-3005116	980	311		T0602860	Qrob_Chr12:21179655-21183707	1194	310
T0219530	Qrob_Chr02:88361899-88367087	903	269		T0602900	Qrob_Chr12:21122688-21130779	603	211
T0219600	Qrob_Chr02:88130810-88133726	767	275		T0603120	Qrob_H2.3_Sc0000766:221940-223157	667	246
T0219630	Qrob_Chr02:88094109-88100238	323	71		T0603480	Qrob_Chr04:27616618-27628767	561	147
T0219640	Qrob_Chr02:88074757-88079546	626	179		T0603800	Qrob_Chr06:55630126-55633328	238	75
T0219700	Qrob_Chr02:87996517-88002551	665	144		T0604300	Qrob_Chr04:34622245-34630522	1762	487
T0220110	Qrob_Chr07:14429212-14432409	1800	634		T0604400	Qrob_Chr01:20314025-20316073	512	219
T0222280	Qrob_Chr02:114392740-114398831	251	97		T0605030	Qrob_Chr01:27306652-27311052	471	121
T0222310	Qrob_Chr07:25422942-25424343	969	380		T0605050	Qrob_Chr01:27299912-27301182	830	329
T0222330	Qrob_Chr07:25386443-25395573	491	172		T0605060	Qrob_Chr01:27246444-27254748	453	141
T0223770	Qrob_Chr07:34420608-34428295	381	104		T0605480	Qrob_Chr08:62756677-62757416	446	186
T0223800	Qrob_Chr07:34389238-34392402	2117	687		T0606760	Qrob_Chr10:8550514-8554626	248	84
T0224430	Qrob_Chr09:43340077-43348894	432	124		T0608200	Qrob_Chr01:35772950-35778166	472	88
T0224440	Qrob_Chr09:43329173-43333958	213	64		T0608370	Qrob_Chr01:36045417-36047367	1682	465
T0224560	Qrob_Chr09:43164732-43167008	200	49		T0608720	Qrob_Chr08:29175029-29179707	379	128
T0226090	Qrob_Chr05:64430800-64437763	242	55		T0609840	Qrob_Chr02:47049511-47056294	550	104
T0226160	Qrob_Chr02:75800061-75803975	507	152		T0610190	Qrob_Chr11:48322697-48326687	1393	444
T0226570	Qrob_Chr02:76626123-76629594	265	63		T0611770	Qrob_Chr01:54871687-54874936	212	67
T0226580	Qrob_Chr02:76669906-76681430	1909	477		T0612010	Qrob_H2.3_Sc0000579:368128-377524	362	141
T0226660	Qrob_Chr02:76850369-76851203	563	161		T0612030	Qrob_H2.3_Sc0000579:336309-337719	455	148
T0226680	Qrob_Chr02:76873810-76875571	271	63		T0612300	Qrob_Chr09:47696038-47698256	2059	572
T0227980	Qrob_Chr02:38119371-38126315	1125	370		T0612630	Qrob_Chr09:14503824-14504637	489	172
T0228250	Qrob_Chr02:39075502-39084478	915	223		T0612650	Qrob_Chr09:14514204-14517487	313	88
T0229310	Qrob_H2.3_Sc0000061:1480945-1485318	884	291		T0612820	Qrob_Chr09:14728984-14732424	240	76
T0229770	Qrob_Chr03:21028643-21032432	603	179		T0613010	Qrob_H2.3_Sc0000338:372791-382745	200	44
T0229820	Qrob_Chr03:21208119-21216113	475	123		T0614500	Qrob_Chr02:29712771-29716024	448	147
T0231120	Qrob_Chr02:54647150-54651635	490	137		T0614550	Qrob_Chr02:29672931-29675650	1019	336
T0231260	Qrob_Chr02:54380421-54386574	343	68		T0614870	Qrob_Chr10:8995088-9000154	205	76
T0231310	Qrob_Chr02:54250554-54251431	654	220		T0614900	Qrob_Chr10:9023975-9029805	313	79
T0232810	Qrob_Chr02:50261735-50264234	966	345		T0615850	Qrob_Chr03:37974700-37978924	209	84
T0233240	Qrob_Chr08:812935-818308	3034	923		T0615920	Qrob_Chr03:38282177-38285159	223	68
T0233250	Qrob_Chr08:843044-846246	1125	284		T0615950	Qrob_Chr03:38310638-38317238	1224	220
T0233290	Qrob_Chr08:932781-940221	1141	309		T0616170	Qrob_Chr03:2272585-2288373	693	223
T0233320	Qrob_Chr08:965306-969362	960	300		T0616470	Qrob_H2.3_Sc0001001:79828-81424	622	204
T0233450	Qrob_Chr08:1135754-1144351	424	179		T0616570	Qrob_Chr05:7129424-7135965	585	148
T0233480	Qrob_Chr08:1172979-1177227	697	210		T0617470	Qrob_Chr03:53741944-53749056	607	216
T0235470	Qrob_Chr06:39243078-39244562	1138	407		T0617540	Qrob_Chr04:31241782-31245346	203	44
T0235600	Qrob_Chr06:38996163-39002417	1443	486		T0618890	Qrob_Chr05:25380017-25386380	332	122
T0235770	Qrob_Chr08:67715335-67720336	1968	547		T0618910	Qrob_Chr05:25396939-25401192	211	68
T0235780	Qrob_Chr08:67731788-67735738	382	95		T0619050	Qrob_Chr01:11410664-11417310	864	273
T0235790	Qrob_Chr08:67749755-67752304	1852	654		T0619130	Qrob_Chr01:11520022-11523488	1318	420
T0235880	Qrob_Chr08:67814414-67815884	214	82		T0619170	Qrob_Chr01:11570761-11575506	233	50
T0235960	Qrob_Chr08:67920664-67927091	363	105		T0619470	Qrob_Chr02:20313802-20320184	212	80
T0236670	Qrob_Chr08:67445153-67445954	308	70		T0619480	Qrob_Chr02:20326051-20332554	935	328
T0236690	Qrob_Chr08:67453309-67453911	528	225		T0619530	Qrob_Chr02:20376633-20383693	1650	578
T0236840	Qrob_Chr01:51475798-51479301	314	96		T0619560	Qrob_Chr02:20462475-20467932	2708	809
T0236940	Qrob_Chr01:51708737-51712718	1632	392		T0619610	Qrob_Chr02:20614518-20625164	606	129
T0236990	Qrob_Chr01:51812309-51817264	321	76		T0622200	Qrob_Chr05:3149511-3151107	233	54
T0237000	Qrob_Chr01:51818664-51823448	784	183		T0622930	Qrob_Chr03:57335361-57339272	2798	1027
T0237210	Qrob_Chr01:52149090-52159275	746	170		T0622960	Qrob_Chr03:57368774-57373145	495	181
T0237240	Qrob_Chr01:52182600-52186791	964	222		T0623020	Qrob_Chr02:42073842-42077099	214	70
T0238350	Qrob_Chr06:54605241-54612027	292	89		T0623030	Qrob_Chr02:42090113-42091876	355	117
T0239020	Qrob_Chr06:55366271-55370828	2194	730		T0623170	Qrob_Chr02:42262747-42263614	557	162
T0239040	Qrob_Chr06:55380673-55384876	421	77		T0624250	Qrob_Chr02:9418807-9419595	657	274
T0239060	Qrob_Chr06:55392859-55396911	369	87		T0624260	Qrob_Chr02:9404681-9406776	432	143
T0239070	Qrob_Chr06:55398535-55409130	528	169		T0624280	Qrob_Chr02:9356584-9362210	689	251
T0239090	Qrob_Chr06:55420078-55423398	1060	280		T0624320	Qrob_Chr02:9312752-9321093	491	152
T0240720	Qrob_Chr07:29598614-29603728	839	236		T0624840	Qrob_Chr11:20681538-20691892	663	163
T0241070	Qrob_Chr07:30196637-30197510	392	132		T0627080	Qrob_Chr02:80521965-80528948	436	126
T0241480	Qrob_Chr07:32549254-32554047	798	255		T0628690	Qrob_Chr02:113039261-113046710	1004	282
T0241490	Qrob_Chr07:32546091-32548927	1398	394		T0629140	Qrob_Chr12:12382823-12387246	787	164
T0241760	Qrob_Chr07:31015837-31018011	353	154		T0629200	Qrob_Chr12:12272005-12272838	738	300
T0241900	Qrob_Chr07:30880293-30882812	793	272		T0629230	Qrob_Chr12:12221991-12223530	268	70
T0241920	Qrob_Chr07:30853776-30857647	673	154		T0629510	Qrob_Chr06:8501599-8504720	1025	267
T0242460	Qrob_Chr04:15406644-15407712	252	66		T0630380	Qrob_Chr03:56578281-56582500	716	225
T0243860	Qrob_Chr05:65230825-65232689	709	173		T0630830	Qrob_Chr02:26185896-26190419	1817	567
T0244160	Qrob_Chr01:33436507-33441543	945	370		T0630840	Qrob_Chr02:26157566-26164464	329	100
T0244170	Qrob_Chr01:33451468-33454756	1200	354		T0631350	Qrob_Chr06:11992735-12002265	773	310
T0244200	Qrob_Chr01:33469083-33472469	1076	380		T0631680	Qrob_Chr06:52711593-52722215	6037	1311
T0244370	Qrob_Chr01:33788167-33800551	671	173		T0631930	Qrob_H2.3_Sc0000819:184421-189508	537	94
T0244380	Qrob_Chr01:33804484-33807299	1008	266		T0632110	Qrob_Chr06:54368187-54378802	907	171
T0245080	Qrob_Chr02:96875824-96880376	1599	377		T0632270	Qrob_Chr02:25891275-25895873	340	67
T0245190	Qrob_Chr02:96734194-96745142	1009	227		T0632380	Qrob_Chr02:26068354-26070337	278	72
T0245200	Qrob_Chr02:96716732-96722968	487	130		T0632420	Qrob_Chr02:26087107-26093618	468	121
T0245410	Qrob_Chr11:26520921-26523664	1052	326		T0632590	Qrob_Chr02:67462062-67464329	386	120
T0245420	Qrob_Chr11:26525827-26529450	324	72		T0632660	Qrob_Chr10:16772409-16781506	1684	460
T0246280	Qrob_Chr09:19619543-19620430	503	156		T0632990	Qrob_Chr02:100215737-100220064	552	148
T0246300	Qrob_Chr09:19649804-19661728	606	213		T0633050	Qrob_Chr02:100316259-100321876	1029	307
T0246660	Qrob_Chr09:20130124-20135782	729	299		T0633270	Qrob_Chr12:39369682-39377012	540	164
T0247490	Qrob_Chr03:29924788-29926076	705	213		T0636370	Qrob_Chr12:34791057-34796866	822	198
T0247530	Qrob_Chr03:29809638-29815522	352	114		T0636420	Qrob_Chr12:34866818-34870077	246	102
T0247890	Qrob_Chr03:30982952-30987311	2366	623		T0636450	Qrob_Chr12:34948310-34950803	1951	794
T0248260	Qrob_Chr01:40404780-40409445	1174	387		T0636890	Qrob_Chr08:40451582-40454174	292	103
T0248270	Qrob_Chr01:40361893-40365397	2103	747		T0636900	Qrob_Chr08:40446338-40450199	370	113
T0248440	Qrob_Chr01:39990116-39992929	272	77		T0637860	Qrob_H2.3_Sc0000784:136987-139421	586	222
T0248480	Qrob_Chr01:39947993-39954481	1143	337		T0637870	Qrob_H2.3_Sc0000784:143621-146985	407	96
T0248980	Qrob_Chr08:50137783-50140495	225	81		T0638750	Qrob_Chr11:48557953-48564185	889	248
T0249060	Qrob_Chr08:50229992-50235150	223	94		T0639340	Qrob_Chr09:45539235-45541072	766	167
T0251480	Qrob_Chr11:51101558-51105447	309	114		T0640620	Qrob_Chr02:70079501-70080913	1118	396
T0251500	Qrob_Chr11:51079119-51086901	533	222		T0640630	Qrob_Chr02:70070810-70072693	698	294
T0251660	Qrob_Chr11:50872924-50879002	321	89		T0640990	Qrob_Chr07:45770168-45776691	673	206
T0252040	Qrob_Chr01:18255085-18262045	254	66		T0641120	Qrob_Chr09:34867680-34875699	292	65
T0252080	Qrob_Chr01:18203128-18211422	595	163		T0641180	Qrob_Chr09:34909360-34910880	1197	343
T0252880	Qrob_Chr12:25246470-25247870	799	311		T0641190	Qrob_Chr09:34913724-34919067	250	63
T0252990	Qrob_Chr02:38333868-38340925	781	201		T0641260	Qrob_Chr06:8998474-9005297	1743	515
T0254860	Qrob_Chr10:27103612-27106746	604	156		T0641270	Qrob_Chr06:9008874-9013453	2512	712
T0255850	Qrob_Chr06:26639937-26658237	3018	594		T0641350	Qrob_Chr06:9112494-9122121	1038	276
T0256190	Qrob_Chr07:28614372-28616152	695	196		T0641360	Qrob_Chr06:9123545-9130264	363	77
T0256210	Qrob_Chr07:28656734-28660633	212	44		T0641400	Qrob_Chr06:9200043-9200831	342	109
T0256290	Qrob_Chr07:28813138-28823888	904	280		T0641500	Qrob_Chr02:73727986-73735026	1549	358
T0256360	Qrob_Chr07:28916460-28917686	783	200		T0642050	Qrob_Chr06:52304937-52309140	769	300
T0257190	Qrob_Chr01:7400775-7402872	882	287		T0642200	Qrob_Chr03:37913517-37916536	1176	373
T0257350	Qrob_Chr08:18634904-18636293	397	86		T0642320	Qrob_Chr10:1309228-1313929	302	103
T0257580	Qrob_Chr08:18082373-18085848	475	137		T0643300	Qrob_Chr08:17577071-17578209	567	180
T0258990	Qrob_Chr03:52526547-52537025	2359	558		T0643310	Qrob_Chr08:17595733-17604245	974	353
T0260490	Qrob_Chr05:54219396-54230860	362	89		T0645060	Qrob_Chr05:50112822-50113823	579	171
T0260520	Qrob_Chr05:54309411-54313026	716	202		T0645910	Qrob_Chr11:38798875-38801384	212	64
T0260980	Qrob_Chr06:44847673-44856975	868	285		T0645930	Qrob_Chr11:38784129-38790399	1625	571
T0261030	Qrob_Chr06:44922448-44924227	1038	349		T0646680	Qrob_H2.3_Sc0000873:33749-40352	370	149
T0261140	Qrob_Chr06:45167809-45169432	946	381		T0647320	Qrob_Chr07:48776356-48778084	1280	510
T0261470	Qrob_Chr06:45567262-45580696	831	229		T0647690	Qrob_Chr09:37315492-37319107	254	50
T0262810	Qrob_Chr05:50556245-50570080	1166	379		T0647940	Qrob_Chr05:31367560-31368683	744	179
T0263610	Qrob_Chr02:49458352-49462546	486	193		T0648200	Qrob_Chr01:26781535-26792988	400	128
T0263940	Qrob_Chr10:5292415-5296966	307	98		T0648230	Qrob_Chr01:26821267-26828294	200	56
T0263970	Qrob_Chr10:5268465-5275729	478	146		T0649920	Qrob_Chr05:49047238-49053173	510	115
T0264490	Qrob_Chr12:22586967-22595812	212	47		T0649990	Qrob_Chr02:93941513-93945030	626	206
T0264630	Qrob_Chr12:22371810-22380368	447	106		T0650060	Qrob_Chr02:93853191-93858524	260	87
T0264710	Qrob_Chr12:22247803-22250389	980	402		T0650660	Qrob_Chr02:82238165-82243169	761	218
T0264720	Qrob_Chr12:22236037-22243583	1352	441		T0650670	Qrob_Chr02:82246723-82251506	662	146
T0264760	Qrob_Chr12:22195512-22203590	649	250		T0650740	Qrob_Chr02:82336078-82341285	489	155
T0264840	Qrob_Chr12:22093658-22097530	388	120		T0650760	Qrob_Chr02:82349896-82357121	1065	354
T0264850	Qrob_Chr12:22086433-22091795	323	78		T0650800	Qrob_Chr02:82399930-82401256	1142	397
T0264950	Qrob_Chr12:21787579-21795443	358	64		T0651570	Qrob_Chr05:27678700-27685321	444	137
T0264960	Qrob_Chr12:21783685-21786046	261	41		T0651650	Qrob_Chr03:41392397-41398998	757	158
T0265160	Qrob_Chr07:21618477-21624011	1119	233		T0651910	Qrob_H2.3_Sc0000105:1331498-1333510	271	79
T0265170	Qrob_Chr07:21653506-21655106	1153	363		T0652050	Qrob_H2.3_Sc0000631:251741-258634	335	132
T0265290	Qrob_Chr07:22003420-22005975	284	77		T0653060	Qrob_Chr07:91647-104185	1168	273
T0265400	Qrob_Chr07:22156998-22172363	1296	504		T0653290	Qrob_Chr02:57363327-57364121	556	165
T0265620	Qrob_Chr07:22503122-22506494	1110	478		T0653300	Qrob_Chr02:57296571-57300635	216	50
T0265900	Qrob_Chr07:6922470-6931144	3561	1155		T0653310	Qrob_Chr02:57264283-57269135	1008	205
T0265920	Qrob_Chr07:6909396-6916603	1347	477		T0653790	Qrob_Chr05:21144058-21145319	944	302
T0265940	Qrob_Chr07:6890375-6894723	555	225		T0654900	Qrob_Chr04:6318877-6322411	227	68
T0265960	Qrob_Chr07:6863504-6865898	1524	489		T0655210	Qrob_Chr07:39877871-39888583	587	213
T0267230	Qrob_Chr06:50734917-50742730	1115	261		T0655440	Qrob_Chr03:48892470-48897170	291	67
T0267250	Qrob_Chr06:50708023-50715845	229	39		T0655560	Qrob_Chr03:49016688-49021492	284	96
T0269670	Qrob_Chr08:4900468-4901238	563	140		T0655610	Qrob_Chr08:31043218-31044174	544	128
T0270820	Qrob_Chr01:19519186-19520106	277	82		T0655770	Qrob_Chr12:37123163-37128480	323	78
T0270980	Qrob_Chr02:18236978-18242379	1258	311		T0655950	Qrob_Chr12:37297459-37299167	1390	606
T0271240	Qrob_Chr01:50240299-50242626	607	184		T0656020	Qrob_Chr12:37413638-37418720	315	92
T0271930	Qrob_Chr02:28470436-28477886	417	99		T0656180	Qrob_Chr10:35767504-35775221	1432	280
T0271980	Qrob_Chr02:28580244-28585433	857	284		T0656310	Qrob_Chr01:16851009-16857679	2834	964
T0272260	Qrob_Chr07:31209973-31214306	374	89		T0656450	Qrob_Chr08:33827018-33829863	1271	345
T0272780	Qrob_Chr02:6110283-6113312	1577	490		T0656460	Qrob_Chr08:33186269-33194880	558	181
T0272820	Qrob_Chr02:6140361-6143787	280	57		T0656490	Qrob_Chr08:33266629-33268863	1319	389
T0273080	Qrob_Chr02:6489004-6494836	1148	328		T0656500	Qrob_Chr08:33276426-33278052	841	199
T0273150	Qrob_Chr02:6614083-6618098	306	106		T0656510	Qrob_Chr08:33282982-33286002	1084	326
T0275100	Qrob_Chr12:6662457-6666007	275	73		T0656520	Qrob_Chr08:33286143-33288857	379	118
T0275230	Qrob_Chr06:5388060-5398060	226	87		T0657060	Qrob_Chr01:14082437-14082793	303	109
T0275340	Qrob_Chr06:5522830-5530376	1245	383		T0657110	Qrob_Chr07:51599252-51603502	278	76
T0275520	Qrob_Chr06:5894543-5901237	760	208		T0658120	Qrob_Chr06:51269182-51271501	749	224
T0275550	Qrob_Chr06:5919288-5921467	1748	637		T0658480	Qrob_Chr09:37559381-37564790	330	102
T0275690	Qrob_Chr06:6227172-6232791	505	145		T0658550	Qrob_Chr09:37362088-37373078	515	197
T0275910	Qrob_Chr11:3109076-3125402	1361	381		T0659230	Qrob_Chr08:53054030-53055148	238	43
T0276350	Qrob_Chr11:4204049-4209403	769	270		T0659760	Qrob_Chr11:26979927-26987021	842	260
T0276360	Qrob_Chr11:4214917-4217804	682	230		T0660160	Qrob_Chr01:54923834-54925070	293	97
T0277850	Qrob_Chr07:1884711-1897561	1272	421		T0660310	Qrob_Chr01:39673953-39677702	369	112
T0277910	Qrob_H2.3_Sc0000249:978721-991379	275	67		T0660320	Qrob_Chr01:39688413-39689880	1094	382
T0278730	Qrob_Chr02:106519474-106526611	2620	895		T0660330	Qrob_Chr01:39701400-39708978	225	39
T0278970	Qrob_Chr03:15226592-15232794	414	140		T0662260	Qrob_Chr06:32559461-32562058	364	94
T0279020	Qrob_Chr03:15175138-15181358	711	198		T0662430	Qrob_Chr02:12975002-12981187	535	154
T0279230	Qrob_Chr06:2333103-2338785	756	216		T0662440	Qrob_Chr02:12985777-12987361	782	270
T0279420	Qrob_Chr06:1947895-1959710	1184	317		T0662750	Qrob_Chr12:33268750-33277582	366	95
T0279730	Qrob_Chr01:10805573-10813091	2550	1092		T0663030	Qrob_Chr11:46126415-46127531	852	247
T0280120	Qrob_Chr01:32666832-32673052	1100	374		T0663300	Qrob_Chr04:31501675-31503930	686	241
T0280140	Qrob_Chr01:32712463-32713051	480	192		T0663950	Qrob_Chr01:4904179-4907830	257	99
T0280150	Qrob_Chr01:32713832-32716464	1223	450		T0664170	Qrob_Chr07:25673060-25678578	651	125
T0280180	Qrob_Chr01:32809037-32811910	571	244		T0664360	Qrob_Chr12:17812894-17824605	456	135
T0280300	Qrob_Chr01:33088660-33094166	784	259		T0664410	Qrob_Chr12:17741173-17748038	201	60
T0280480	Qrob_Chr06:16930962-16931552	341	89		T0665400	Qrob_Chr06:40207573-40210199	501	193
T0280510	Qrob_Chr06:16870190-16872854	220	61		T0666630	Qrob_Chr02:19624646-19628713	354	130
T0280720	Qrob_Chr06:16501504-16508354	888	280		T0667130	Qrob_Chr01:10919730-10924997	404	97
T0280770	Qrob_Chr06:16398801-16400447	823	199		T0667200	Qrob_Chr08:40971451-40972917	734	205
T0281150	Qrob_Chr02:74894525-74896519	445	106		T0667570	Qrob_Chr10:23881939-23884091	1545	410
T0282070	Qrob_Chr02:92801547-92806275	640	238		T0668830	Qrob_Chr07:36456401-36470763	869	285
T0282130	Qrob_Chr02:92707242-92709095	1008	222		T0668980	Qrob_Chr07:36230990-36240211	885	187
T0282280	Qrob_Chr02:92478500-92481792	553	153		T0670510	Qrob_Chr02:70564562-70567733	667	157
T0283210	Qrob_Chr06:54240987-54246026	714	273		T0670780	Qrob_Chr02:96553168-96557252	1124	383
T0283690	Qrob_Chr06:53551400-53554112	320	70		T0671120	Qrob_Chr03:241244-249081	522	136
T0283900	Qrob_H2.3_Sc0000161:232123-238134	430	139		T0671240	Qrob_Chr08:55599336-55607073	889	190
T0284130	Qrob_Chr03:26853084-26859861	637	177		T0671280	Qrob_Chr08:55526666-55529016	396	174
T0284380	Qrob_Chr11:11737470-11745608	598	201		T0674280	Qrob_Chr12:31143430-31145054	442	172
T0285780	Qrob_Chr09:26619009-26622980	488	162		T0674290	Qrob_Chr12:31146205-31152848	1491	431
T0285970	Qrob_Chr09:26330262-26338126	746	207		T0674300	Qrob_Chr12:31173874-31176925	906	201
T0286050	Qrob_Chr09:26243795-26249715	406	107		T0674350	Qrob_Chr12:31265052-31266698	319	106
T0286240	Qrob_Chr11:13946514-13952265	672	200		T0674370	Qrob_Chr12:31285200-31295021	1497	329
T0287290	Qrob_Chr03:2983478-3000128	1193	256		T0674880	Qrob_Chr09:9802192-9807608	1525	471
T0287890	Qrob_Chr10:39359821-39361889	1838	529		T0674950	Qrob_Chr09:9711976-9714953	532	142
T0288380	Qrob_Chr02:102696375-102701832	492	159		T0674990	Qrob_Chr09:9643646-9650859	444	85
T0288650	Qrob_Chr06:51380370-51381808	262	43		T0675510	Qrob_Chr12:11522339-11525505	260	75
T0288850	Qrob_Chr08:6900885-6905508	472	111		T0675660	Qrob_Chr07:31962216-31971776	488	142
T0288870	Qrob_Chr08:6909050-6910751	1481	426		T0675770	Qrob_Chr07:31854069-31856382	271	79
T0288900	Qrob_Chr08:6936308-6939499	1190	335		T0676450	Qrob_Chr03:39209533-39221013	1680	460
T0288910	Qrob_Chr08:6957434-6959078	1238	436		T0676460	Qrob_Chr03:39203354-39206912	298	64
T0289980	Qrob_Chr11:19220939-19225492	227	75		T0676520	Qrob_Chr03:39119854-39124466	861	342
T0290010	Qrob_Chr11:19242896-19245084	349	100		T0677030	Qrob_Chr02:111389745-111392772	499	83
T0290590	Qrob_Chr12:4047798-4054764	400	155		T0677070	Qrob_Chr02:111448962-111456785	399	117
T0290740	Qrob_Chr12:4260332-4264278	241	72		T0677390	Qrob_Chr08:19329060-19333127	774	222
T0290750	Qrob_Chr12:4266236-4276921	222	63		T0678210	Qrob_Chr06:25161668-25163890	243	40
T0290970	Qrob_Chr12:4533611-4540211	345	120		T0678250	Qrob_Chr06:25092795-25097838	1201	470
T0291380	Qrob_Chr11:43240127-43245536	3171	794		T0679220	Qrob_Chr08:49256687-49260646	709	141
T0291400	Qrob_Chr11:43229242-43230883	500	117		T0679970	Qrob_Chr01:255380-257180	494	131
T0291790	Qrob_Chr11:42717710-42719164	1311	486		T0680010	Qrob_Chr01:328262-330988	818	278
T0291800	Qrob_Chr11:42712415-42714732	394	95		T0680400	Qrob_Chr10:942030-952980	377	127
T0291930	Qrob_Chr11:42516983-42519280	1594	422		T0681420	Qrob_Chr06:11844409-11847001	754	267
T0291940	Qrob_Chr11:42506585-42512415	339	106		T0681530	Qrob_Chr06:11620392-11642835	3626	1100
T0291960	Qrob_Chr11:42483404-42484855	840	200		T0682330	Qrob_Chr01:29823131-29830453	576	124
T0292040	Qrob_Chr11:42333953-42339939	239	65		T0682540	Qrob_Chr02:3485334-3494465	412	137
T0294530	Qrob_Chr02:94213465-94215244	1433	556		T0682700	Qrob_Chr03:44750633-44759619	662	195
T0294590	Qrob_Chr02:94091549-94093862	2104	758		T0682790	Qrob_Chr03:44892526-44895479	1000	200
T0296160	Qrob_Chr06:37840450-37844733	1124	413		T0683190	Qrob_Chr05:7993106-7994910	453	87
T0296630	Qrob_Chr06:37025040-37026151	257	65		T0683200	Qrob_Chr05:7935388-7936296	323	92
T0297370	Qrob_Chr01:45189953-45190661	545	181		T0683630	Qrob_Chr03:39452019-39456949	1079	394
T0297590	Qrob_Chr02:31590481-31594463	1290	419		T0683640	Qrob_Chr03:39448600-39450741	829	228
T0297750	Qrob_Chr02:31273182-31275018	1363	581		T0683650	Qrob_Chr05:63519719-63527057	312	95
T0297790	Qrob_Chr02:31154940-31163498	270	79		T0683750	Qrob_Chr05:63403268-63415685	1205	307
T0298030	Qrob_Chr02:83150024-83152079	406	99		T0685050	Qrob_H2.3_Sc0000717:213598-218157	1193	341
T0298050	Qrob_Chr02:83165165-83169814	826	172		T0685100	Qrob_Chr02:37081739-37083762	388	114
T0298060	Qrob_Chr02:83174939-83178442	371	117		T0685850	Qrob_Chr12:37990843-37992090	369	119
T0299800	Qrob_Chr02:28059063-28069535	2018	652		T0685940	Qrob_Chr12:38117787-38138764	2040	597
T0300250	Qrob_Chr01:13195246-13206101	200	57		T0685950	Qrob_Chr12:38147354-38150686	486	132
T0300280	Qrob_Chr01:13271904-13277054	547	156		T0685970	Qrob_Chr12:38183316-38185776	803	204
T0300370	Qrob_Chr01:13529660-13539378	755	167		T0687160	Qrob_Chr01:10559150-10564071	1624	374
T0300510	Qrob_Chr01:13648615-13658339	237	70		T0687680	Qrob_Chr08:50356937-50362161	337	93
T0301030	Qrob_Chr04:38198430-38208160	1937	628		T0687990	Qrob_Chr02:38457306-38459082	410	88
T0301040	Qrob_Chr04:38192961-38195027	1448	497		T0688080	Qrob_Chr02:38676298-38683218	376	121
T0301060	Qrob_Chr04:38172730-38182344	951	347		T0688480	Qrob_Chr09:7081537-7085521	329	101
T0301330	Qrob_Chr10:13490104-13497942	2443	927		T0688500	Qrob_Chr09:7076943-7079286	367	107
T0301390	Qrob_Chr10:13594017-13599417	486	106		T0688750	Qrob_Chr05:31965244-31972168	938	260
T0301400	Qrob_Chr10:13601049-13605932	431	95		T0689040	Qrob_Chr11:21275634-21281556	1188	375
T0301520	Qrob_Chr10:13813514-13819253	561	136		T0689440	Qrob_Chr05:11092639-11093482	624	258
T0303610	Qrob_Chr03:55966129-55971898	930	251		T0689620	Qrob_Chr02:16630276-16633670	596	178
T0303640	Qrob_Chr08:66687440-66693290	585	99		T0689780	Qrob_Chr02:16834955-16838249	2034	811
T0303660	Qrob_Chr08:66657450-66659191	591	164		T0689960	Qrob_Chr06:27364460-27370326	330	107
T0304110	Qrob_Chr07:26270106-26273737	607	141		T0690650	Qrob_Chr07:22868917-22879936	548	178
T0304280	Qrob_Chr02:26346297-26347441	637	150		T0691030	Qrob_Chr02:81881437-81885209	302	103
T0304310	Qrob_Chr02:26376585-26387075	1007	313		T0691140	Qrob_Chr02:81765975-81770917	553	193
T0304420	Qrob_Chr02:26543730-26559732	2337	544		T0691320	Qrob_Chr06:46407270-46411972	760	190
T0304470	Qrob_Chr02:26650158-26655909	1583	344		T0692030	Qrob_Chr02:103076371-103079156	237	61
T0304530	Qrob_Chr02:26755920-26765458	568	178		T0692960	Qrob_Chr07:33151466-33152951	1325	434
T0304820	Qrob_Chr02:27154918-27163220	927	211		T0692980	Qrob_Chr07:33124359-33129515	731	148
T0304850	Qrob_Chr02:27203729-27217621	890	236		T0694590	Qrob_Chr08:712126-712782	411	170
T0304870	Qrob_Chr02:27235831-27243929	1232	320		T0694620	Qrob_Chr08:693828-696219	212	34
T0304890	Qrob_Chr02:27287667-27309512	1182	263		T0694640	Qrob_Chr08:667883-683053	1250	275
T0305820	Qrob_Chr05:64657844-64664723	927	225		T0697050	Qrob_H2.3_Sc0000515:167093-172842	1348	350
T0307210	Qrob_Chr02:82877381-82884148	915	279		T0697120	Qrob_Chr06:2570883-2575276	226	84
T0307540	Qrob_Chr01:49606179-49610057	433	118		T0697550	Qrob_Chr01:3661048-3669437	825	247
T0309430	Qrob_Chr10:33608684-33616222	1110	389		T0697630	Qrob_Chr01:3546019-3551663	918	335
T0309450	Qrob_Chr10:33660376-33667708	534	170		T0697650	Qrob_Chr01:3527655-3531633	236	67
T0309480	Qrob_Chr10:33714110-33715478	535	149		T0698130	Qrob_Chr12:38865168-38868252	508	111
T0310360	Qrob_Chr01:42795479-42804515	1445	530		T0698170	Qrob_Chr12:38905172-38913957	202	67
T0310400	Qrob_Chr01:42841371-42844880	408	114		T0698340	Qrob_Chr05:52437158-52444908	620	115
T0311930	Qrob_Chr05:57561286-57565652	987	363		T0698360	Qrob_Chr05:52461879-52467313	737	213
T0312540	Qrob_Chr02:30768976-30778909	235	48		T0699430	Qrob_Chr03:56751680-56755174	230	52
T0313140	Qrob_Chr07:23934557-23940904	281	87		T0700440	Qrob_Chr02:53992359-54004961	997	246
T0313440	Qrob_Chr07:23248295-23256509	784	184		T0700660	Qrob_Chr10:6847601-6850111	463	156
T0313450	Qrob_Chr07:23242598-23248061	1345	338		T0701770	Qrob_Chr01:38955214-38956204	727	217
T0313560	Qrob_Chr07:23145984-23147237	778	292		T0701790	Qrob_Chr01:38937551-38940971	2464	793
T0313660	Qrob_Chr06:944201-944634	369	98		T0701880	Qrob_Chr05:65827363-65828316	202	61
T0313680	Qrob_Chr06:889675-893680	550	129		T0701900	Qrob_Chr05:65815630-65819281	1398	402
T0313710	Qrob_Chr06:872720-874408	211	45		T0701910	Qrob_Chr05:65805792-65812391	746	267
T0313920	Qrob_Chr06:509616-511535	205	59		T0702210	Qrob_Chr09:5198688-5205419	563	131
T0314120	Qrob_Chr06:232832-236560	305	112		T0704230	Qrob_Chr06:50070727-50071736	598	153
T0315180	Qrob_Chr01:12146235-12147049	672	280		T0705350	Qrob_Chr02:106196205-106205054	880	312
T0315210	Qrob_Chr01:12075127-12087580	1179	295		T0705430	Qrob_Chr04:13742821-13749988	276	73
T0315320	Qrob_Chr01:11831519-11833633	740	227		T0705560	Qrob_Chr08:53259533-53270894	1299	414
T0315360	Qrob_Chr01:11771023-11779997	1493	366		T0705710	Qrob_Chr08:53371725-53373554	369	162
T0315370	Qrob_Chr01:11757972-11764347	1086	289		T0705860	Qrob_Chr06:34679955-34685613	630	157
T0315390	Qrob_Chr01:11739439-11754873	1838	410		T0706060	Qrob_Chr08:44296741-44301741	809	210
T0315400	Qrob_Chr01:11724426-11731547	462	130		T0706100	Qrob_Chr08:44314076-44315382	1152	375
T0315410	Qrob_Chr01:11715478-11720096	1750	426		T0706570	Qrob_Chr11:45832067-45837359	1760	510
T0315420	Qrob_Chr01:11699891-11704033	334	74		T0706580	Qrob_Chr11:45825076-45830684	331	92
T0315860	Qrob_Chr08:52282649-52286365	303	108		T0706850	Qrob_Chr06:44743238-44745598	811	245
T0316480	Qrob_Chr10:30518095-30523662	1892	443		T0707020	Qrob_Chr12:23098319-23101787	2865	1063
T0316700	Qrob_Chr06:29686699-29695362	623	231		T0707240	Qrob_Chr10:1190497-1195962	502	190
T0316970	Qrob_Chr07:43647286-43649639	408	108		T0707310	Qrob_Chr10:1100365-1104625	259	70
T0317030	Qrob_Chr07:43694480-43696773	319	92		T0707900	Qrob_Chr11:1178136-1181944	587	180
T0317420	Qrob_Chr12:23844903-23857995	683	240		T0710050	Qrob_Chr03:45016153-45026087	867	212
T0317470	Qrob_Chr12:23687811-23692786	747	198		T0710090	Qrob_Chr03:44930120-44936244	444	92
T0317670	Qrob_Chr12:23379454-23386860	500	153		T0711430	Qrob_Chr11:43941917-43947451	264	53
T0317920	Qrob_Chr02:7996130-8002358	1747	525		T0711460	Qrob_Chr11:43917819-43929873	3672	1366
T0318400	Qrob_Chr02:8746457-8750733	460	168		T0711920	Qrob_Chr10:23526917-23528689	713	240
T0318440	Qrob_Chr02:8791062-8792687	538	99		T0712040	Qrob_H2.3_Sc0000984:37119-42877	1011	300
T0318600	Qrob_Chr05:4289974-4300610	1065	236		T0712070	Qrob_H2.3_Sc0000984:70438-74465	204	86
T0319260	Qrob_Chr01:35357660-35360442	2114	852		T0712210	Qrob_Chr07:11772892-11774965	579	173
T0319290	Qrob_Chr01:35383223-35387922	469	105		T0712420	Qrob_Chr02:77483964-77492901	491	157
T0319390	Qrob_Chr01:35476548-35484192	700	187		T0713070	Qrob_Chr06:10740024-10742389	274	82
T0319920	Qrob_Chr02:35246742-35253414	829	304		T0713130	Qrob_Chr06:10784562-10791337	538	148
T0321670	Qrob_Chr09:12882755-12895378	922	200		T0713150	Qrob_Chr06:10812618-10816338	1218	323
T0321680	Qrob_Chr09:12874229-12880760	323	111		T0713160	Qrob_Chr06:10837170-10843381	1280	419
T0322180	Qrob_Chr09:12064922-12068775	239	88		T0713190	Qrob_Chr06:10854934-10855924	446	136
T0322610	Qrob_Chr09:29656841-29659591	400	142		T0713570	Qrob_Chr01:20555009-20558967	243	70
T0322880	Qrob_Chr01:34449069-34452416	1725	397		T0713820	Qrob_Chr02:99167776-99172345	268	71
T0323400	Qrob_Chr12:24145633-24153509	2651	779		T0713830	Qrob_Chr02:99204365-99207924	522	117
T0324560	Qrob_Chr02:72353547-72354167	335	101		T0713840	Qrob_Chr02:99213412-99218299	519	109
T0325320	Qrob_Chr02:95126077-95130421	316	113		T0713880	Qrob_Chr02:99293257-99296643	2111	688
T0325510	Qrob_Chr02:94644306-94660578	4342	1645		T0714440	Qrob_Chr08:64609111-64615392	246	79
T0326330	Qrob_Chr07:2829200-2832511	654	205		T0714510	Qrob_Chr08:64657761-64674705	1004	224
T0326470	Qrob_Chr02:711532-720050	553	132		T0714530	Qrob_Chr08:64685074-64697172	2479	910
T0326490	Qrob_Chr02:697766-698902	257	69		T0714540	Qrob_Chr08:64698850-64705440	3164	1030
T0327560	Qrob_Chr07:47491264-47493709	296	84		T0714890	Qrob_Chr07:12627882-12629988	1518	553
T0327590	Qrob_Chr07:47543001-47547555	363	100		T0715400	Qrob_H2.3_Sc0000448:8327-9706	255	87
T0327960	Qrob_Chr07:48091505-48094726	866	257		T0715520	Qrob_Chr08:38880415-38885807	353	133
T0328110	Qrob_Chr12:20086446-20095646	1353	431		T0715570	Qrob_Chr08:70630776-70634014	238	80
T0328120	Qrob_Chr12:20099290-20108256	551	210		T0715580	Qrob_Chr08:70638311-70639860	1152	386
T0328140	Qrob_Chr12:20140566-20141981	212	66		T0715700	Qrob_H2.3_Sc0000794:41403-43641	227	88
T0328170	Qrob_Chr12:20220503-20222097	331	110		T0716290	Qrob_Chr03:47330623-47335842	457	88
T0328190	Qrob_Chr12:20255537-20257640	291	87		T0717400	Qrob_Chr09:25374512-25382511	405	131
T0328200	Qrob_Chr12:20260909-20262298	1004	369		T0718100	Qrob_Chr07:10428516-10431441	523	105
T0328360	Qrob_Chr12:20539240-20546751	457	96		T0718120	Qrob_Chr07:10441893-10446620	1035	258
T0328600	Qrob_Chr12:20911998-20914739	264	62		T0718180	Qrob_Chr08:33037618-33045299	747	153
T0328690	Qrob_Chr07:8624041-8626180	1115	353		T0718850	Qrob_Chr02:75631734-75637182	701	193
T0328830	Qrob_Chr07:8747323-8752261	248	96		T0719290	Qrob_Chr08:1555618-1568939	1224	304
T0329580	Qrob_Chr03:34102007-34103541	577	201		T0720310	Qrob_H2.3_Sc0000774:161132-164899	512	111
T0330170	Qrob_Chr02:79636195-79645317	1108	445		T0720530	Qrob_Chr12:7483315-7492615	1170	344
T0330250	Qrob_Chr02:79718863-79725206	1650	380		T0720540	Qrob_Chr12:7574582-7599981	1514	375
T0330280	Qrob_Chr02:79762815-79769106	433	113		T0721580	Qrob_Chr02:73275097-73277842	590	121
T0330300	Qrob_Chr02:79780106-79783667	920	269		T0721900	Qrob_Chr02:48548452-48552871	359	92
T0333020	Qrob_Chr07:17063770-17067284	263	55		T0722770	Qrob_H2.3_Sc0000164:1425075-1429596	260	95
T0333270	Qrob_Chr11:21044957-21048920	214	44		T0722800	Qrob_Chr03:2091851-2096497	611	153
T0334920	Qrob_Chr02:90247892-90264225	2762	699		T0722890	Qrob_Chr03:1971922-1979155	323	105
T0336090	Qrob_Chr05:54943235-54945831	306	61		T0723130	Qrob_Chr06:9419784-9423658	703	166
T0336120	Qrob_Chr05:54884450-54886036	934	286		T0723160	Qrob_Chr06:9445416-9462165	1306	323
T0336150	Qrob_Chr05:54789895-54800690	538	129		T0723190	Qrob_Chr08:28903303-28906972	601	209
T0336780	Qrob_Chr07:20761789-20769418	384	156		T0723260	Qrob_Chr06:8116381-8121302	373	92
T0336850	Qrob_Chr07:20579952-20584119	1052	349		T0723310	Qrob_Chr06:8188483-8190831	314	77
T0337000	Qrob_Chr07:20295316-20298449	319	103		T0723510	Qrob_Chr05:53350170-53355753	1234	319
T0337010	Qrob_Chr07:20281021-20285528	514	101		T0723530	Qrob_Chr05:53330717-53333495	769	238
T0337360	Qrob_Chr02:51188556-51194605	688	241		T0723550	Qrob_Chr05:53294041-53297949	1043	366
T0337420	Qrob_Chr02:51301352-51302425	565	186		T0724600	Qrob_Chr05:51703212-51708112	207	77
T0337880	Qrob_Chr02:7208179-7210550	506	196		T0724760	Qrob_Chr01:27920759-27927646	1059	311
T0337910	Qrob_Chr02:7184176-7189414	465	141		T0724890	Qrob_Chr05:42140599-42144583	919	238
T0337920	Qrob_Chr02:7177754-7181455	380	121		T0725180	Qrob_Chr02:69294-72162	1217	340
T0338560	Qrob_H2.3_Sc0000298:631111-637550	740	192		T0725560	Qrob_Chr08:29480899-29488974	299	61
T0338640	Qrob_Chr02:37358400-37361134	418	124		T0725990	Qrob_Chr02:23742629-23748218	1162	360
T0338870	Qrob_Chr02:37793117-37805664	761	218		T0726730	Qrob_Chr02:108639709-108641598	727	255
T0338960	Qrob_Chr08:16504548-16512594	1158	431		T0728090	Qrob_Chr06:55900604-55905249	1399	348
T0340010	Qrob_Chr02:112448173-112453739	420	110		T0728260	Qrob_H2.3_Sc0000840:63486-67783	2850	1075
T0340020	Qrob_Chr02:112458706-112463795	784	258		T0728410	Qrob_Chr11:29643449-29645798	302	75
T0340740	Qrob_Chr11:37384695-37394334	1815	424		T0728610	Qrob_Chr12:36973309-36977783	843	182
T0340860	Qrob_Chr11:37639090-37645852	338	60		T0728620	Qrob_Chr12:36980067-36985526	215	44
T0342320	Qrob_Chr08:54710642-54713381	772	240		T0729960	Qrob_Chr12:26951522-26953617	920	272
T0342390	Qrob_Chr08:54603663-54607888	271	99		T0729990	Qrob_Chr12:26940056-26943317	214	84
T0342480	Qrob_Chr06:31420100-31424936	779	198		T0730000	Qrob_Chr12:26911615-26916078	1644	347
T0343500	Qrob_Chr03:39374779-39384136	1119	291		T0730740	Qrob_Chr02:71302990-71305885	299	120
T0343510	Qrob_Chr03:39393759-39401540	230	60		T0731580	Qrob_Chr08:36366374-36373737	550	154
T0343520	Qrob_Chr03:39407118-39409718	436	99		T0732260	Qrob_Chr02:93682030-93685278	673	184
T0343650	Qrob_Chr03:39790537-39797857	560	151		T0732270	Qrob_Chr02:93691043-93696532	724	230
T0343820	Qrob_Chr02:57656988-57664823	1524	474		T0732670	Qrob_Chr09:7131560-7134872	369	125
T0344180	Qrob_Chr09:5420193-5427789	998	274		T0734070	Qrob_Chr02:67337258-67344370	1105	384
T0345420	Qrob_Chr12:31739414-31744120	849	195		T0735110	Qrob_H2.3_Sc0000132:1026955-1037191	291	80
T0345480	Qrob_Chr12:31847663-31851348	236	59		T0736350	Qrob_H2.3_Sc0000881:26133-30643	207	76
T0345550	Qrob_Chr12:31945637-31948595	1888	749		T0736420	Qrob_Chr08:51921216-51927933	224	60
T0345560	Qrob_Chr12:31951928-31955893	1647	596		T0736610	Qrob_Chr12:36205923-36221446	838	257
T0346120	Qrob_Chr06:52791573-52796633	1258	438		T0737010	Qrob_Chr03:35777675-35782743	305	63
T0346340	Qrob_Chr06:53187995-53191785	310	93		T0738110	Qrob_H2.3_Sc0000902:75439-82579	389	88
T0346360	Qrob_Chr06:53220240-53222519	355	144		T0738230	Qrob_Chr01:20193422-20195457	963	348
T0346380	Qrob_Chr06:53245484-53252731	327	86		T0738970	Qrob_Chr08:42247281-42249656	671	169
T0346420	Qrob_Chr06:53302114-53303906	361	66		T0739260	Qrob_Chr07:51198895-51202470	723	187
T0347520	Qrob_Chr11:8623453-8630606	315	91		T0740090	Qrob_H2.3_Sc0000774:195565-197195	217	30
T0347780	Qrob_Chr07:35287345-35294104	850	211		T0740470	Qrob_Chr05:7225488-7230384	918	303
T0348910	Qrob_Chr08:451368-454016	2217	854		T0740570	Qrob_Chr02:99917781-99922886	321	109
T0348940	Qrob_Chr08:473222-479470	328	62		T0740620	Qrob_Chr02:99995321-99997579	393	107
T0349620	Qrob_Chr04:23952954-23958100	234	56		T0741000	Qrob_Chr10:31490259-31496385	756	256
T0350300	Qrob_Chr11:9221477-9225809	899	226		T0741120	Qrob_Chr02:78545598-78550205	1306	315
T0350730	Qrob_Chr06:24001251-24005744	436	184		T0741320	Qrob_Chr05:31306917-31310829	238	84
T0350830	Qrob_Chr06:24184001-24187877	200	48		T0741610	Qrob_Chr02:13291726-13294934	243	64
T0350870	Qrob_Chr06:24270996-24274751	581	172		T0741630	Qrob_Chr02:13305672-13309877	331	57
T0350890	Qrob_Chr06:24295264-24297302	1395	602		T0741820	Qrob_H2.3_Sc0000897:17178-20848	514	141
T0350940	Qrob_Chr06:24448075-24455524	1512	392		T0742260	Qrob_Chr02:87899816-87907319	868	295
T0350970	Qrob_Chr06:24509903-24515060	1780	510		T0742350	Qrob_Chr05:36461031-36465150	367	102
T0351140	Qrob_Chr02:89858426-89863547	579	171		T0743140	Qrob_Chr08:51396171-51402298	1617	415
T0351330	Qrob_Chr02:89538280-89540542	1873	519		T0744160	Qrob_Chr08:9430663-9437868	1425	461
T0351350	Qrob_Chr02:89523324-89528253	502	127		T0744170	Qrob_Chr08:9442469-9443922	1193	339
T0351430	Qrob_Chr02:89199369-89202194	824	209		T0744180	Qrob_Chr08:9460751-9462400	473	146
T0351490	Qrob_Chr02:32186750-32191634	234	78		T0744200	Qrob_Chr08:9476466-9484350	484	114
T0352000	Qrob_H2.3_Sc0000993:41166-48898	388	121		T0745110	Qrob_Chr09:27810312-27819576	325	76
T0352210	Qrob_Chr10:28986007-28989782	786	209		T0745130	Qrob_Chr09:27747091-27754847	902	322
T0352410	Qrob_Chr08:33836619-33839119	480	92		T0746160	Qrob_Chr12:14576714-14580681	974	211
T0353120	Qrob_Chr04:22501347-22503734	302	73		T0746170	Qrob_Chr12:14599917-14606631	517	171
T0354070	Qrob_Chr08:46802540-46806255	273	92		T0746180	Qrob_Chr12:14607412-14608826	972	303
T0354500	Qrob_Chr03:39052573-39055836	281	75		T0746590	Qrob_Chr02:67756574-67758131	248	54
T0355590	Qrob_Chr01:30318605-30320933	445	125		T0746600	Qrob_Chr02:67769595-67771395	308	115
T0355710	Qrob_Chr01:30539720-30545390	1432	440		T0746720	Qrob_Chr03:3671997-3675149	601	169
T0355720	Qrob_Chr01:30564110-30571718	341	69		T0746930	Qrob_Chr03:47768834-47772124	1691	387
T0356050	Qrob_Chr10:27709872-27718961	1849	523		T0747100	Qrob_Chr08:60890079-60893968	1050	283
T0356180	Qrob_Chr01:11006030-11014401	543	154		T0747260	Qrob_Chr02:98222157-98225585	349	106
T0356580	Qrob_Chr01:8963737-8965864	1215	325		T0747960	Qrob_Chr06:28622710-28630237	286	62
T0357380	Qrob_Chr05:17351416-17358747	601	132		T0748200	Qrob_Chr02:40244749-40247454	396	127
T0357390	Qrob_Chr05:17324448-17330094	698	193		T0748330	Qrob_Chr05:38329707-38340556	343	113
T0358450	Qrob_Chr05:51947218-51950407	398	87		T0749980	Qrob_Chr01:26563841-26578431	3529	1044
T0359120	Qrob_Chr07:18084927-18094092	2384	1031		T0750280	Qrob_Chr10:21040535-21044605	423	108
T0359360	Qrob_Chr02:24974019-24977674	376	157		T0750320	Qrob_Chr10:21001406-21004837	567	208
T0361080	Qrob_Chr10:24774404-24777076	593	165		T0750360	Qrob_Chr10:20972770-20977166	223	72
T0361090	Qrob_Chr10:24788255-24790897	725	180		T0751180	Qrob_Chr12:29820527-29831721	1261	370
T0361100	Qrob_Chr10:24805139-24808724	301	69		T0751300	Qrob_Chr10:25177293-25190322	1056	230
T0361110	Qrob_Chr10:24821168-24828959	668	174		T0751680	Qrob_Chr06:4687339-4698039	654	180
T0361130	Qrob_Chr10:24863767-24875558	1119	380		T0753640	Qrob_Chr02:21286549-21289872	311	102
T0361150	Qrob_Chr10:24909988-24918560	1556	497		T0755360	Qrob_Chr01:6225716-6232322	444	128
T0361370	Qrob_Chr03:46002293-46005322	205	89		T0755370	Qrob_Chr01:6286425-6290367	522	98
T0361650	Qrob_Chr03:23504600-23508880	1477	431		T0755390	Qrob_Chr01:6302236-6320503	952	273
T0361740	Qrob_Chr03:23625646-23629851	469	141		T0755970	Qrob_Chr08:35155149-35155738	405	136
T0362280	Qrob_H2.3_Sc0000030:588411-588974	326	92		T0757720	Qrob_Chr02:21240754-21246821	2030	528
T0362810	Qrob_Chr01:8377400-8381945	410	130		T0758150	Qrob_Chr12:36611158-36613389	234	58
T0362870	Qrob_Chr01:8337797-8345153	673	241		T0758160	Qrob_Chr12:36598930-36601164	818	302
T0363030	Qrob_Chr01:8154805-8160192	239	48		T0759050	Qrob_Chr06:34946910-34955939	3739	985
T0363040	Qrob_Chr01:8140046-8142104	829	276		T0759090	Qrob_Chr06:34904677-34906362	889	331
T0364010	Qrob_Chr05:13533763-13539894	447	135		T0759600	Qrob_H2.3_Sc0001015:4969-17632	5011	1322
T0364350	Qrob_H2.3_Sc0000434:488358-492209	348	80		T0760120	Qrob_Chr02:98033414-98041081	1083	264
T0365090	Qrob_Chr02:85497746-85502030	385	105		T0761210	Qrob_Chr02:75730253-75736817	658	171
T0366500	Qrob_Chr02:107756561-107761035	334	112		T0761290	Qrob_Chr12:21077128-21087415	1168	364
T0366570	Qrob_Chr02:107896015-107906051	2135	476		T0761320	Qrob_Chr12:21043751-21047830	637	135
T0366610	Qrob_Chr02:107949779-107955835	1593	557		T0761610	Qrob_Chr06:1040064-1044291	481	80
T0366620	Qrob_Chr02:107973010-107978679	512	144		T0762220	Qrob_H2.3_Sc0000024:2503190-2509652	868	239
T0366630	Qrob_Chr02:107979508-107982843	1838	673		T0762380	Qrob_Chr02:12945132-12952192	224	38
T0367440	Qrob_Chr02:33470692-33474953	1921	537		T0762440	Qrob_Chr01:37523893-37524987	806	335
T0367450	Qrob_Chr02:33482679-33487380	476	118		T0764620	Qrob_Chr01:10971711-10973978	384	80
T0367610	Qrob_Chr02:33856510-33859808	1042	224		T0765140	Qrob_Chr07:48547213-48554930	600	193
T0368390	Qrob_Chr11:29451229-29462813	770	207		T0765270	Qrob_Chr12:31431-36151	558	159
T0368450	Qrob_Chr11:29403416-29404557	242	75		T0765280	Qrob_Chr06:13528457-13535905	420	77
T0369170	Qrob_Chr09:37090892-37094674	2051	600		T0765860	Qrob_Chr02:67365153-67373569	2434	790
T0369660	Qrob_Chr10:13102524-13106473	761	215		T0766030	Qrob_Chr03:42237283-42240694	1296	404
T0369710	Qrob_Chr10:13043236-13047641	474	181		T0766920	Qrob_Chr02:82759081-82764875	344	105
T0370970	Qrob_Chr07:12497991-12502954	240	86		T0767660	Qrob_Chr01:50864467-50866495	498	134
T0371030	Qrob_Chr07:12272269-12278385	873	296		T0768170	Qrob_Chr06:8019885-8022719	2274	781
T0371160	Qrob_Chr07:11934099-11936588	1672	520		T0768750	Qrob_Chr01:24882628-24885345	613	170
T0371210	Qrob_Chr07:11832429-11842020	1242	254		T0768980	Qrob_Chr08:70451303-70454212	529	115
T0371460	Qrob_Chr01:5487578-5490981	772	188		T0769850	Qrob_Chr07:15914644-15915894	308	100
T0371500	Qrob_Chr01:5562370-5571690	858	275		T0769930	Qrob_Chr06:8340258-8345274	839	219
T0371520	Qrob_Chr01:5583102-5588198	472	203		T0771800	Qrob_Chr12:37807130-37811289	628	262
*The ID and region of each gene was obtained from the annotated Quercus robur genome.
