# Supplementary material for: Phylogenomic analyses highlight innovation and introgression in the continental radiations of Fagaceae across the Northern Hemisphere
Source: Nat Commun. 2022 Mar 14;13:1320. doi: 10.1038/s41467-022-28917-1 (PMC8921187; doi:10.1038/s41467-022-28917-1)
Supplement: Supplementary file 6 — Supplementary Data 3 [file 41467_2022_28917_MOESM6_ESM.xlsx]

## Sheet: S4
Supplementary Data 3 The 236 trios with significant gene flow detected by D-statistic tests. The D-statistic tests were performed on trios in the format ((H1, H2), H3),
and positive D values indicate gene flow between H2 and H3. The significance of D values was tested by a two-sided standard block-jackknife procedure implemented
in Dsuite with default parameters, and adjusted by Bonferroni correction for multiple comparisons.
H1	H2	H3	D-statistic	BBAA	BABA	ABBA	P-value after Bonferroni correction
Castanea mollissima	Castanea dentata	Quercus vacciniifolia	0.115585	8753.62	233.375	294.375	0.00534338
Castanea henryi	Castanea mollissima	Castanea dentata	0.24676	2712.88	174.375	288.625	4.36383e-07
Castanea henryi	Castanea mollissima	Castanea pumila	0.283034	2703.31	164.812	294.938	3.3407e-09
Castanea henryi	Castanea mollissima	Castanea seguinii	0.466039	1100.5	227	623.25	0
Castanea henryi	Castanea seguinii	Castanea dentata	0.335219	1900	235	472	0
Castanea mollissima	Castanea seguinii	Castanea dentata	0.235153	2149.12	199.625	322.375	8.86555e-05
Castanea henryi	Castanea seguinii	Castanea pumila	0.319153	1904.06	239.062	463.188	9.57634e-14
Castanea mollissima	Castanea seguinii	Castanea pumila	0.17572	2149.25	218.125	311.125	0.00632542
Castanopsis fabri	Castanopsis orthacantha	Castanea dentata	0.10464	5422.75	226.75	279.75	0.00603913
Castanopsis eyrei	Castanopsis orthacantha	Castanea pumila	0.128664	5515.12	219.25	284	0.00682552
Castanopsis lamontii	Castanopsis orthacantha	Castanea pumila	0.129324	3976.44	342.938	444.812	0.00884674
Lithocarpus hancei	Lithocarpus haipinii	Lithocarpus longanoides	0.17189	1042.12	442.625	626.375	0.000241213
Lithocarpus tephrocarpus	Lithocarpus longanoides	Lithocarpus calophyllus	0.148692	1295.38	398.625	537.875	1.60838e-06
Lithocarpus tephrocarpus	Lithocarpus longanoides	Lithocarpus haipinii	0.184345	1287.38	399.875	580.625	6.13945e-11
Quercus variabilis	Quercus acutissima	Quercus chenii	0.171951	868.812	528.812	748.438	1.80152e-07
Quercus engelmannii	Quercus alba	Quercus aliena	0.200602	816.781	522.781	785.156	0
Quercus rugosa	Quercus alba	Quercus aliena	0.158071	860.328	507.328	697.828	6.16515e-07
Quercus rugosa	Quercus alba	Quercus canariensis	0.182121	749.656	506.906	732.656	6.48472e-07
Quercus engelmannii	Quercus alba	Quercus dentata	0.205366	802.281	517.406	784.844	0
Quercus rugosa	Quercus alba	Quercus dentata	0.176201	857.297	496.609	709.047	4.22123e-07
Quercus rugosa	Quercus alba	Quercus fabri	0.162716	837.844	512.156	711.219	5.38254e-06
Quercus aliena	Quercus alba	Quercus fusiformis	0.155309	1689.72	449.719	615.094	6.78422e-05
Quercus canariensis	Quercus alba	Quercus fusiformis	0.161463	1774.06	401.188	555.688	4.41381e-06
Quercus dentata	Quercus alba	Quercus fusiformis	0.179737	1701.31	425.562	612.062	2.44658e-09
Quercus fabri	Quercus alba	Quercus fusiformis	0.13379	1699.75	450.375	589.5	0.00144643
Quercus griffithii	Quercus alba	Quercus fusiformis	0.156276	1710.19	440.688	603.938	3.62979e-07
Quercus liaotongensis	Quercus alba	Quercus fusiformis	0.175282	1721.34	427.281	608.906	4.81941e-09
Quercus mongolica	Quercus alba	Quercus fusiformis	0.156745	1701.69	439.125	602.375	8.01003e-06
Quercus petraea	Quercus alba	Quercus fusiformis	0.168019	1774.62	397.375	557.875	1.84199e-07
Quercus pubescens	Quercus alba	Quercus fusiformis	0.152188	1779.56	408.062	554.562	1.40617e-06
Quercus robur	Quercus alba	Quercus fusiformis	0.161988	1756.34	405.781	562.656	9.67285e-06
Quercus serrata	Quercus alba	Quercus fusiformis	0.15237	1684.78	449.906	611.656	3.74113e-06
Quercus rugosa	Quercus alba	Quercus griffithii	0.192765	856.016	491.266	725.891	3.26003e-10
Quercus rugosa	Quercus alba	Quercus liaotongensis	0.188462	848.188	494.125	723.625	7.11755e-09
Quercus engelmannii	Quercus alba	Quercus mongolica	0.200866	796.406	525.031	788.969	0
Quercus rugosa	Quercus alba	Quercus mongolica	0.179044	852.406	496.781	713.469	8.98681e-08
Quercus dentata	Quercus alba	Quercus palustris	0.079056	4806.38	271.938	318.625	0.00466364
Quercus rugosa	Quercus alba	Quercus petraea	0.22142	781.594	485.469	761.594	3.48231e-13
Quercus rugosa	Quercus alba	Quercus pubescens	0.197031	764.406	505.344	753.344	6.92617e-08
Quercus rugosa	Quercus alba	Quercus robur	0.206136	776.469	482.719	733.406	4.01171e-10
Quercus engelmannii	Quercus alba	Quercus serrata	0.201404	817.656	522.406	785.906	0
Quercus rugosa	Quercus alba	Quercus serrata	0.169172	869.016	501.703	706.016	4.2023e-09
Quercus aliena	Quercus alba	Quercus virginiana	0.138065	1693.22	458.469	605.344	0.000401675
Quercus canariensis	Quercus alba	Quercus virginiana	0.150098	1778.81	405.562	548.812	0.000190043
Quercus dentata	Quercus alba	Quercus virginiana	0.171154	1702.88	425.25	600.875	5.6712e-08
Quercus fabri	Quercus alba	Quercus virginiana	0.133576	1707.16	446.344	583.969	0.000903517
Quercus griffithii	Quercus alba	Quercus virginiana	0.149266	1715.03	440.281	594.781	2.53794e-06
Quercus liaotongensis	Quercus alba	Quercus virginiana	0.166474	1723.59	427.156	597.781	9.60825e-08
Quercus mongolica	Quercus alba	Quercus virginiana	0.147462	1704.19	439.75	591.875	4.79812e-05
Quercus petraea	Quercus alba	Quercus virginiana	0.160452	1781.12	399.625	552.375	1.42242e-05
Quercus pubescens	Quercus alba	Quercus virginiana	0.137366	1786.75	418	551.125	3.16796e-05
Quercus robur	Quercus alba	Quercus virginiana	0.154347	1760.22	405.781	553.906	5.33446e-05
Quercus serrata	Quercus alba	Quercus virginiana	0.150986	1692.69	446.688	605.562	2.73752e-06
Quercus monimotricha	Quercus aquifolioides	Quercus spinosa	0.117743	912.219	608.344	770.719	0.00178642
Quercus pseudosemecarpifolia	Quercus aquifolioides	Quercus spinosa	0.128126	922.562	586.062	758.312	0.000141788
Quercus aliena	Quercus canariensis	Quercus alba	0.153211	1003.31	403.812	549.938	0.00035186
Quercus dentata	Quercus canariensis	Quercus alba	0.138555	986.969	410.344	542.344	0.000579496
Quercus liaotongensis	Quercus canariensis	Quercus alba	0.116192	1011.5	411.938	520.25	0.00230947
Quercus mongolica	Quercus canariensis	Quercus alba	0.130216	1002.06	409.75	532.438	0.00035186
Quercus serrata	Quercus canariensis	Quercus alba	0.154078	1006.59	402.844	549.594	0.000921462
Quercus aliena	Quercus canariensis	Quercus engelmannii	0.133685	1258.75	399.75	523.125	0.000992399
Quercus dentata	Quercus canariensis	Quercus engelmannii	0.125445	1240.38	399.125	513.625	0.000622786
Quercus fabri	Quercus canariensis	Quercus engelmannii	0.114962	1250.94	397.438	500.688	0.00803467
Quercus griffithii	Quercus canariensis	Quercus engelmannii	0.136782	1281.19	386.938	509.562	0.000658234
Quercus serrata	Quercus canariensis	Quercus engelmannii	0.136906	1258.38	393.625	518.5	8.97243e-05
Quercus alba	Quercus canariensis	Quercus pontica	0.131881	2101.56	331.188	431.812	0.000720885
Quercus engelmannii	Quercus canariensis	Quercus pontica	0.194374	1913.25	358	530.75	0
Quercus rugosa	Quercus canariensis	Quercus pontica	0.179871	1946.62	349.375	502.625	9.57634e-14
Quercus dentata	Quercus canariensis	Quercus rugosa	0.128444	1185.25	398.438	515.875	0.00336717
Quercus griffithii	Quercus canariensis	Quercus rugosa	0.134505	1226.41	390.906	512.406	0.00151221
Quercus serrata	Quercus canariensis	Quercus rugosa	0.134567	1205	398.938	523	0.00101873
Quercus engelmannii	Quercus dentata	Quercus pontica	0.147098	1846.31	404.062	543.438	0.00199622
Quercus rugosa	Quercus dentata	Quercus pontica	0.132343	1872.5	390.5	509.625	0.00476326
Quercus pseudosemecarpifolia	Quercus dolicholepis	Castanopsis fabri	0.0700935	5340.5	398	458	2.39535e-06
Quercus senescens	Quercus dolicholepis	Castanopsis fabri	0.0817805	5322.06	388.062	457.188	0.00267879
Quercus pseudosemecarpifolia	Quercus dolicholepis	Castanopsis jucunda	0.0731569	5389.75	408.188	472.625	0.0089761
Quercus pogoda	Quercus ellipsoidalis	Quercus rubra	0.106035	849.708	412.583	510.458	0.00248363
Quercus aliena	Quercus engelmannii	Quercus fusiformis	0.226565	1493.19	515.688	817.812	3.29522e-11
Quercus canariensis	Quercus engelmannii	Quercus fusiformis	0.238933	1546.12	459.875	748.625	9.57634e-14
Quercus dentata	Quercus engelmannii	Quercus fusiformis	0.249976	1492	484.375	807.25	0
Quercus fabri	Quercus engelmannii	Quercus fusiformis	0.210637	1487.69	516.688	792.438	8.1889e-09
Quercus griffithii	Quercus engelmannii	Quercus fusiformis	0.227372	1484	509.5	809.375	0
Quercus liaotongensis	Quercus engelmannii	Quercus fusiformis	0.24773	1492.5	481.5	798.625	0
Quercus lobata	Quercus engelmannii	Quercus fusiformis	0.176342	1607.5	470	671.25	4.82346e-07
Quercus mongolica	Quercus engelmannii	Quercus fusiformis	0.234194	1489.31	491.312	791.812	0
Quercus petraea	Quercus engelmannii	Quercus fusiformis	0.2396	1515.38	466.125	759.875	0
Quercus pubescens	Quercus engelmannii	Quercus fusiformis	0.230976	1537.38	464.875	744.125	0
Quercus robur	Quercus engelmannii	Quercus fusiformis	0.237536	1527.56	466.438	757.062	9.02173e-13
Quercus serrata	Quercus engelmannii	Quercus fusiformis	0.226281	1480.19	509.688	807.812	2.69335e-13
Quercus aliena	Quercus engelmannii	Quercus virginiana	0.223832	1491.44	519.062	818.438	4.65876e-12
Quercus canariensis	Quercus engelmannii	Quercus virginiana	0.240862	1549.62	462.125	755.375	2.69335e-13
Quercus dentata	Quercus engelmannii	Quercus virginiana	0.253336	1491.88	482.625	810.125	0
Quercus fabri	Quercus engelmannii	Quercus virginiana	0.221924	1490.06	507.938	797.688	3.58651e-11
Quercus griffithii	Quercus engelmannii	Quercus virginiana	0.234362	1481.31	501.062	807.812	0
Quercus liaotongensis	Quercus engelmannii	Quercus virginiana	0.252677	1488.94	475.438	796.938	0
Quercus lobata	Quercus engelmannii	Quercus virginiana	0.185097	1614.12	468.875	681.875	8.50019e-07
Quercus mongolica	Quercus engelmannii	Quercus virginiana	0.238398	1487.44	487.188	792.188	0
Quercus petraea	Quercus engelmannii	Quercus virginiana	0.244737	1521.62	466.375	768.625	0
Quercus pubescens	Quercus engelmannii	Quercus virginiana	0.2314	1540.25	468.75	751	1.63057e-11
Quercus robur	Quercus engelmannii	Quercus virginiana	0.243127	1529.12	462.875	760.25	8.44971e-13
Quercus serrata	Quercus engelmannii	Quercus virginiana	0.237201	1482.31	500.062	811.062	0
Quercus aquifolioides	Quercus engleriana	Quercus dolicholepis	0.161442	1968.06	458.062	634.438	0.00409182
Quercus ilex	Quercus engleriana	Quercus dolicholepis	0.170354	1474.19	592.938	836.438	0.000329564
Quercus monimotricha	Quercus engleriana	Quercus dolicholepis	0.148371	1957.75	468.875	632.25	0.00754892
Quercus pseudosemecarpifolia	Quercus engleriana	Quercus dolicholepis	0.154459	1959.5	464.625	634.375	0.00419509
Quercus senescens	Quercus engleriana	Quercus dolicholepis	0.180845	2002	425.5	613.375	3.26606e-05
Quercus aquifolioides	Quercus engleriana	Quercus pseudosetulosa	0.349327	1191.62	498.375	1033.5	0
Quercus monimotricha	Quercus engleriana	Quercus pseudosetulosa	0.291797	1157.25	552	1006.88	0
Quercus pseudosemecarpifolia	Quercus engleriana	Quercus pseudosetulosa	0.31633	1176.12	532.75	1025.75	0
Quercus senescens	Quercus engleriana	Quercus pseudosetulosa	0.346328	1219.62	488.375	1005.88	0
Quercus spinosa	Quercus engleriana	Quercus pseudosetulosa	0.295996	1217.88	520.875	958.875	0
Quercus aliena	Quercus fabri	Lithocarpus corneus	0.101911	7511.72	110.156	135.156	0.00841445
Quercus aliena	Quercus fabri	Lithocarpus uvariifolius	0.102241	7456.03	111.406	136.781	0.00494661
Quercus serrata	Quercus fabri	Quercus dentata	0.105135	527.453	389.141	480.578	0.00891491
Quercus engelmannii	Quercus fabri	Quercus pontica	0.162681	1842.44	389.562	540.938	0.000213886
Quercus rugosa	Quercus fabri	Quercus pontica	0.149025	1891.72	375.094	506.469	0.000169243
Quercus aliena	Quercus griffithii	Quercus liaotongensis	0.144959	535.094	375.844	503.281	3.77316e-07
Quercus fabri	Quercus griffithii	Quercus liaotongensis	0.134992	565.5	367.25	481.875	4.2204e-06
Quercus aliena	Quercus griffithii	Quercus mongolica	0.104973	547.562	390.875	482.562	0.00577639
Quercus engelmannii	Quercus griffithii	Quercus pontica	0.186221	1819.12	385.375	561.75	3.22726e-07
Quercus rugosa	Quercus griffithii	Quercus pontica	0.173443	1850.47	372.906	529.406	1.8771e-06
Quercus pseudosemecarpifolia	Quercus ilex	Quercus castaneifolia	0.0899289	2553.5	495.875	593.875	0.000573335
Quercus monimotricha	Quercus ilex	Quercus cerris	0.0732414	2580.42	492.958	570.875	0.00557822
Quercus pseudosemecarpifolia	Quercus ilex	Quercus cerris	0.0822324	2557.69	500.021	589.625	0.000956239
Quercus agrifolia	Quercus kelloggii	Quercus rubra	0.152949	730.083	450.667	613.417	0.000169243
Quercus alba	Quercus liaotongensis	Quercus pontica	0.12428	2015.44	351.438	451.188	0.00241653
Quercus engelmannii	Quercus liaotongensis	Quercus pontica	0.184546	1836	383.875	557.625	1.44939e-07
Quercus rugosa	Quercus liaotongensis	Quercus pontica	0.169994	1862.38	374.125	527.375	2.80795e-06
Quercus engelmannii	Quercus lobata	Quercus fabri	0.144072	806	566.25	756.875	0.00170651
Quercus engelmannii	Quercus lobata	Quercus griffithii	0.148254	817.625	558	752.25	0.00160154
Quercus engelmannii	Quercus lobata	Quercus liaotongensis	0.140542	808.188	566.812	752.188	0.0024831
Quercus engelmannii	Quercus lobata	Quercus petraea	0.136707	736.5	556.5	732.75	0.00180474
Quercus engelmannii	Quercus lobata	Quercus serrata	0.129414	836.375	574.75	745.625	0.00682134
Quercus dentata	Quercus mongolica	Quercus agrifolia	0.0877909	5948	139.625	166.5	0.00199305
Quercus dentata	Quercus mongolica	Quercus ellipsoidalis	0.0961125	5967.78	144.594	175.344	0.000334238
Quercus dentata	Quercus mongolica	Quercus kelloggii	0.101458	5944.84	136.719	167.594	0.000312668
Quercus dentata	Quercus mongolica	Quercus palustris	0.118083	5980.88	141.438	179.312	4.11759e-08
Quercus alba	Quercus mongolica	Quercus pontica	0.124403	2005.44	355.438	456.438	0.00221465
Quercus engelmannii	Quercus mongolica	Quercus pontica	0.185836	1838.38	382.25	556.75	2.05775e-06
Quercus rugosa	Quercus mongolica	Quercus pontica	0.170895	1862.09	374.781	529.281	3.08684e-06
Quercus aliena	Quercus mongolica	Quercus pseudosetulosa	0.125234	5901.88	145.812	187.562	0.00128964
Quercus dentata	Quercus mongolica	Quercus rubra	0.102386	5962.24	141.094	173.281	8.58309e-06
Quercus aliena	Quercus mongolica	Quercus sadleriana	0.131315	3222.66	186.469	242.844	0.00101882
Quercus engelmannii	Quercus mongolica	Quercus sadleriana	0.117105	1951.19	383.562	485.312	0.00497175
Quercus dentata	Quercus mongolica	Quercus texana	0.0974178	5980.88	144.188	175.312	4.77513e-05
Quercus ilex	Quercus monimotricha	Quercus pseudosetulosa	0.146124	962.844	699.031	938.281	0.000178258
Quercus aliena	Quercus petraea	Quercus alba	0.154148	1024.88	390.625	533	0.000995696
Quercus dentata	Quercus petraea	Quercus alba	0.140911	1021.84	392.094	520.719	0.000573335
Quercus griffithii	Quercus petraea	Quercus alba	0.120983	1032.44	400.062	510.188	0.00911353
Quercus liaotongensis	Quercus petraea	Quercus alba	0.117833	1043.47	393.281	498.344	0.00199305
Quercus mongolica	Quercus petraea	Quercus alba	0.133928	1046.44	385.375	504.562	0.000164974
Quercus serrata	Quercus petraea	Quercus alba	0.15635	1046.5	386.312	529.5	8.13434e-05
Quercus alba	Quercus petraea	Quercus pontica	0.141062	2093.38	324.625	431.25	0.0015673
Quercus engelmannii	Quercus petraea	Quercus pontica	0.19856	1875.5	361.75	541	0
Quercus lobata	Quercus petraea	Quercus pontica	0.137303	1970.75	349.5	460.75	0.00520036
Quercus rugosa	Quercus petraea	Quercus pontica	0.185851	1897.5	351	511.25	2.23592e-12
Quercus rubra	Quercus pogoda	Quercus texana	0.136572	805.708	456.25	600.583	0.00214566
Quercus sadleriana	Quercus pontica	Quercus aliena	0.213496	1916.25	355.5	548.5	0.000573335
Quercus sadleriana	Quercus pontica	Quercus canariensis	0.225533	1880.62	354.125	560.375	0.000112218
Quercus sadleriana	Quercus pontica	Quercus dentata	0.207358	1896.88	355.5	541.5	0.000969034
Quercus sadleriana	Quercus pontica	Quercus fabri	0.221574	1893.12	350	549.25	0.000276308
Quercus sadleriana	Quercus pontica	Quercus griffithii	0.215989	1870.12	355.5	551.375	0.000646246
Quercus sadleriana	Quercus pontica	Quercus liaotongensis	0.22625	1873.19	348.188	551.812	0.000112218
Quercus sadleriana	Quercus pontica	Quercus mongolica	0.201531	1869.38	365	549.25	0.00214335
Quercus sadleriana	Quercus pontica	Quercus petraea	0.242499	1879.75	344	564.25	2.77605e-05
Quercus sadleriana	Quercus pontica	Quercus pubescens	0.247884	1876.62	344.375	571.375	1.95719e-05
Quercus sadleriana	Quercus pontica	Quercus robur	0.240487	1882.19	343.062	560.312	7.26947e-06
Quercus sadleriana	Quercus pontica	Quercus serrata	0.195283	1892.06	364.688	541.688	0.00171132
Quercus ilex	Quercus pseudosemecarpifolia	Quercus pseudosetulosa	0.119842	960.438	735.812	936.188	0.00151221
Quercus aquifolioides	Quercus pseudosetulosa	Quercus dolicholepis	0.188089	1385.75	570.875	835.375	2.57837e-07
Quercus ilex	Quercus pseudosetulosa	Quercus dolicholepis	0.214673	1329.12	606.125	937.5	9.57634e-14
Quercus monimotricha	Quercus pseudosetulosa	Quercus dolicholepis	0.181277	1449.12	567.375	818.625	3.08684e-06
Quercus pseudosemecarpifolia	Quercus pseudosetulosa	Quercus dolicholepis	0.181554	1431	581.25	839.125	1.73194e-05
Quercus senescens	Quercus pseudosetulosa	Quercus dolicholepis	0.194156	1415.88	572.25	848	1.22065e-07
Quercus spinosa	Quercus pseudosetulosa	Quercus dolicholepis	0.157771	1449.38	583.875	802.625	2.7854e-06
Quercus dentata	Quercus pubescens	Quercus agrifolia	0.155439	5325	181	247.625	0.0015673
Quercus petraea	Quercus pubescens	Quercus agrifolia	0.114444	5803	140.25	176.5	0.00891491
Quercus aliena	Quercus pubescens	Quercus alba	0.156674	1023.59	405.719	556.469	0.000573335
Quercus dentata	Quercus pubescens	Quercus alba	0.148203	1035.56	394.062	531.188	0.00210037
Quercus mongolica	Quercus pubescens	Quercus alba	0.137805	1040.25	399.25	526.875	0.00267879
Quercus serrata	Quercus pubescens	Quercus alba	0.159889	1045.06	397.688	549.062	0.00349656
Quercus dentata	Quercus pubescens	Quercus ellipsoidalis	0.13618	5344.75	187.125	246.125	0.0055207
Quercus dentata	Quercus pubescens	Quercus palustris	0.152295	5359.69	185.25	251.812	0.00269121
Quercus dentata	Quercus pubescens	Quercus pogoda	0.134354	5343.5	187.25	245.375	0.00199935
Quercus alba	Quercus pubescens	Quercus pontica	0.151372	2102.19	324.812	440.688	0.00101712
Quercus engelmannii	Quercus pubescens	Quercus pontica	0.210061	1909	357.25	547.25	1.87645e-09
Quercus rugosa	Quercus pubescens	Quercus pontica	0.196688	1929.12	345.625	514.875	6.10076e-08
Quercus dentata	Quercus pubescens	Quercus rubra	0.137845	5339.94	183.792	242.563	0.00305763
Quercus dentata	Quercus pubescens	Quercus texana	0.13811	5359.06	186.438	246.188	0.00724012
Quercus dentata	Quercus robur	Quercus alba	0.118417	1041.92	391.547	496.734	0.00330785
Quercus serrata	Quercus robur	Quercus alba	0.133269	1072.2	390.016	509.953	0.00754986
Quercus canariensis	Quercus robur	Quercus dentata	0.0892884	868.562	373.562	446.812	0.00285727
Quercus canariensis	Quercus robur	Quercus griffithii	0.0890217	832.062	381.188	455.688	0.00598448
Quercus alba	Quercus robur	Quercus pontica	0.128601	2079.16	333.719	432.219	0.00305763
Quercus engelmannii	Quercus robur	Quercus pontica	0.192426	1890.44	361.188	533.312	0
Quercus rugosa	Quercus robur	Quercus pontica	0.1763	1903.75	355.375	507.5	4.11471e-10
Quercus canariensis	Quercus robur	Quercus serrata	0.0931924	860.594	377.969	455.656	0.000890088
Quercus palustris	Quercus rubra	Quercus kelloggii	0.131327	996.292	393.292	512.208	8.97782e-07
Quercus texana	Quercus rubra	Quercus kelloggii	0.12021	997	405.583	516.417	0.000241093
Quercus engelmannii	Quercus rugosa	Quercus alba	0.126021	1465.81	451.438	581.625	6.86436e-07
Quercus aliena	Quercus rugosa	Quercus fusiformis	0.219488	1532.69	483.625	755.625	6.10076e-08
Quercus canariensis	Quercus rugosa	Quercus fusiformis	0.230516	1585	437.5	699.625	7.62838e-12
Quercus dentata	Quercus rugosa	Quercus fusiformis	0.239771	1527.97	465.094	758.469	2.26186e-10
Quercus fabri	Quercus rugosa	Quercus fusiformis	0.203421	1532.09	481.656	727.656	2.83009e-06
Quercus griffithii	Quercus rugosa	Quercus fusiformis	0.219002	1517.03	481.656	751.781	4.02166e-08
Quercus liaotongensis	Quercus rugosa	Quercus fusiformis	0.238393	1525.91	460.844	749.344	8.45479e-11
Quercus mongolica	Quercus rugosa	Quercus fusiformis	0.223908	1515.94	469.875	741	1.4971e-09
Quercus petraea	Quercus rugosa	Quercus fusiformis	0.230025	1548.38	447.5	714.875	4.58611e-09
Quercus pubescens	Quercus rugosa	Quercus fusiformis	0.218639	1576	452.75	706.125	1.64058e-08
Quercus robur	Quercus rugosa	Quercus fusiformis	0.224839	1554.34	454.656	718.406	8.50019e-07
Quercus serrata	Quercus rugosa	Quercus fusiformis	0.21671	1516.47	485.469	754.094	4.63558e-08
Quercus aliena	Quercus rugosa	Quercus virginiana	0.210473	1533.31	489.062	749.812	2.18338e-07
Quercus canariensis	Quercus rugosa	Quercus virginiana	0.226516	1590.06	441.562	700.188	8.45479e-11
Quercus dentata	Quercus rugosa	Quercus virginiana	0.237464	1530.41	465.219	754.969	4.16183e-10
Quercus fabri	Quercus rugosa	Quercus virginiana	0.209171	1537.84	475.906	727.656	4.82346e-07
Quercus griffithii	Quercus rugosa	Quercus virginiana	0.219431	1517.91	477.781	746.406	3.62752e-08
Quercus liaotongensis	Quercus rugosa	Quercus virginiana	0.237143	1524.94	458	742.75	1.51974e-11
Quercus mongolica	Quercus rugosa	Quercus virginiana	0.221842	1516.47	468.719	735.969	4.58019e-09
Quercus petraea	Quercus rugosa	Quercus virginiana	0.229768	1553.19	447.312	714.188	1.87336e-08
Quercus pubescens	Quercus rugosa	Quercus virginiana	0.212072	1581.06	459.312	706.562	6.32671e-07
Quercus robur	Quercus rugosa	Quercus virginiana	0.224385	1557.25	453.25	715.5	4.36383e-07
Quercus serrata	Quercus rugosa	Quercus virginiana	0.221838	1520.44	478.812	751.812	6.00989e-09
Quercus aquifolioides	Quercus senescens	Quercus monimotricha	0.108502	913.953	560.516	696.953	0.00349656
Quercus aquifolioides	Quercus senescens	Quercus pseudosemecarpifolia	0.10159	894.516	564.328	691.953	0.00401233
Quercus monimotricha	Quercus senescens	Quercus spinosa	0.134236	996.281	555.469	727.719	2.07905e-05
Quercus pseudosemecarpifolia	Quercus senescens	Quercus spinosa	0.143329	1008.03	543.531	725.406	3.1026e-07
Quercus aliena	Quercus serrata	Quercus liaotongensis	0.130417	574.203	374.016	486.203	3.64794e-05
Quercus fabri	Quercus serrata	Quercus liaotongensis	0.114919	559.547	382.922	482.359	8.3212e-07
Quercus aliena	Quercus serrata	Quercus mongolica	0.0958585	585.75	388.188	470.5	0.00201607
Quercus fabri	Quercus serrata	Quercus mongolica	0.0826573	569.422	393.984	464.984	0.00638962
Quercus engelmannii	Quercus serrata	Quercus pontica	0.151487	1836.06	404.688	549.188	2.00068e-06
Quercus rugosa	Quercus serrata	Quercus pontica	0.137103	1865.81	391	515.25	2.27257e-05
Quercus ilex	Quercus spinosa	Quercus pseudosetulosa	0.15595	985.438	698.188	956.188	6.90187e-06
Quercus chenii	Quercus suber	Chrysolepis sempervirens	0.133074	6984.47	222.719	291.094	0.000241093
Quercus chenii	Quercus suber	PM-29	0.117404	6217.16	227.406	287.906	3.90252e-05
Quercus chenii	Quercus suber	PM-9	0.114369	6221.09	227.469	286.219	0.00151221
*The P-value was calculated by a two-sided standard block-jackknife procedure implemented in Dsuite with default parameters, and adjusted by Bonferroni correction for multiple comparisons.

## Sheet: S11
Supplementary Table 11 Six Lists of genes with the best information for datating.
Each list of genes were identified a combiantion of "gene-shopping" method and reference topology.
RF-ASTRALL*	RF-ML	RF_SVDquartets	SortaData-ASTRALL	SortaData-ML	SortaData_SVDquartets
T0174000	T0174000	T0033990	T0174000	T0174000	T0033990
T0398690	T0002620	T0440320	T0681530	T0002620	T0440320
T0681530	T0398690	T0174000	T0002620	T0681530	T0174000
T0002620	T0522100	T0398690	T0398690	T0398690	T0398690
T0426050	T0681530	T0183610	T0426050	T0522100	T0183610
T0440320	T0426050	T0248270	T0440320	T0426050	T0248270
T0522100	T0440320	T0386290	T0033990	T0440320	T0426050
T0183610	T0183610	T0426050	T0183610	T0033990	T0386290
T0033990	T0033990	T0522100	T0522100	T0183610	T0681530
T0422720	T0422720	T0681530	T0676450	T0489020	T0226580
T0676450	T0489020	T0723550	T0422720	T0422720	T0112320
T0489020	T0233240	T0738230	T0489020	T0233240	T0002620
T0619560	T0053860	T0112320	T0619560	T0053860	T0723550
T0738230	T0619560	T0226580	T0248270	T0619560	T0522100
T0233240	T0676450	T0002620	T0738230	T0248270	T0738230
T0248270	T0738230	T0366630	T0233240	T0676450	T0366630
T0406260	T0248270	T0619560	T0053860	T0738230	T0619560
T0053860	T0516080	T0676450	T0567930	T0567930	T0676450
T0516080	T0517960	T0233240	T0226580	T0226580	T0239020
T0517960	T0533480	T0239020	T0406260	T0112320	T0233240
T0533480	T0567930	T0387530	T0112320	T0723550	T0053860
T0567930	T0723550	T0422720	T0723550	T0516080	T0489020
T0723550	T0112320	T0053860	T0516080	T0533480	T0501800
T0112320	T0226580	T0489020	T0533480	T0517960	T0387530
T0226580	T0366630	T0501800	T0517960	T0386290	T0244160
T0366630	T0386290	T0517960	T0504240	T0500290	T0317920
T0386290	T0387530	T0533480	T0386290	T0501800	T0422720
T0447500	T0406260	T0244160	T0447500	T0387530	T0533480
T0504240	T0447500	T0317920	T0161900	T0447500	T0517960
T0678250	T0500290	T0406260	T0366630	T0406260	T0433610
T0161900	T0501800	T0433610	T0190770	T0366630	T0447500
T0190770	T0678250	T0447500	T0678250	T0190770	T0161900
T0387530	T0103220	T0516080	T0500290	T0678250	T0406260
T0416380	T0190770	T0707020	T0501800	T0103220	T0736610
T0479650	T0416380	T0736610	T0387530	T0504240	T0516080
T0500290	T0479650	T0161900	T0244160	T0244160	T0707020
T0501800	T0504240	T0454170	T0479650	T0161900	T0500290
T0630830	T0630830	T0500290	T0416380	T0479650	T0454170
T0714530	T0714530	T0533880	T0317920	T0416380	T0255850
T0103220	T0161900	T0555280	T0166670	T0317920	T0304890
T0166670	T0166670	T0630830	T0630830	T0166670	T0001520
T0239020	T0200340	T0678250	T0714530	T0200340	T0190770
T0244160	T0239020	T0761290	T0239020	T0630830	T0233290
T0317920	T0244160	T0103220	T0103220	T0714530	T0166670
T0402280	T0317920	T0001520	T0004680	T0239020	T0170580
T0433130	T0402280	T0166670	T0454170	T0064870	T0678250
T0454170	T0433130	T0170580	T0433130	T0235770	T0630830
T0481430	T0454170	T0176450	T0255850	T0004680	T0533880
T0004680	T0481430	T0190770	T0071250	T0454170	T0555280
T0071250	T0064870	T0233290	T0099290	T0433130	T0176450
T0099290	T0004680	T0255850	T0170580	T0099290	T0103220
T0110170	T0099290	T0304890	T0481430	T0170580	T0761290
T0170580	T0110170	T0433130	T0200340	T0481430	T0504240
T0200340	T0170580	T0504240	T0110170	T0110170	T0186240
T0255850	T0235770	T0004680	T0402280	T0402280	T0004680
T0359120	T0380890	T0567930	T0064870	T0186240	T0216580
T0433610	T0457150	T0071250	T0433610	T0759050	T0433130
T0457150	T0517630	T0714530	T0235770	T0216580	T0567930
T0517630	T0543330	T0152220	T0759050	T0255850	T0152220
T0543330	T0555280	T0186240	T0216580	T0152220	T0071250
T0064870	T0589090	T0216580	T0457150	T0457150	T0714530
T0555280	T0071250	T0359120	T0359120	T0265900	T0489030
T0759050	T0081980	T0369170	T0155760	T0380890	T0759050
T0001520	T0759050	T0380890	T0001520	T0071250	T0479650
T0155760	T0120230	T0479650	T0233290	T0155760	T0081780
T0216580	T0001520	T0489030	T0279730	T0001520	T0359120
T0233290	T0152220	T0543330	T0258990	T0233290	T0380890
T0235770	T0155760	T0081780	T0543330	T0120230	T0247890
T0258990	T0186240	T0759050	T0555280	T0279730	T0099290
T0279730	T0216580	T0769930	T0517630	T0543330	T0155760
T0315180	T0233290	T0099290	T0315180	T0555280	T0369170
T0369170	T0255850	T0102420	T0564580	T0589090	T0120230
T0380890	T0265900	T0120230	T0186240	T0517630	T0543330
T0420240	T0279730	T0155760	T0091670	T0081980	T0210740
T0500260	T0315180	T0210740	T0239090	T0315180	T0102420
T0533880	T0359120	T0247890	T0152220	T0489030	T0340020
T0564580	T0369170	T0340020	T0265900	T0433610	T0769930
T0569800	T0395570	T0366610	T0380890	T0091670	T0064870
T0577810	T0420240	T0371160	T0247890	T0395570	T0685940
T0589090	T0433610	T0395570	T0304890	T0081780	T0216720
T0592720	T0452210	T0402280	T0500260	T0359120	T0091670
T0707020	T0489030	T0004270	T0736610	T0247890	T0010570
T0736610	T0533880	T0416380	T0569800	T0304890	T0239090
T0081980	T0592720	T0424670	T0120630	T0334920	T0371160
T0761290	T0707020	T0446570	T0369170	T0736610	T0395570
T0091670	T0081780	T0457150	T0120230	T0452210	T0004270
T0120230	T0736610	T0053830	T0592720	T0369170	T0018860
T0120630	T0761290	T0515710	T0707020	T0258990	T0457150
T0152140	T0769930	T0517630	T0533880	T0592720	T0416380
T0152220	T0091670	T0064870	T0589090	T0707020	T0265900
T0176450	T0152140	T0576750	T0176450	T0533880	T0152950
T0186240	T0176450	T0589090	T0761290	T0210740	T0334920
T0233320	T0210740	T0602900	T0420240	T0176450	T0366610
T0239090	T0247890	T0683750	T0081980	T0761290	T0200340
T0247890	T0258990	T0685940	T0152140	T0420240	T0446570
T0265900	T0304890	T0081980	T0233320	T0152140	T0683750
T0304890	T0334920	T0765860	T0577810	T0769930	T0576750
T0395570	T0439890	T0091670	T0489030	T0564580	T0279730
T0439890	T0448820	T0010570	T0685940	T0757720	T0235790
T0448820	T0053830	T0152950	T0216720	T0078840	T0319260
T0452210	T0464590	T0018860	T0010570	T0010570	T0402280
T0053830	T0475360	T0200340	T0315210	T0239090	T0589090
T0475360	T0500260	T0216720	T0395570	T0018860	T0517630
T0489030	T0515710	T0235790	T0018860	T0567690	T0765860
T0567690	T0564580	T0239090	T0081780	T0475360	T0081980
T0576300	T0567690	T0265900	T0567690	T0464590	T0515710
T0622930	T0569800	T0279730	T0475360	T0500260	T0602900
T0070990	T0576300	T0319260	T0439890	T0439890	T0424670
T0685940	T0577810	T0334920	T0334920	T0576300	T0053830
T0081780	T0622930	T0351330	T0576300	T0569800	T0215090
T0769930	T0078840	T0442950	T0452210	T0120630	T0351330
T0010570	T0757720	T0464590	T0070990	T0622930	T0757720
T0017290	T0010570	T0481430	T0622930	T0448820	T0235770
T0018860	T0120630	T0491970	T0448820	T0319260	T0101710
T0210740	T0018860	T0517080	T0210740	T0515710	T0567690
T0216720	T0233320	T0567690	T0245190	T0245190	T0464590
T0245190	T0239090	T0569800	T0340020	T0233320	T0569800
T0315210	T0245190	T0070990	T0348910	T0577810	T0275550
T0334920	T0319260	T0757720	T0017290	T0053830	T0070990
T0340020	T0351330	T0768170	T0769930	T0685940	T0481430
T0348910	T0004270	T0101710	T0053830	T0351330	T0768170
T0351330	T0446570	T0103090	T0351330	T0216720	T0491970
T0004270	T0496460	T0110170	T0757720	T0697050	T0442950
T0446570	T0564830	T0017290	T0078840	T0315210	T0258990
T0464590	T0576750	T0215090	T0004270	T0004270	T0110170
T0501300	T0070070	T0235770	T0464590	T0496460	T0517080
T0515710	T0602900	T0258990	T0297590	T0152950	T0103090
T0539480	T0624250	T0275550	T0539480	T0641270	T0017290
T0564830	T0641270	T0315180	T0152950	T0070990	T0315180
T0576750	T0070990	T0377160	T0641270	T0193050	T0078840
T0070070	T0683750	T0393670	T0193050	T0446570	T0697050
T0602900	T0685940	T0420240	T0446570	T0683750	T0746930
T0624250	T0697050	T0439890	T0683750	T0576750	T0315210
T0641270	T0102420	T0483750	T0576750	T0564830	T0244200
T0683750	T0103090	T0511160	T0564830	T0336850	T0287290
T0078840	T0152950	T0564830	T0319260	T0070070	T0642200
T0757720	T0017290	T0576300	T0336850	T0103090	T0211100
T0102420	T0193050	T0070070	T0070070	T0102420	T0439890
T0103090	T0216720	T0642200	T0103090	T0602900	T0483750
T0109820	T0315210	T0697050	T0109820	T0340020	T0576300
T0152950	T0336850	T0078840	T0102420	T0348910	T0564830
T0193050	T0340020	T0701790	T0515710	T0017290	T0511160
T0297590	T0348910	T0746930	T0602900	T0624250	T0248260
T0319260	T0350970	T0151670	T0501300	T0214960	T0070070
T0336850	T0356050	T0211100	T0624250	T0215090	T0151670
T0356050	T0366610	T0244200	T0460830	T0350970	T0420240
T0366610	T0367440	T0248260	T0215090	T0746930	T0701790
T0367440	T0377160	T0287290	T0697050	T0244200	T0377160
T0377160	T0442950	T0315210	T0746930	T0642200	T0393670
T0442950	T0501300	T0356050	T0244200	T0297590	T0214960
T0460830	T0539480	T0367440	T0642200	T0356050	T0564580
T0496460	T0565340	T0444060	T0356050	T0539480	T0631680
T0500900	T0589130	T0452210	T0565340	T0565340	T0468380
T0565340	T0608370	T0468380	T0496460	T0366610	T0343820
T0608370	T0642200	T0495810	T0366610	T0275550	T0297590
T0642200	T0701790	T0500260	T0275550	T0442950	T0500260
T0697050	T0746930	T0564580	T0106940	T0608370	T0356050
T0701790	T0107190	T0565340	T0500900	T0367440	T0565340
T0746930	T0109820	T0577810	T0442950	T0248260	T0085370
T0106940	T0204240	T0592720	T0608370	T0107190	T0071350
T0107190	T0210300	T0608370	T0367440	T0109820	T0641270
T0155750	T0214960	T0622930	T0155750	T0589130	T0452210
T0204240	T0215090	T0631680	T0248260	T0701790	T0444060
T0210300	T0244200	T0641270	T0107190	T0280150	T0120630
T0215090	T0248260	T0070920	T0701790	T0501300	T0106940
T0244200	T0275550	T0071350	T0280150	T0210300	T0622930
T0248260	T0280150	T0085370	T0210300	T0204240	T0592720
T0275550	T0297590	T0106940	T0204240	T0377160	T0608370
T0280150	T0415740	T0107190	T0377160	T0134800	T0367440
T0350970	T0424670	T0109820	T0214960	T0460830	T0107190
T0363040	T0460830	T0120630	T0631680	T0631680	T0109820
T0391780	T0500900	T0152140	T0391780	T0343820	T0152140
T0415740	T0517980	T0204240	T0350970	T0343500	T0294530
T0424670	T0631680	T0214960	T0468380	T0101710	T0280150
T0468380	T0636450	T0233320	T0343820	T0176950	T0348910
T0589130	T0645930	T0280150	T0343500	T0311930	T0233320
T0069230	T0656180	T0294530	T0101710	T0645930	T0577810
T0631680	T0071350	T0297590	T0176950	T0636450	T0328200
T0636450	T0714510	T0328200	T0311930	T0211100	T0070920
T0645930	T0740470	T0343820	T0645930	T0085370	T0204240
T0656180	T0765860	T0348910	T0714890	T0071350	T0495810
T0071350	T0768170	T0404620	T0636450	T0304310	T0134800
T0714510	T0085370	T0415740	T0211100	T0106940	T0291380
T0714890	T0101710	T0423300	T0085370	T0517980	T0343500
T0740470	T0106940	T0424680	T0071350	T0500900	T0034300
T0765860	T0123150	T0448820	T0304310	T0768170	T0176950
T0768170	T0134800	T0496460	T0768170	T0415740	T0706570
T0085370	T0151670	T0501300	T0415740	T0740470	T0496460
T0101710	T0155750	T0535970	T0740470	T0656180	T0535970
T0123150	T0176950	T0536250	T0656180	T0155750	T0245080
T0151670	T0211100	T0541070	T0235790	T0235790	T0660320
T0176950	T0235790	T0629510	T0363040	T0123150	T0629510
T0211100	T0276360	T0660320	T0123150	T0151670	T0097660
T0214960	T0304310	T0706570	T0151670	T0765860	T0193050
T0235790	T0311930	T0714510	T0765860	T0714510	T0448820
T0304310	T0328200	T0762440	T0589130	T0276360	T0272780
T0311930	T0343500	T0097660	T0714510	T0328200	T0415740
T0328200	T0343820	T0123150	T0069230	T0424670	T0301060
T0343500	T0361150	T0134800	T0328200	T0391780	T0204930
T0343820	T0363040	T0149180	T0424670	T0759600	T0299800
T0361150	T0371160	T0176950	T0134800	T0468380	T0227980
T0371160	T0391780	T0193050	T0759600	T0469470	T0423300
T0380930	T0404200	T0204930	T0469470	T0706100	T0340740
T0393670	T0404620	T0209700	T0583940	T0583940	T0536250
T0404200	T0424680	T0210300	T0371160	T0371160	T0123150
T0404620	T0050690	T0227980	T0034300	T0034300	T0762440
T0424680	T0457600	T0245080	T0361150	T0361150	T0149180
T0050690	T0468380	T0272780	T0287290	T0287290	T0714510
T0469470	T0469470	T0291380	T0304470	T0280120	T0501300
T0483750	T0483750	T0299800	T0629510	T0714890	T0541070
T0511160	T0511160	T0301060	T0483750	T0304470	T0210300
T0517080	T0517080	T0340740	T0294590	T0629510	T0424680
*We applied two "gene-shoping" methods, Robinson-Foulds (RF) distance and SortaData,
based on three topologies (ASTRALL, ML and SVDquartets)
