# Supplementary material for: Phylogenomic analyses highlight innovation and introgression in the continental radiations of Fagaceae across the Northern Hemisphere
Source: Nat Commun. 2022 Mar 14;13:1320. doi: 10.1038/s41467-022-28917-1 (PMC8921187; doi:10.1038/s41467-022-28917-1)
Supplement: Supplementary file 7 — Supplementary Data 4 [file 41467_2022_28917_MOESM7_ESM.xlsx]

## Sheet: S1
Supplementary Table 1 List of species sampled. Calssification follows Manos et al. (2001) and Oh & Manos (2008).
samples ID	Speceis	Section	Genus	Sampling site	Nuclear data source	Plastid data source	Resequencing depth	Voucher specimen and garden accession number
Betula pendula (genome)	Betula pendula	/	Betula	/	PRJEB14544	MG386401*	/	/
Fagus sylvatica (genome)	Fagus sylvatica	/	Fagus	/	PRJEB24056	NC036929**	/	/
Fagus lucida_1	Fagus lucida	/	Fagus	Longcanggou, Sichuan, China	SRR16661009***	dryad.vq83bk3tc***	35.8126	YS20190724-4
Fagus lucida_2	Fagus lucida	/	Fagus	Longcanggou, Sichuan, China	SRR16661113***	dryad.vq83bk3tc***	36.4801	YS20190724-4
Fagus lucida_3	Fagus lucida	/	Fagus	Hengyang, Hunan, China	SRR16661112***	dryad.vq83bk3tc***	41.5063	YS20190817-3
Trigonobalanus verticillata	Trigonobalanus verticillata	/	Trigonobalanus	Royal Botanic Gardens Kew, London, UK	SRR16661106***	dryad.vq83bk3tc***	31.3658	UK RBG 1967-421
Trigonobalanus doichangensis_1	Trigonobalanus doichangensis	/	Trigonobalanus	Kunming, Yunnan, China	SRR16661003***	dryad.vq83bk3tc***	26.7129	GJ-GYJ201901
Trigonobalanus doichangensis_2	Trigonobalanus doichangensis	/	Trigonobalanus	Kunming, Yunnan, China	SRR16661115***	dryad.vq83bk3tc***	20.9689	GJ-GYJ201902
Trigonobalanus excelsa	Trigonobalanus excelsa	/	Trigonobalanus	Cali, Colombia	SRR16661116***	dryad.vq83bk3tc***	23.5601	Manos s.n. (DUKE)
Castanea mollissima (genome)	Castanea mollissima	/	Castanea	/	PRJNA527178	PRJNA527178	/	/
Castanea seguinii	Castanea seguinii	/	Castanea	Lushan, Jiangxi, China	SRR16661011***	dryad.vq83bk3tc***	34.1078	YS20190711-2
Castanea henryi	Castanea henryi	/	Castanea	Emeishan, Sichuan, China	SRR16661010***	dryad.vq83bk3tc***	29.3875	YS20190722-3
Castanea pumila_1	Castanea pumila	/	Castanea	Duke Forest, Durham, NC	SRR16661081***	dryad.vq83bk3tc***	33.5858	Manos s.n. (DUKE)
Castanea pumila_2	Castanea pumila	/	Castanea	Highlands, Macon, NC	SRR16661080***	dryad.vq83bk3tc***	37.8538	Manos s.n. (DUKE)
Castanea dentata	Castanea dentata	/	Castanea	Highlands, Macon, NC	SRR16661078***	dryad.vq83bk3tc***	28.7774	Manos s.n. (DUKE)
Castanopsis hystrix	Castanopsis hystrix	/	Castanopsis	Jianfengling, Hainan, China	SRR16661068***	dryad.vq83bk3tc***	38.892	HongZhou-JFL2019-01
Castanopsis hainanensis	Castanopsis hainanensis	/	Castanopsis	Jianfengling, Hainan, China	SRR16661057***	dryad.vq83bk3tc***	33.7378	YS20211004-1
Castanopsis lamontii	Castanopsis lamontii	/	Castanopsis	Jianfengling, Hainan, China	SRR16661035***	dryad.vq83bk3tc***	29.5699	HongZhou-JFL2019-02
Castanopsis eyrei	Castanopsis eyrei	/	Castanopsis	Changsha, Hunan, China	SRR16661050***	dryad.vq83bk3tc***	32.5577	YS20180712-2
Castanopsis fargesii	Castanopsis fargesii	/	Castanopsis	Changsha, Hunan, China	SRR16661049***	dryad.vq83bk3tc***	38.6632	YS20180712-3
Castanopsis carlesii_1	Castanopsis carlesii	/	Castanopsis	Ningbo, Zhejiang, China	SRR16661045***	dryad.vq83bk3tc***	34.2973	YS20180710-3
Castanopsis carlesii_2	Castanopsis carlesii	/	Castanopsis	Ningbo, Zhejiang, China	SRR16661044***	dryad.vq83bk3tc***	31.7212	YS20180710-3
Castanopsis sclerophylla_1	Castanopsis sclerophylla	/	Castanopsis	Jiujiang, Jiangxi, China	SRR16661042***	dryad.vq83bk3tc***	39.5501	YS20180723-4
Castanopsis sclerophylla_2	Castanopsis sclerophylla	/	Castanopsis	Jiujiang, Jiangxi, China	SRR16661041***	dryad.vq83bk3tc***	35.99	YS20180723-4
Castanopsis jucunda_1	Castanopsis jucunda	/	Castanopsis	Hengyang, Hunan, China	SRR16661039***	dryad.vq83bk3tc***	31.4429	YS20180804-7
Castanopsis jucunda_2	Castanopsis jucunda	/	Castanopsis	Hengyang, Hunan, China	SRR16661038***	dryad.vq83bk3tc***	31.4451	YS20180804-7
Castanopsis nigrescens	Castanopsis nigrescens	/	Castanopsis	Huizhou, Guangdong, China	SRR16661018***	dryad.vq83bk3tc***	35.2002	YS20181201-5
Castanopsis fabri	Castanopsis fabri	/	Castanopsis	Huizhou, Guangdong, China	SRR16661017***	dryad.vq83bk3tc***	35.3314	YS20181201-7
Castanopsis fissa	Castanopsis fissa	/	Castanopsis	Huizhou, Guangdong, China	SRR16661016***	dryad.vq83bk3tc***	34.8422	YS20181201-8
Castanopsis orthacantha	Castanopsis orthacantha	/	Castanopsis	Zhanyi, Yunnan, China	SRR16661101***	dryad.vq83bk3tc***	33.1129	YNZY5-1
Chrysolepis chyrsophylla	Chrysolepis chyrsophylla	/	Chrysolepis	Mary's Peak, Benton, Oregon	SRR16661074***	dryad.vq83bk3tc***	43.4704	Manos s.n. (DUKE)
Chrysolepis sempervirens	Chrysolepis sempervirens	/	Chrysolepis	Black Mountain, San Bernardino, California	SRR16661073***	dryad.vq83bk3tc***	39.6865	Burge 592 (DUKE)
Lithocarpus corneus	Lithocarpus corneus	/	Lithocarpus	Jianfengling, Hainan, China	SRR16661024***	dryad.vq83bk3tc***	44.241	HongZhou-JFL2019-03
Lithocarpus uvariifolius	Lithocarpus uvariifolius	/	Lithocarpus	Huizhou, Guangdong, China	SRR16661028***	dryad.vq83bk3tc***	34.6783	YS20190804-12
Lithocarpus calophyllus	Lithocarpus calophyllus	/	Lithocarpus	Huizhou, Guangdong, China	SRR16661026***	dryad.vq83bk3tc***	32.8187	YS20181201-11
Lithocarpus longanoides	Lithocarpus longanoides	/	Lithocarpus	Huizhou, Guangdong, China	SRR16661025***	dryad.vq83bk3tc***	35.0959	YS20181201-12
Lithocarpus haipinii	Lithocarpus haipinii	/	Lithocarpus	Huizhou, Guangdong, China	SRR16661023***	dryad.vq83bk3tc***	35.3768	YS20181201-13
Lithocarpus hancei	Lithocarpus hancei	/	Lithocarpus	Huizhou, Guangdong, China	SRR16661022***	dryad.vq83bk3tc***	31.7208	YS20181201-14
Lithocarpus amygdalifolius	Lithocarpus amygdalifolius	/	Lithocarpus	Wanshan, Guangdong, China	SRR16661012***	dryad.vq83bk3tc***	30.0166	YS20181207-4
Lithocarpus truncatus	Lithocarpus truncatus	/	Lithocarpus	Wayao, Yunnan, China	SRR16661105***	dryad.vq83bk3tc***	33.9878	YNWY04
Lithocarpus longipedicellatus	Lithocarpus longipedicellatus	/	Lithocarpus	Jianfengling, Hainan, China	SRR16661013***	dryad.vq83bk3tc***	38.1144	HongZhou-JFL2019-04
Lithocarpus tephrocarpus	Lithocarpus tephrocarpus	/	Lithocarpus	Jianfengling, Hainan, China	SRR16661046***	dryad.vq83bk3tc***	35.2129	HongZhou-JFL2019-05
Notholithocarpus densiflorus_1	Notholithocarpus densiflorus	/	Notholithocarpus	Illinois River Watershed, Josephine, Oregon	SRR16661083***	dryad.vq83bk3tc***	38.6697	Manos & Tucker 922 (BH)
Notholithocarpus densiflorus_2	Notholithocarpus densiflorus	/	Notholithocarpus	California	SRR16661072***	dryad.vq83bk3tc***	36.6379	Nixon 4585 (BH)
Notholithocarpus densiflorus var echinoides	Notholithocarpus densiflorus var. echinoides	/	Notholithocarpus	Nevada, California	SRR16661071***	dryad.vq83bk3tc***	33.4308	Manos s.n. (DUKE)
Quercus suber (genome)	Quercus suber	Cerris	Quercus	/	PRJNA433227	PRJNA433227	/	/
Quercus suber	Quercus suber	Cerris	Quercus	Orella St, Santa Barbara, California	SRR16661087***	dryad.vq83bk3tc***	34.4702	Manos & Tucker 922 (BH)
Quercus cerris_1	Quercus cerris	Cerris	Quercus	Royal Botanic Gardens Kew, London, UK	SRR16661061***	dryad.vq83bk3tc***	26.4494	UK RBG 1973-11268
Quercus cerris_2	Quercus cerris	Cerris	Quercus	The Linnaeus Garden, Uppsala, Sweden	SRR16661070***	dryad.vq83bk3tc***	39.5573	1981-2376A
Quercus cerris_3	Quercus cerris	Cerris	Quercus	Shields Grove Arboretum, Yolo, California	SRR16661086***	dryad.vq83bk3tc***	38.4558	Manos 935 (BH)
Quercus castaneifolia	Quercus castaneifolia	Cerris	Quercus	Royal Botanic Gardens Kew, London, UK	SRR16661056***	dryad.vq83bk3tc***	39.0234	UK RBG 1969-13318
Quercus acutissima_1	Quercus acutissima	Cerris	Quercus	Kunming, Yunnan, China	SRR16661053***	dryad.vq83bk3tc***	35.252	YS20180630-2
Quercus chenii_1	Quercus chenii	Cerris	Quercus	Lianyungang, Jiangsu, China	SRR16661047***	dryad.vq83bk3tc***	27.3754	YS20180719-3
Quercus chenii_2	Quercus chenii	Cerris	Quercus	Hengyang, Hunan, China	SRR16661040***	dryad.vq83bk3tc***	32.5481	YS20180804-2
Quercus acutissima_2	Quercus acutissima	Cerris	Quercus	Taian, Shandong, China	SRR16661031***	dryad.vq83bk3tc***	32.2121	YS20180916-2
Quercus variabilis_1	Quercus variabilis	Cerris	Quercus	Wuming, Guangxi, China	SRR16661030***	dryad.vq83bk3tc***	33.0749	YS20181013-1
Quercus variabilis_2	Quercus variabilis	Cerris	Quercus	Yizhang, Hubei, China	SRR16661029***	dryad.vq83bk3tc***	28.6172	YS20181026-1
Quercus myrsinifolia	Quercus myrsinifolia	Cyclobalanopsis	Quercus	Huizhou, Guangdong, China	SRR16661027***	dryad.vq83bk3tc***	35.8138	YS20181201-1
Quercus edithiae	Quercusedithiae	Cyclobalanopsis	Quercus	Jianfengling, Hainan, China	SRR16661090***	dryad.vq83bk3tc***	36.9242	HongZhou-JFL2019-06
Quercus tiaoloshanica	Quercus tiaoloshanica	Cyclobalanopsis	Quercus	Jianfengling, Hainan, China	SRR16661117***	dryad.vq83bk3tc***	35.8541	HongZhou-JFL2019-07
Quercus gilva	Quercus gilva	Cyclobalanopsis	Quercus	Shigaozhen, Hunan, China	SRR16661118***	dryad.vq83bk3tc***	33.5231	HNSGZ1-1
Quercus chungii	Quercus chungii	Cyclobalanopsis	Quercus	Huizhou, Guangdong, China	SRR16661021***	dryad.vq83bk3tc***	33.4189	YS20181201-2
Quercus championii	Quercus championii	Cyclobalanopsis	Quercus	Huizhou, Guangdong, China	SRR16661019***	dryad.vq83bk3tc***	36.106	YS20181201-4
Quercus fleuryi	Quercus fleuryi	Cyclobalanopsis	Quercus	Huizhou, Guangdong, China	SRR16661020***	dryad.vq83bk3tc***	33.9222	YS20181201-3
Quercus patelliformis	Quercus patelliformis	Cyclobalanopsis	Quercus	Jianfengling, Hainan, China	SRR16661079***	dryad.vq83bk3tc***	37.0224	HongZhou-JFL2019-08
Quercus hui	Quercus hui	Cyclobalanopsis	Quercus	Dinghushan, Guangdong, China	SRR16661015***	dryad.vq83bk3tc***	35.6281	YS20181203-1
Quercus ilex_1	Quercus ilex	Ilex	Quercus	UCSB, Santa Barabara, California	SRR16661096***	dryad.vq83bk3tc***	45.4332	Manos 412 (BH)
Quercus ilex_2	Quercus ilex	Ilex	Quercus	Royal Botanic Gardens Kew, London, UK	SRR16661054***	dryad.vq83bk3tc***	41.5221	UK RBG 1969-16161
Quercus aquifolioides_1	Quercus aquifolioides	Ilex	Quercus	Bomi, Tibet, China	SRR16661008***	dryad.vq83bk3tc***	36.799	YS20190728-1
Quercus aquifolioides_2	Quercus aquifolioides	Ilex	Quercus	Bomi, Tibet, China	SRR16661007***	dryad.vq83bk3tc***	30.8485	YS20190729-1
Quercus senescens_1	Quercus senescens	Ilex	Quercus	Xinping, Yunnan, China	SRR16661052***	dryad.vq83bk3tc***	38.1584	YS20180702-23
Quercus senescens_2	Quercus senescens	Ilex	Quercus	Xinping, Yunnan, China	SRR16661051***	dryad.vq83bk3tc***	34.6199	YS20180702-23
Quercus spinosa	Quercus spinosa	Ilex	Quercus	Taibai, Shaanxi, China	SRR16661034***	dryad.vq83bk3tc***	33.5012	YS20180903-4
Quercus pseudosetulosa	Quercus pseudosetulosa	Ilex	Quercus	Wanshan, Guangdong, China	SRR16661014***	dryad.vq83bk3tc***	34.1048	YS20181207-1
Quercus monimotricha_1	Quercus monimotricha	Ilex	Quercus	Judian, Yunnan, China	SRR16661109***	dryad.vq83bk3tc***	34.8525	YNJDZ3
Quercus monimotricha_2	Quercus monimotricha	Ilex	Quercus	Judian, Yunnan, China	SRR16661108***	dryad.vq83bk3tc***	41.6834	YNJDZ3
Quercus pseudosemecarpifolia_1	Quercus pseudosemecarpifolia	Ilex	Quercus	Zhanyi, Yunnan, China	SRR16661103***	dryad.vq83bk3tc***	44.4775	YNZY4
Quercus pseudosemecarpifolia_2	Quercus pseudosemecarpifolia	Ilex	Quercus	Zhanyi, Yunnan, China	SRR16661102***	dryad.vq83bk3tc***	33.9245	YNZY4
Quercus dolicholepis	Quercus dolicholepis	Ilex	Quercus	Wufeng, Hubei, China	SRR16661111***	dryad.vq83bk3tc***	42.7259	YS20190822-1
Quercus engleriana	Quercus engleriana	Ilex	Quercus	Wufeng, Hubei, China	SRR16661110***	dryad.vq83bk3tc***	40.7276	YS20190822-2
Quercus guyavaefolia	Quercus guyavaefolia	Ilex	Quercus	Bomi, Tibet, China	SRR16661119***	dryad.vq83bk3tc***	29.6888	HBL01
Quercus rubra_1	Quercus rubra	Lobatae	Quercus	Royal Botanic Gardens Kew, London, UK	SRR16661060***	dryad.vq83bk3tc***	36.5732	UK RBG 1969-16640
Quercus rubra_2	Quercus rubra	Lobatae	Quercus	Royal Botanic Gardens Kew, London, UK	SRR16661059***	dryad.vq83bk3tc***	41.9069	UK RBG 2000-5034
Quercus rubra_3	Quercus rubra	Lobatae	Quercus	Cornell University, Tompkins, New York	SRR16661095***	dryad.vq83bk3tc***	34.7043	Manos s.n. (BH)
Quercus ellipsoidalis	Quercus ellipsoidalis	Lobatae	Quercus	Royal Botanic Gardens Kew, London, UK	SRR16661069***	dryad.vq83bk3tc***	39.7463	UK RBG 1974-7114
Quercus palustris_1	Quercus palustris	Lobatae	Quercus	Tompkins, New York	SRR16661093***	dryad.vq83bk3tc***	25.5943	Manos s.n. (BH)
Quercus palustris_2	Quercus palustris	Lobatae	Quercus	Royal Botanic Gardens Kew, London, UK	SRR16661067***	dryad.vq83bk3tc***	47.1689	UK RBG 2008-985
Quercus texana	Quercus texana	Lobatae	Quercus	Royal Botanic Gardens Kew, London, UK	SRR16661065***	dryad.vq83bk3tc***	37.3377	UK RBG 1986-1499
Quercus agrifolia	Quercus agrifolia	Lobatae	Quercus	Santa Barabara, California	SRR16661094***	dryad.vq83bk3tc***	42.2726	Manos 542 (BH)
Quercus kelloggii	Quercus kelloggii	Lobatae	Quercus	Riverside, California	SRR16661092***	dryad.vq83bk3tc***	44.7412	Manos 123 (BH)
Quercus pogoda	Quercus pogoda	Lobatae	Quercus	Royal Botanic Gardens Kew, London, UK	SRR16661066***	dryad.vq83bk3tc***	39.7763	UK RBG 2007-109
Quercus chrysolepis	Quercus chrysolepis	Protobalanus	Quercus	Los Angeles, Californi	SRR16661091***	dryad.vq83bk3tc***	40.2133	Nixon s.n. (BH)
Quercus vacciniifolia	Quercus vacciniifolia	Protobalanus	Quercus	Gold Lake, Sierra, California	SRR16661089***	dryad.vq83bk3tc***	32.1751	Manos 962 (BH);
Quercus tomentella	Quercus tomentella	Protobalanus	Quercus	Anacapa Island, Ventura, California	SRR16661088***	dryad.vq83bk3tc***	33.5619	Manos 545 (BH)
Quercus sadleriana	Quercus sadleriana	Ponticae	Quercus	Illinois River Watershed, Josephine, Oregon	SRR16661084***	dryad.vq83bk3tc***	38.1186	Burge 1777 (DUKE) PM 321-1
Quercus pontica	Quercus pontica	Ponticae	Quercus	Raulston Arboretum, Raleigh, NC	SRR16661082***	dryad.vq83bk3tc***	43.779	Manos s.n. (DUKE)
Quercus fusiformis	Quercus fusiformis	Virentes	Quercus	Double Helix Ranch, Mason, Texas	SRR16661085***	dryad.vq83bk3tc***	35.4139	D. Hillis s.n. (DUKE) PM 286-2
Quercus virginiana	Quercus virginiana	Virentes	Quercus	School of Science and Mathematics, Durham, NC	SRR16661077***	dryad.vq83bk3tc***	28.6056	Manos s.n. (DUKE)
Quercus lobata (genome)	Quercus lobata	Quercus	Quercus	/	PRJNA308314	PRJNA308314	/	/
Quercus engelmannii	Quercus engelmannii	Quercus	Quercus	New World oak	SRR16661098***	dryad.vq83bk3tc***	32.9312	Manos 212 (BH)
Quercus rugosa_1	Quercus rugosa	Quercus	Quercus	Morelos, Mexico	SRR16661097***	dryad.vq83bk3tc***	28.1015	Manos 570 (BH)
Quercus rugosa_2	Quercus rugosa	Quercus	Quercus	Royal Botanic Gardens Kew, London, UK	SRR16661064***	dryad.vq83bk3tc***	28.4025	UK RBG 1984-5278
Quercus canariensis	Quercus canariensis	Quercus	Quercus	Royal Botanic Gardens Kew, London, UK	SRR16661062***	dryad.vq83bk3tc***	36.0262	UK RBG 1969-17270
Quercus alba_1	Quercus alba	Quercus	Quercus	Anderson Woods	SRR16661076***	dryad.vq83bk3tc***	35.2807	Manos s.n. (DUKE)
Quercus alba_2	Quercus alba	Quercus	Quercus	Anderson Woods	SRR16661075***	dryad.vq83bk3tc***	34.4845	Manos s.n. (DUKE)
Quercus robur (genome)	Quercus robur	Quercus	Quercus	/	PRJEB19898	/	/	/
Quercus robur	Quercus robur	Quercus	Quercus	Royal Botanic Gardens Kew, London, UK	SRR16661063***	dryad.vq83bk3tc***	31.0224	UK RBG 000-73.18740
Quercus petraea	Quercus petraea	Quercus	Quercus	Royal Botanic Gardens Kew, London, UK	SRR16661058***	dryad.vq83bk3tc***	40.6156	UK RBG 1969-16021
Quercus pubescens	Quercus pubescens	Quercus	Quercus	Royal Botanic Gardens Kew, London, UK	SRR16661055***	dryad.vq83bk3tc***	44.2623	UK RBG 1969-16032
Quercus fabrei_1	Quercus fabrei	Quercus	Quercus	Xinyang, Henan, China	SRR16661048***	dryad.vq83bk3tc***	28.5642	YS20180716-3
Quercus fabrei_2	Quercus fabrei	Quercus	Quercus	Yingpanshan, Chongqing, China	SRR16661037***	dryad.vq83bk3tc***	22.8187	YS20180810-2
Quercus serrata_1	Quercus serrata	Quercus	Quercus	Huangshan, Anhui, China	SRR16661043***	dryad.vq83bk3tc***	41.189	YS20180722-2
Quercus serrata_2	Quercus serrata	Quercus	Quercus	Xitiammu, zhejiang, China	SRR16661099***	dryad.vq83bk3tc***	27.689	zjxtms04-01
Quercus aliena_1	Quercus aliena	Quercus	Quercus	Yuncheng, Shanxi, China	SRR16661033***	dryad.vq83bk3tc***	29.6757	YS20180908-2
Quercus aliena_2	Quercus aliena	Quercus	Quercus	Fangshan, Beijing, China	SRR16661100***	dryad.vq83bk3tc***	26.2306	Z0913-3-3
Quercus dentata_2	Quercus dentata	Quercus	Quercus	Shijiazhuang, Hebei, China	SRR16661032***	dryad.vq83bk3tc***	32.9945	YS20180911-4
Quercus dentata_1	Quercus dentata	Quercus	Quercus	Baoji, Shaanxi, China	SRR16661036***	dryad.vq83bk3tc***	34.7741	YS20180902-4
Quercus liaotongensis_1	Quercus liaotongensis	Quercus	Quercus	Shifogou, Gansu, china	SRR16661006***	dryad.vq83bk3tc***	29.3985	YS20180828-1
Quercus liaotongensis_2	Quercus liaotongensis	Quercus	Quercus	Jiaocheng, Shanxi, China	SRR16661005***	dryad.vq83bk3tc***	30.8124	YS20180909-1
Quercus mongolica_1	Quercus mongolica	Quercus	Quercus	Shijiazhuang, Hebei, China	SRR16661004***	dryad.vq83bk3tc***	27.4482	YS20180911-2
Quercus mongolica_2	Quercus mongolica	Quercus	Quercus	Qinhuangdao, Heibei, China	SRR16661114***	dryad.vq83bk3tc***	29.3865	Zhou20180914-2
Quercus griffithii_1	Quercus griffithii	Quercus	Quercus	Kunming, Yunnan, China	SRR16661107***	dryad.vq83bk3tc***	37.5647	YNZY1
Quercus griffithii_2	Quercus griffithii	Quercus	Quercus	Zhanyi, Yunnan, China	SRR16661104***	dryad.vq83bk3tc***	35.9117	YNKMXS3
/, not applicable
*The cp genome of B. cordifolia was used for data analyses because the cp genome of B. pendula is not avaiable.
**The cp genome of F. engeriana was used for data analyses because the cp genome of F. sylvatica is not avaiable.
***Generated by this study

## Sheet: S2
Supplementary Table 2 Alignment length and polymorphic sites of the 2124 orthologous genes in 122 Fagaceae individulas and one outgroup.
Gene ID*	Gene region*	Alignment length	No. of polymorphic site		Gene ID*	Gene region*	Alignment length	No. of polymorphic site
T0000840	Qrob_Chr01:23697705-23702912		34		T0371730	Qrob_Chr01:5990313-5995383	209	68
T0001430	Qrob_Chr01:24850348-24853418	754	182		T0372300	Qrob_Chr11:40375177-40376633	763	255
T0001480	Qrob_Chr01:24994918-25002050	226	73		T0372680	Qrob_Chr09:14808353-14822585	1834	750
T0001520	Qrob_Chr01:25134293-25151417	1196	304		T0374810	Qrob_Chr02:40709809-40715097	1370	471
T0001530	Qrob_Chr01:25159510-25169438	1155	302		T0374820	Qrob_Chr02:40715663-40718769	308	125
T0001940	Qrob_Chr01:26122731-26128006	360	146		T0374840	Qrob_Chr02:40758744-40762512	317	83
T0002450	Qrob_Chr08:45625559-45630497	315	114		T0374870	Qrob_Chr02:40795795-40797753	280	76
T0002620	Qrob_Chr08:46307477-46311529	2812	898		T0374890	Qrob_Chr02:40832820-40844198	253	76
T0002650	Qrob_Chr08:46330288-46332876	314	86		T0375440	Qrob_Chr09:5694670-5701245	707	246
T0004060	Qrob_Chr08:48372731-48373819	278	67		T0375450	Qrob_Chr09:5703218-5707237	586	176
T0004140	Qrob_Chr08:48480860-48486771	1841	421		T0375470	Qrob_Chr09:5754912-5760042	1035	216
T0004270	Qrob_Chr08:48641030-48647764	1219	345		T0375620	Qrob_Chr09:5969677-5971023	402	74
T0004410	Qrob_Chr08:49023529-49025827	568	203		T0375640	Qrob_Chr09:5980056-5980917	642	194
T0004560	Qrob_Chr11:47935163-47935837	277	96		T0376800	Qrob_Chr12:19799324-19802664	643	201
T0004580	Qrob_Chr11:47979958-47984966	1224	283		T0376960	Qrob_Chr02:44682897-44698925	582	188
T0004680	Qrob_Chr06:23776396-23781375	2554	828		T0376980	Qrob_Chr02:44652758-44656509	756	196
T0004910	Qrob_Chr06:23077706-23082049	627	134		T0377160	Qrob_Chr02:44292939-44298331	896	262
T0004950	Qrob_Chr06:22990603-22994696	703	189		T0377170	Qrob_Chr02:44237171-44243575	210	49
T0005060	Qrob_Chr06:22853612-22862527	757	211		T0377180	Qrob_Chr02:44234081-44235742	858	324
T0005110	Qrob_Chr06:22772133-22776757	1803	406		T0377210	Qrob_Chr02:44176078-44181777	344	124
T0005180	Qrob_Chr06:22544842-22551417	477	104		T0377580	Qrob_Chr11:45246468-45251079	244	72
T0005760	Qrob_Chr06:21243299-21248629	372	103		T0378900	Qrob_Chr08:9905520-9911196	265	62
T0005860	Qrob_Chr06:21067403-21070285	200	47		T0379650	Qrob_Chr06:25445470-25446950	250	55
T0005870	Qrob_Chr06:21055273-21060191	935	242		T0379870	Qrob_Chr07:4038746-4042140	257	51
T0006190	Qrob_Chr06:20332650-20333836	293	70		T0379910	Qrob_Chr07:4113728-4118790	225	65
T0007330	Qrob_Chr02:85794140-85797949	994	313		T0380890	Qrob_Chr04:32529643-32532637	1800	678
T0008430	Qrob_Chr03:4403113-4403827	293	89		T0380930	Qrob_Chr04:32595510-32597512	1258	384
T0009910	Qrob_Chr02:59414466-59417475	279	91		T0381010	Qrob_Chr04:32700289-32708192	235	59
T0010050	Qrob_Chr02:59934517-59939115	538	111		T0381300	Qrob_Chr10:8234187-8239656	910	274
T0010480	Qrob_Chr11:33340878-33342370	226	55		T0382240	Qrob_Chr06:27445936-27448502	708	221
T0010570	Qrob_Chr11:33429757-33451483	4001	1294		T0383020	Qrob_Chr07:34507607-34514532	930	393
T0011040	Qrob_Chr11:34476318-34485018	283	86		T0383040	Qrob_Chr07:34530562-34534043	909	265
T0011510	Qrob_Chr11:35096980-35100990	381	137		T0383060	Qrob_Chr07:34566395-34566953	344	93
T0011520	Qrob_Chr11:35102264-35104419	1071	301		T0383070	Qrob_Chr07:34585577-34588430	840	251
T0013360	Qrob_Chr05:22176079-22182398	1519	378		T0383220	Qrob_Chr07:34751223-34752983	432	105
T0013410	Qrob_Chr05:22248069-22260509	809	192		T0383270	Qrob_Chr07:34838127-34842911	362	132
T0013730	Qrob_Chr05:22704507-22708866	312	83		T0384680	Qrob_H2.3_Sc0000380:132889-139139	442	127
T0014150	Qrob_Chr09:17912484-17916233	538	148		T0384750	Qrob_H2.3_Sc0000380:298889-299928	768	274
T0014170	Qrob_Chr09:17922468-17926517	693	236		T0385620	Qrob_Chr08:10472384-10475169	242	63
T0014300	Qrob_Chr09:18046732-18048408	370	140		T0386240	Qrob_Chr08:9590166-9591068	505	197
T0014320	Qrob_Chr09:18052720-18061071	599	94		T0386270	Qrob_Chr08:9556987-9564139	509	157
T0016460	Qrob_Chr03:17460751-17463895	724	228		T0386290	Qrob_Chr08:9529994-9546559	2189	509
T0017060	Qrob_Chr08:57659343-57674858	1013	354		T0386300	Qrob_Chr08:9523137-9527066	3078	975
T0017170	Qrob_Chr08:57434799-57443303	509	181		T0386940	Qrob_H2.3_Sc0000239:1133178-1134549	951	401
T0017190	Qrob_Chr08:57408756-57418088	731	155		T0387110	Qrob_Chr08:57810171-57815632	347	116
T0017280	Qrob_Chr08:57250388-57254542	912	366		T0387530	Qrob_Chr01:14897803-14901181	1994	615
T0017290	Qrob_Chr08:57236789-57245409	1552	507		T0387610	Qrob_Chr02:95817689-95822767	741	278
T0018120	Qrob_Chr01:31210823-31211566	638	178		T0387630	Qrob_Chr02:95967912-95977045	853	317
T0018350	Qrob_Chr01:31588242-31596790	1222	365		T0387650	Qrob_Chr02:95991439-95993447	484	142
T0018390	Qrob_Chr01:31644093-31649934	308	69		T0388250	Qrob_Chr07:47151703-47162064	249	67
T0018440	Qrob_Chr01:31712486-31718065	267	53		T0390510	Qrob_Chr01:6540697-6546572	898	287
T0018830	Qrob_Chr02:110931059-110938082	471	163		T0390520	Qrob_Chr01:6554960-6558816	295	117
T0018840	Qrob_Chr02:110926224-110929184	1463	522		T0390720	Qrob_Chr01:6798871-6804282	313	120
T0018860	Qrob_Chr02:110903437-110914483	2668	675		T0390750	Qrob_Chr01:6825972-6830757	300	67
T0019000	Qrob_Chr02:110754766-110760013	930	248		T0390850	Qrob_Chr04:25034026-25040308	592	206
T0019170	Qrob_Chr02:110437254-110441170	461	190		T0390890	Qrob_Chr04:24965684-24972578	352	106
T0019500	Qrob_Chr02:109995477-110006762	1180	455		T0390930	Qrob_Chr04:24880971-24889232	1246	334
T0019670	Qrob_Chr02:109771084-109772793	373	122		T0391140	Qrob_Chr04:24611494-24614047	2210	728
T0019910	Qrob_Chr02:109274433-109276894	921	293		T0391600	Qrob_Chr07:33928071-33931712	388	114
T0019960	Qrob_Chr02:109216885-109224712	589	187		T0391780	Qrob_Chr02:19495558-19502529	1446	342
T0020390	Qrob_Chr12:32814963-32825578	532	150		T0392860	Qrob_Chr02:98849916-98870028	828	157
T0020730	Qrob_Chr02:18883689-18892216	200	53		T0393670	Qrob_Chr02:97631477-97633166	1309	487
T0020760	Qrob_Chr02:18840512-18847913	468	174		T0395570	Qrob_Chr02:56431100-56434617	1242	261
T0020830	Qrob_Chr02:18742878-18748686	331	79		T0395640	Qrob_Chr02:56268255-56271116	627	186
T0020900	Qrob_Chr02:18654340-18660053	459	136		T0395960	Qrob_H2.3_Sc0000105:287342-291341	327	92
T0021290	Qrob_Chr02:17932095-17934131	347	114		T0396050	Qrob_H2.3_Sc0000105:410785-413866	366	124
T0025060	Qrob_Chr04:10976478-10982916	657	92		T0396100	Qrob_H2.3_Sc0000105:462075-468809	982	280
T0025100	Qrob_Chr04:10839889-10849288	528	131		T0396610	Qrob_Chr09:13577937-13581473	375	106
T0025130	Qrob_Chr04:10640463-10647609	214	72		T0396660	Qrob_Chr09:13525495-13533350	205	60
T0025250	Qrob_Chr04:10332830-10333530	468	180		T0398200	Qrob_Chr08:63305386-63307451	737	288
T0025870	Qrob_H2.3_Sc0000044:328669-330510	243	91		T0398530	Qrob_Chr02:3112871-3120382	298	80
T0026220	Qrob_H2.3_Sc0000044:1836534-1837124	411	170		T0398690	Qrob_Chr02:2842399-2844342	1227	310
T0026230	Qrob_H2.3_Sc0000044:1868643-1875517	741	219		T0399150	Qrob_Chr04:28030834-28044025	1349	288
T0026250	Qrob_H2.3_Sc0000044:1994744-2001416	399	81		T0400720	Qrob_Chr05:28527726-28530019	1573	495
T0026280	Qrob_H2.3_Sc0000044:2084959-2088802	276	91		T0400910	Qrob_Chr05:28279706-28281081	406	84
T0026320	Qrob_H2.3_Sc0000044:2155990-2158601	310	109		T0401710	Qrob_Chr11:13317897-13325803	895	238
T0026480	Qrob_H2.3_Sc0000044:2368244-2374851	202	48		T0401720	Qrob_Chr11:13329098-13338731	525	164
T0026500	Qrob_H2.3_Sc0000044:2380055-2392515	1200	450		T0402090	Qrob_Chr01:46552239-46555820	903	241
T0026800	Qrob_Chr09:21477489-21482444	340	71		T0402130	Qrob_Chr01:46491799-46494074	451	136
T0026840	Qrob_Chr09:21547624-21559946	751	197		T0402270	Qrob_Chr01:46048127-46053114	287	58
T0026970	Qrob_Chr09:21828608-21836751	267	87		T0402280	Qrob_Chr01:46008623-46016207	2330	768
T0027720	Qrob_Chr09:23183654-23186201	771	259		T0402810	Qrob_Chr08:21941319-21947576	605	227
T0027790	Qrob_Chr09:23319417-23320437	316	50		T0402950	Qrob_Chr08:11505329-11509775	586	157
T0027810	Qrob_Chr09:23347248-23355645	231	53		T0403060	Qrob_Chr11:2443679-2454947	489	153
T0028570	Qrob_Chr02:15130618-15136166	407	78		T0403190	Qrob_Chr11:2552214-2563513	988	281
T0030690	Qrob_Chr03:50541572-50546670	440	101		T0403370	Qrob_Chr11:2761638-2765494	612	139
T0032120	Qrob_Chr04:30935127-30940515	423	125		T0403390	Qrob_Chr11:2773717-2778187	463	91
T0032370	Qrob_Chr10:49182513-49188232	1596	377		T0403500	Qrob_Chr11:2888821-2894149	247	97
T0032860	Qrob_Chr08:21009034-21011795	1807	447		T0403630	Qrob_Chr10:21720407-21726695	1783	547
T0033400	Qrob_Chr08:19989312-19994490	250	88		T0404150	Qrob_Chr09:8730678-8735256	315	95
T0033410	Qrob_Chr08:19985054-19988216	492	120		T0404200	Qrob_Chr09:8785211-8795659	1189	458
T0033440	Qrob_Chr08:19955670-19959614	1741	592		T0404240	Qrob_Chr09:8864107-8867309	239	100
T0033470	Qrob_Chr08:19937818-19944023	483	191		T0404610	Qrob_Chr09:9422889-9427825	241	52
T0033960	Qrob_Chr08:19266646-19268717	1507	598		T0404620	Qrob_Chr09:9470810-9472715	917	298
T0033980	Qrob_Chr08:19255113-19257627	630	179		T0405010	Qrob_Chr01:451431-455072	1108	486
T0033990	Qrob_Chr08:19236080-19250240	3567	1055		T0406180	Qrob_Chr06:42731844-42733707	414	119
T0034010	Qrob_Chr08:19211739-19217648	1856	786		T0406260	Qrob_Chr07:16343929-16347310	2034	595
T0034300	Qrob_H2.3_Sc0000026:499911-503074	2556	980		T0406270	Qrob_Chr07:16424786-16430881	814	262
T0035200	Qrob_H2.3_Sc0000026:2867510-2869178	415	109		T0407900	Qrob_Chr06:55344984-55356762	624	251
T0036550	Qrob_H2.3_Sc0000725:66118-67994	321	122		T0407940	Qrob_Chr06:55307940-55310346	747	137
T0036580	Qrob_H2.3_Sc0000725:127040-129561	553	183		T0408610	Qrob_Chr08:15511593-15512927	220	75
T0037750	Qrob_H2.3_Sc0000024:2481550-2488983	865	235		T0410110	Qrob_Chr07:38954382-38958846	306	77
T0039710	Qrob_Chr01:1738402-1740877	477	98		T0410140	Qrob_Chr07:38913676-38921946	2682	453
T0039940	Qrob_Chr01:1542818-1548118	369	106		T0410710	Qrob_Chr04:18075207-18088763	1295	396
T0041090	Qrob_Chr03:6222018-6228302	692	253		T0411840	Qrob_H2.3_Sc0000354:416590-427092	434	176
T0041570	Qrob_Chr01:47538859-47541084	1231	315		T0412550	Qrob_Chr05:19438361-19450346	380	104
T0041690	Qrob_Chr01:47820339-47824695	553	151		T0412590	Qrob_Chr05:19399620-19402814	723	225
T0041930	Qrob_Chr01:48304766-48306187	351	116		T0412610	Qrob_Chr05:19352835-19355431	283	56
T0042490	Qrob_Chr04:2536039-2538414	526	174		T0412940	Qrob_Chr08:62375399-62379856	324	89
T0043930	Qrob_Chr12:23195423-23201026	274	81		T0412960	Qrob_Chr08:62338540-62346060	292	60
T0044000	Qrob_Chr12:22976750-22985233	797	182		T0413010	Qrob_Chr08:62286008-62293369	1205	361
T0044050	Qrob_Chr12:22886020-22889284	1158	275		T0413140	Qrob_Chr12:34622607-34625966	477	151
T0044800	Qrob_Chr12:21664554-21667418	358	95		T0413200	Qrob_Chr12:34546864-34551143	1670	659
T0044820	Qrob_Chr12:21581699-21601976	2270	878		T0413230	Qrob_Chr12:34504806-34510794	865	346
T0044860	Qrob_Chr12:21549202-21551337	924	292		T0413530	Qrob_Chr06:41153462-41158145	238	46
T0045490	Qrob_Chr07:49756032-49763639	309	105		T0413560	Qrob_Chr06:41096180-41102200	1348	530
T0047080	Qrob_Chr06:21714277-21727277	617	199		T0413610	Qrob_Chr06:40974308-40977654	389	145
T0047150	Qrob_Chr06:21611502-21618842	1291	341		T0413630	Qrob_Chr06:40963979-40968076	469	151
T0048400	Qrob_Chr11:16437645-16442589	1498	435		T0413820	Qrob_Chr06:40659123-40660348	222	76
T0048880	Qrob_Chr11:17173663-17179741	298	82		T0413830	Qrob_Chr06:40643431-40645474	641	219
T0050250	Qrob_Chr09:2806387-2809143	387	90		T0413890	Qrob_Chr07:15470016-15472043	201	58
T0050290	Qrob_Chr09:2756333-2763138	546	129		T0414090	Qrob_Chr07:15530606-15537723	333	63
T0050690	Qrob_Chr09:2353167-2356836	1000	353		T0415740	Qrob_Chr03:41443741-41448371	1425	402
T0050720	Qrob_Chr09:2328405-2332501	298	75		T0415820	Qrob_Chr03:41565220-41570609	431	115
T0050850	Qrob_Chr09:2152779-2168597	630	201		T0415920	Qrob_Chr03:41795414-41797109	1259	344
T0050990	Qrob_Chr09:2013912-2021543	479	130		T0415960	Qrob_Chr03:41971567-41979786	243	56
T0052700	Qrob_Chr08:14280900-14281661	450	138		T0416380	Qrob_Chr04:30716562-30718094	1408	446
T0052840	Qrob_Chr08:14518611-14520271	360	126		T0416450	Qrob_Chr10:40494286-40501603	356	84
T0052900	Qrob_Chr08:14576840-14580864	471	167		T0416490	Qrob_Chr10:40454799-40459445	865	266
T0052990	Qrob_Chr08:14720229-14727392	562	167		T0416850	Qrob_Chr06:29728375-29731508	1164	377
T0053010	Qrob_Chr08:14753811-14762142	328	115		T0416880	Qrob_Chr06:29766523-29768319	294	88
T0053050	Qrob_Chr08:14786921-14793675	263	82		T0417870	Qrob_Chr06:56836121-56837420	894	273
T0053830	Qrob_Chr06:46871678-46872538	677	236		T0417890	Qrob_Chr06:56791430-56810033	3080	770
T0053860	Qrob_Chr06:46825137-46836206	5720	1775		T0417960	Qrob_Chr06:56726977-56730315	278	108
T0053970	Qrob_Chr06:46516541-46519793	538	202		T0418040	Qrob_Chr06:56650298-56653786	257	104
T0054480	Qrob_Chr03:14350596-14361239	511	175		T0418220	Qrob_Chr06:56440001-56446525	519	144
T0055410	Qrob_Chr03:16128548-16136083	240	65		T0418410	Qrob_Chr09:13296752-13298547	900	328
T0055580	Qrob_Chr02:80338325-80343993	344	97		T0418550	Qrob_Chr02:39969948-39972286	626	248
T0055600	Qrob_Chr02:80378075-80386028	316	83		T0418590	Qrob_Chr02:39920648-39924910	864	244
T0057070	Qrob_Chr03:32707751-32715638	432	103		T0418680	Qrob_Chr02:39846407-39848733	1039	446
T0057120	Qrob_Chr03:32781879-32785376	219	80		T0419000	Qrob_Chr10:49621586-49626957	624	208
T0057250	Qrob_Chr03:32958499-32962181	321	134		T0419960	Qrob_Chr08:30533373-30542955	262	44
T0057340	Qrob_Chr03:33108584-33113188	435	75		T0420240	Qrob_Chr08:61998380-62001178	1030	266
T0057420	Qrob_Chr03:33222936-33227135	494	176		T0420850	Qrob_Chr04:30500265-30505162	266	97
T0057510	Qrob_Chr03:33379192-33386416	919	256		T0420890	Qrob_Chr04:30601058-30603346	578	134
T0059990	Qrob_Chr02:5870264-5870794	340	102		T0420900	Qrob_Chr04:30615302-30618849	439	120
T0060030	Qrob_Chr02:5943072-5944592	790	302		T0421930	Qrob_Chr09:8562743-8566524	330	63
T0060080	Qrob_Chr02:5989558-5991228	318	47		T0422160	Qrob_Chr09:8268785-8271870	224	74
T0060630	Qrob_Chr10:42407827-42413675	298	85		T0422720	Qrob_Chr02:36793495-36797908	2224	824
T0062680	Qrob_Chr02:71857137-71860812	359	132		T0422930	Qrob_Chr12:39715374-39722148	507	144
T0062880	Qrob_Chr02:71592541-71600701	243	85		T0422950	Qrob_Chr12:39749383-39752367	1109	335
T0063960	Qrob_Chr05:16725351-16737465	1150	469		T0422970	Qrob_Chr12:39755659-39759711	730	208
T0064020	Qrob_Chr05:16660782-16671552	401	130		T0423300	Qrob_Chr02:88572226-88576131	1502	441
T0064150	Qrob_Chr02:77119315-77125453	819	194		T0423450	Qrob_Chr02:88828281-88829470	940	294
T0064780	Qrob_Chr02:78553366-78557812	469	101		T0423470	Qrob_Chr02:88869330-88874534	457	103
T0064870	Qrob_Chr02:78656840-78674879	1712	416		T0424640	Qrob_Chr12:4693380-4696374	945	247
T0066860	Qrob_Chr03:27197868-27202665	315	65		T0424670	Qrob_Chr12:4733056-4740567	944	282
T0067200	Qrob_Chr03:27968828-27975426	248	35		T0424680	Qrob_Chr12:4745426-4746625	1067	421
T0067520	Qrob_Chr03:28669817-28686438	1102	257		T0424710	Qrob_Chr12:4761754-4768603	783	178
T0067550	Qrob_Chr03:28756560-28759172	207	42		T0424740	Qrob_Chr12:4802897-4807202	379	113
T0067610	Qrob_Chr03:28862103-28867136	1026	331		T0425500	Qrob_H2.3_Sc0000508:85084-93101	563	229
T0067700	Qrob_Chr03:29003508-29008332	238	79		T0426030	Qrob_Chr07:1642124-1645039	748	189
T0068210	Qrob_Chr02:100705286-100708345	291	105		T0426050	Qrob_Chr07:1616283-1619881	2529	641
T0068280	Qrob_Chr02:100755511-100757783	521	145		T0426430	Qrob_Chr01:42051434-42052723	972	408
T0068800	Qrob_Chr05:7586845-7589668	827	278		T0426510	Qrob_Chr01:42229515-42233206	247	57
T0069110	Qrob_Chr05:8160933-8162982	391	142		T0426570	Qrob_Chr01:42317716-42323291	1518	388
T0069170	Qrob_Chr05:8308613-8313027	448	110		T0426590	Qrob_Chr01:42416044-42418127	1427	338
T0069230	Qrob_Chr05:8484038-8490445	879	308		T0427370	Qrob_Chr02:113204049-113208884	459	105
T0070070	Qrob_Chr10:12262933-12266223	1398	554		T0428860	Qrob_Chr10:42315866-42317504	292	60
T0070080	Qrob_Chr10:12275804-12278948	359	107		T0429960	Qrob_Chr06:1285760-1292697	286	114
T0070130	Qrob_Chr10:12315196-12333566	741	253		T0430300	Qrob_Chr11:28629622-28637868	307	61
T0070180	Qrob_Chr10:12380855-12383314	827	294		T0430540	Qrob_Chr11:24633784-24641297	1101	248
T0070370	Qrob_Chr05:18533020-18536077	419	140		T0432020	Qrob_Chr01:10213136-10223196	522	132
T0070420	Qrob_Chr05:18617061-18627539	1390	302		T0432090	Qrob_Chr01:10323830-10329845	244	64
T0070860	Qrob_Chr02:104724308-104728701	210	52		T0432520	Qrob_Chr09:48963751-48968249	788	290
T0070880	Qrob_Chr02:104695491-104700517	404	99		T0433000	Qrob_Chr02:9980822-9989777	534	152
T0070890	Qrob_Chr02:104686248-104691839	847	230		T0433110	Qrob_Chr02:9909724-9916182	356	131
T0070900	Qrob_Chr02:104643386-104647315	362	132		T0433120	Qrob_Chr02:9898188-9900966	486	124
T0070910	Qrob_Chr02:104632849-104637563	346	71		T0433130	Qrob_Chr02:9865824-9878241	3652	1247
T0070920	Qrob_Chr02:104626526-104629342	1128	338		T0433510	Qrob_Chr10:1859889-1865087	1398	436
T0070990	Qrob_Chr02:104525644-104527616	1216	338		T0433520	Qrob_Chr10:1848535-1852060	257	99
T0071090	Qrob_Chr02:104456457-104475489	1241	327		T0433610	Qrob_Chr10:1698716-1717377	4605	1493
T0071250	Qrob_Chr02:104067009-104079815	1809	534		T0434080	Qrob_H2.3_Sc0000024:278276-284392	1636	411
T0071320	Qrob_Chr02:103967178-103969246	221	72		T0434290	Qrob_H2.3_Sc0000024:47585-50861	460	137
T0071330	Qrob_Chr02:103959573-103961329	345	98		T0435820	Qrob_Chr04:43455084-43464353	1183	408
T0071350	Qrob_Chr02:103943736-103949341	863	267		T0435950	Qrob_Chr08:67513202-67540805	1255	391
T0072810	Qrob_Chr05:40787921-40794525	552	187		T0436060	Qrob_Chr08:48056597-48058002	1140	416
T0073230	Qrob_Chr05:41806924-41808846	392	121		T0436120	Qrob_Chr08:48105314-48113038	214	68
T0074320	Qrob_Chr01:44192328-44195299	230	46		T0436170	Qrob_Chr08:48151176-48154872	224	92
T0076340	Qrob_Chr02:85999246-86006980	801	134		T0436960	Qrob_Chr11:6149174-6156851	355	92
T0077330	Qrob_H2.3_Sc0000026:535778-541535	650	238		T0437080	Qrob_Chr11:6329005-6331210	1083	355
T0078460	Qrob_Chr02:66166320-66171822	1130	242		T0437430	Qrob_Chr08:51436104-51437813	924	342
T0078540	Qrob_Chr02:65974736-65976048	775	199		T0437630	Qrob_Chr08:51099644-51102780	910	242
T0078700	Qrob_Chr02:65557646-65566269	506	86		T0437680	Qrob_Chr08:50962263-50985338	1010	324
T0078840	Qrob_Chr02:64895465-64904779	1375	332		T0438850	Qrob_Chr08:60442072-60445776	803	302
T0079140	Qrob_Chr04:29333633-29340396	906	218		T0438900	Qrob_Chr08:60512050-60519744	740	184
T0079170	Qrob_Chr04:29387047-29396324	265	67		T0439540	Qrob_Chr10:27957810-27964852	1038	300
T0079200	Qrob_Chr04:29421058-29425139	400	114		T0439780	Qrob_Chr10:28524976-28533963	289	79
T0079220	Qrob_Chr04:29466316-29476515	312	60		T0439890	Qrob_Chr12:28138813-28142104	1563	428
T0079230	Qrob_Chr04:29495893-29499217	540	127		T0440320	Qrob_Chr11:2275343-2292551	2421	565
T0080420	Qrob_Chr11:5576163-5585806	1228	350		T0440950	Qrob_Chr12:35142356-35148393	459	75
T0080480	Qrob_Chr11:5460530-5467829	1240	312		T0440970	Qrob_Chr12:35122752-35125410	285	54
T0081110	Qrob_Chr11:4403908-4405449	201	71		T0442670	Qrob_Chr01:15505722-15514850	1123	237
T0081780	Qrob_Chr08:69670180-69679705	1481	602		T0442680	Qrob_Chr01:15552172-15556277	751	206
T0081790	Qrob_Chr08:69663469-69669048	652	208		T0442690	Qrob_Chr01:15559805-15570570	1194	253
T0081920	Qrob_Chr08:69300337-69306696	544	163		T0442900	Qrob_Chr12:18518781-18523645	219	34
T0081980	Qrob_Chr08:69229069-69234448	2294	811		T0442950	Qrob_Chr12:18565498-18569799	1170	363
T0082300	Qrob_Chr12:16054470-16057942	313	115		T0444060	Qrob_Chr12:37661356-37665496	1289	410
T0082320	Qrob_H2.3_Sc0000515:437145-446339	465	116		T0446260	Qrob_Chr08:53444632-53446173	329	72
T0082340	Qrob_H2.3_Sc0000515:408927-410195	230	54		T0446570	Qrob_Chr08:41416503-41418489	1200	409
T0082400	Qrob_H2.3_Sc0000515:325472-327115	1190	485		T0446590	Qrob_Chr08:41456922-41460584	384	118
T0082520	Qrob_Chr06:33089650-33091472	379	122		T0446620	Qrob_Chr08:41495685-41499481	301	47
T0083000	Qrob_Chr08:44091677-44100660	382	102		T0446710	Qrob_Chr08:2359415-2362988	610	176
T0083060	Qrob_Chr08:44175738-44186066	971	222		T0446730	Qrob_Chr08:2339365-2344083	731	298
T0083080	Qrob_Chr08:44217626-44222176	230	51		T0446950	Qrob_Chr08:2114186-2119605	825	165
T0083090	Qrob_Chr08:44232912-44238438	414	158		T0446960	Qrob_Chr08:2063401-2069758	493	166
T0083350	Qrob_Chr01:48992348-48999200	671	214		T0447500	Qrob_H2.3_Sc0000026:1818225-1837272	3567	925
T0083410	Qrob_Chr01:49101997-49107353	371	88		T0447950	Qrob_Chr02:13825618-13830704	325	95
T0084090	Qrob_Chr01:50466928-50469650	336	77		T0447970	Qrob_Chr02:13797885-13803290	1377	407
T0084140	Qrob_Chr01:50503470-50506406	1210	323		T0448380	Qrob_Chr10:41498814-41516165	1553	413
T0084210	Qrob_Chr01:50662654-50667637	566	207		T0448530	Qrob_Chr02:23153975-23157141	315	102
T0084220	Qrob_Chr01:50671974-50672929	323	119		T0448820	Qrob_Chr07:32760302-32768406	2224	547
T0084250	Qrob_Chr01:50707407-50715211	552	166		T0448990	Qrob_Chr07:33080272-33083398	355	84
T0084430	Qrob_Chr11:6939638-6953527	657	235		T0449510	Qrob_Chr05:56139304-56149737	916	240
T0085370	Qrob_Chr05:11364680-11373171	1301	441		T0450310	Qrob_Chr01:48396250-48400974	681	235
T0085800	Qrob_Chr05:10312170-10315857	700	293		T0450430	Qrob_Chr10:35860709-35863565	539	227
T0085920	Qrob_Chr05:10106062-10112729	270	98		T0451100	Qrob_Chr08:64916199-64926925	457	152
T0085930	Qrob_Chr05:10093224-10098456	1120	212		T0452210	Qrob_Chr10:14569012-14571993	1411	428
T0085940	Qrob_Chr05:10085109-10089128	229	57		T0453780	Qrob_Chr10:7427644-7430986	738	254
T0086680	Qrob_Chr02:63931925-63937890	467	157		T0454150	Qrob_Chr02:17371240-17375108	312	85
T0086770	Qrob_Chr02:64223916-64228019	272	75		T0454170	Qrob_Chr02:17365503-17369177	3167	1116
T0086790	Qrob_Chr02:64290089-64295809	798	165		T0454230	Qrob_Chr08:28219281-28223292	331	50
T0086800	Qrob_Chr02:64340463-64341923	320	94		T0454520	Qrob_Chr03:24022664-24024500	1660	549
T0087450	Qrob_Chr04:9336795-9344573	738	257		T0454970	Qrob_Chr08:61466076-61473554	345	124
T0087470	Qrob_Chr04:9378744-9382344	302	86		T0455100	Qrob_Chr08:61363036-61366113	854	226
T0087720	Qrob_Chr04:9780591-9784408	306	85		T0455170	Qrob_Chr08:61290214-61294034	383	117
T0087760	Qrob_Chr04:9910643-9914508	477	185		T0455620	Qrob_Chr01:21794752-21808054	839	131
T0087800	Qrob_Chr04:9963958-9968364	275	54		T0455860	Qrob_Chr05:32006863-32012137	530	168
T0088100	Qrob_Chr07:43374229-43381133	301	70		T0456470	Qrob_H2.3_Sc0000030:1558664-1560747	503	117
T0088410	Qrob_Chr07:43872079-43874713	369	85		T0456530	Qrob_H2.3_Sc0000030:1696485-1705329	300	104
T0088670	Qrob_Chr07:44278461-44285830	655	186		T0457150	Qrob_Chr08:70358447-70375689	2330	713
T0089750	Qrob_Chr02:29186516-29198098	477	103		T0457270	Qrob_Chr08:70172790-70177410	1215	365
T0089800	Qrob_Chr02:29113862-29116046	261	101		T0457570	Qrob_Chr08:69832382-69837212	794	179
T0089890	Qrob_Chr02:28987060-28998888	1589	422		T0457580	Qrob_Chr08:69826771-69831209	538	152
T0089990	Qrob_Chr02:28851577-28859603	472	108		T0457600	Qrob_Chr08:69804333-69807966	1401	446
T0090580	Qrob_Chr07:41178942-41186475	982	275		T0457660	Qrob_Chr08:69760714-69762219	241	44
T0090700	Qrob_Chr07:41338515-41342109	463	159		T0457750	Qrob_Chr08:34969954-34976609	267	78
T0090820	Qrob_Chr07:41543928-41558518	1354	339		T0457760	Qrob_Chr08:34944585-34951007	265	74
T0090840	Qrob_Chr07:41568626-41572883	421	128		T0457790	Qrob_Chr08:34902159-34905204	502	170
T0090900	Qrob_Chr07:41623546-41636343	674	232		T0457860	Qrob_Chr08:34770930-34775907	732	257
T0091670	Qrob_Chr06:16341457-16344539	2152	526		T0457970	Qrob_Chr08:34531446-34535310	569	157
T0093680	Qrob_Chr10:3427460-3431135	329	89		T0458900	Qrob_Chr10:338908-345406	306	98
T0094100	Qrob_Chr10:2762744-2769975	738	206		T0459210	Qrob_Chr10:624683-630704	933	212
T0095130	Qrob_Chr08:39670361-39673416	284	82		T0459620	Qrob_Chr02:71105017-71107297	979	212
T0095490	Qrob_Chr07:20801041-20802973	1499	582		T0459890	Qrob_Chr06:44219912-44225838	1007	350
T0096770	Qrob_Chr06:38282939-38290064	794	297		T0460230	Qrob_H2.3_Sc0000460:569175-577012	547	182
T0096860	Qrob_Chr06:38377103-38383643	871	250		T0460280	Qrob_Chr05:56615804-56618540	643	165
T0097650	Qrob_Chr09:33390658-33401563	225	86		T0460830	Qrob_Chr09:29180078-29182213	1562	416
T0097660	Qrob_Chr09:33418484-33426196	1304	391		T0460840	Qrob_Chr09:29186276-29197930	497	145
T0097690	Qrob_Chr09:33451276-33452903	1066	293		T0460870	Qrob_Chr09:29221608-29223201	300	39
T0098140	Qrob_Chr09:34192548-34201008	648	237		T0461350	Qrob_Chr03:40206659-40211360	1433	441
T0098240	Qrob_Chr09:34378567-34380971	405	131		T0462010	Qrob_Chr02:106637335-106644218	265	80
T0098390	Qrob_Chr07:7936533-7939872	223	72		T0462030	Qrob_Chr02:106721343-106725980	225	59
T0099230	Qrob_Chr09:48034019-48035674	642	184		T0462590	Qrob_Chr08:42004001-42007792	286	70
T0099270	Qrob_Chr09:47963293-47969169	389	103		T0462620	Qrob_Chr08:42082131-42089784	1549	485
T0099290	Qrob_Chr09:47933869-47941338	2428	824		T0463420	Qrob_Chr03:51821936-51823700	436	172
T0101700	Qrob_Chr08:59825371-59832796	372	103		T0463780	Qrob_Chr11:45029580-45030705	403	78
T0101710	Qrob_Chr08:59853288-59858407	2358	806		T0464590	Qrob_Chr09:20510490-20518552	1433	578
T0101780	Qrob_Chr08:59989325-59994980	484	116		T0464600	Qrob_Chr09:20494698-20496618	253	56
T0102030	Qrob_Chr08:60372738-60377519	848	209		T0465430	Qrob_Chr06:49576954-49580127	400	107
T0102050	Qrob_Chr08:60418914-60423086	735	195		T0466310	Qrob_Chr02:99759848-99768396	388	95
T0102420	Qrob_Chr02:87608040-87610178	684	258		T0466450	Qrob_Chr08:40656240-40661633	563	136
T0102450	Qrob_Chr02:87684248-87688821	303	66		T0466710	Qrob_Chr12:14039836-14046449	283	49
T0102480	Qrob_Chr02:87715429-87719506	207	50		T0468020	Qrob_H2.3_Sc0000161:1229008-1233629	602	175
T0102500	Qrob_Chr02:87734335-87739181	254	65		T0468160	Qrob_H2.3_Sc0000161:1068858-1072316	676	230
T0102870	Qrob_Chr03:36830182-36835490	1018	378		T0468380	Qrob_H2.3_Sc0000810:3225-8278	1336	341
T0102900	Qrob_Chr03:36770831-36774503	415	93		T0468410	Qrob_H2.3_Sc0000810:51565-61984	206	59
T0103030	Qrob_Chr03:36370186-36377574	425	119		T0468470	Qrob_Chr08:23459746-23469660	1482	366
T0103090	Qrob_Chr03:36236816-36239663	1212	257		T0469450	Qrob_Chr05:12062134-12071734	221	50
T0103100	Qrob_Chr03:36222317-36223165	521	226		T0469460	Qrob_Chr05:12043299-12052292	1303	260
T0103220	Qrob_Chr03:35895774-35901120	1273	326		T0469470	Qrob_Chr05:11991664-12000145	1996	538
T0104140	Qrob_H2.3_Sc0000110:1451694-1458839	1657	499		T0470620	Qrob_H2.3_Sc0000298:841958-851436	615	206
T0104290	Qrob_H2.3_Sc0000110:1690476-1693255	719	212		T0472220	Qrob_Chr02:879745-885800	535	158
T0104440	Qrob_Chr11:14969954-14979777	393	101		T0472310	Qrob_Chr11:51884903-51890962	785	243
T0106560	Qrob_Chr11:39707387-39708095	408	84		T0473500	Qrob_Chr01:3902480-3907514	461	199
T0106940	Qrob_Chr12:21511799-21522206	1532	387		T0473880	Qrob_Chr03:7556668-7560290	624	154
T0107110	Qrob_Chr12:16339551-16348858	640	142		T0473890	Qrob_Chr03:7565520-7569714	339	109
T0107130	Qrob_Chr12:16352564-16359000	1339	291		T0474060	Qrob_Chr03:7785142-7790287	494	189
T0107190	Qrob_Chr12:16469411-16478868	1157	363		T0474590	Qrob_Chr05:57262730-57267335	440	156
T0107270	Qrob_Chr12:16611586-16618943	361	89		T0474670	Qrob_Chr05:57017069-57020150	293	117
T0107280	Qrob_Chr12:16667062-16669916	398	122		T0474900	Qrob_Chr05:56766170-56773734	291	80
T0107330	Qrob_Chr12:16784558-16787498	279	75		T0475340	Qrob_Chr02:92309484-92315489	230	93
T0107350	Qrob_Chr12:16804604-16809334	564	128		T0475350	Qrob_Chr02:92301454-92304826	239	73
T0108220	Qrob_Chr05:33529673-33533759	1157	404		T0475360	Qrob_Chr02:92287606-92292191	1481	341
T0109820	Qrob_Chr02:66550303-66552844	871	276		T0476920	Qrob_Chr06:18565008-18575476	499	93
T0110170	Qrob_Chr02:115019857-115022188	2166	716		T0477210	Qrob_Chr06:51625743-51629311	300	63
T0110190	Qrob_Chr02:114994795-115002147	1064	284		T0477240	Qrob_Chr06:51648146-51655541	210	48
T0111510	Qrob_Chr02:45595162-45600561	206	34		T0477290	Qrob_Chr06:51688655-51692281	544	158
T0111530	Qrob_Chr02:45574544-45580274	320	95		T0477310	Qrob_Chr06:51709232-51712258	553	212
T0111770	Qrob_Chr02:45188110-45195144	939	255		T0477320	Qrob_Chr06:51713238-51715420	2017	639
T0111840	Qrob_Chr02:45084706-45090380	222	42		T0477570	Qrob_Chr12:13561346-13567592	638	158
T0111950	Qrob_Chr02:44968741-44975682	970	279		T0478060	Qrob_Chr05:23057849-23067828	805	212
T0112070	Qrob_Chr02:44839981-44845641	1055	309		T0478080	Qrob_Chr05:23084120-23090046	2097	727
T0112090	Qrob_Chr02:44818643-44824360	368	82		T0478110	Qrob_Chr05:23099263-23105191	501	145
T0112200	Qrob_Chr12:2825740-2831264	478	125		T0478230	Qrob_Chr05:23245469-23249924	924	281
T0112230	Qrob_Chr12:2847534-2850476	2479	1030		T0478250	Qrob_Chr05:23269791-23272682	242	78
T0112320	Qrob_Chr12:2995057-2998353	1706	408		T0478260	Qrob_Chr05:23276962-23282157	912	323
T0112490	Qrob_Chr12:3158193-3166038	1434	382		T0479090	Qrob_Chr05:48476315-48487176	443	91
T0112640	Qrob_Chr12:3319299-3322433	411	100		T0479220	Qrob_Chr04:33458389-33460444	380	111
T0112680	Qrob_Chr12:3378335-3384276	532	116		T0479650	Qrob_Chr02:106002380-106018717	3222	1008
T0113860	Qrob_Chr03:42955278-42959675	701	235		T0479660	Qrob_Chr02:106019425-106020235	633	209
T0113900	Qrob_Chr03:42886143-42892840	1259	374		T0480510	Qrob_Chr04:38550243-38557184	617	227
T0113910	Qrob_Chr03:42854709-42862401	580	181		T0480520	Qrob_Chr04:38546755-38547708	879	236
T0114110	Qrob_Chr03:42468928-42471082	1327	350		T0480650	Qrob_Chr04:38241662-38244785	261	69
T0114120	Qrob_Chr03:42449395-42456258	511	143		T0480820	Qrob_Chr01:52731192-52733454	1136	460
T0114440	Qrob_Chr05:20356501-20362288	1034	354		T0480980	Qrob_Chr01:52986704-52992498	213	43
T0114710	Qrob_Chr05:20026418-20032789	519	226		T0481400	Qrob_Chr10:7065112-7066655	1168	342
T0115240	Qrob_Chr12:25117698-25121673	445	95		T0481430	Qrob_Chr10:7036867-7045360	1848	623
T0115480	Qrob_Chr12:25441577-25444836	416	123		T0481520	Qrob_Chr07:13972336-13976697	618	116
T0116290	Qrob_Chr11:33271624-33282024	1839	674		T0481540	Qrob_Chr07:13889032-13894881	233	63
T0117960	Qrob_Chr10:33208175-33209595	1195	452		T0482690	Qrob_Chr02:25490737-25494271	658	240
T0118230	Qrob_Chr10:32141925-32146190	261	69		T0482710	Qrob_Chr02:25451896-25454244	230	85
T0120020	Qrob_Chr07:10664600-10673365	749	276		T0483020	Qrob_Chr07:12535469-12538474	342	88
T0120230	Qrob_Chr07:11076176-11081969	1616	523		T0483550	Qrob_Chr05:13853249-13858122	322	82
T0120390	Qrob_Chr07:11405555-11408920	414	121		T0483720	Qrob_Chr03:38475633-38477322	536	138
T0120590	Qrob_Chr02:48441691-48444686	544	158		T0483750	Qrob_Chr03:38504567-38507638	1788	521
T0120630	Qrob_Chr02:48374259-48383528	1266	436		T0483890	Qrob_Chr03:38862322-38868973	392	86
T0120660	Qrob_Chr02:48348307-48355402	956	221		T0484030	Qrob_Chr02:84347358-84349587	400	107
T0120820	Qrob_Chr02:48044909-48048915	927	312		T0484200	Qrob_Chr02:84128807-84134489	279	83
T0121180	Qrob_Chr02:47483043-47487857	360	84		T0484770	Qrob_Chr03:20263575-20264435	313	66
T0121290	Qrob_Chr02:47390339-47393282	265	90		T0484820	Qrob_Chr05:8807876-8809973	883	321
T0121340	Qrob_Chr02:47337345-47343421	558	231		T0485810	Qrob_Chr05:35870845-35879157	791	243
T0121660	Qrob_Chr02:23897383-23901335	294	80		T0486300	Qrob_Chr10:17879156-17884058	369	127
T0121720	Qrob_Chr02:24048138-24049758	435	127		T0486320	Qrob_Chr10:17851634-17856841	376	134
T0121850	Qrob_Chr02:24460022-24472225	1142	303		T0486360	Qrob_Chr09:26700-31305	537	165
T0121980	Qrob_Chr02:24676065-24680014	370	102		T0486380	Qrob_Chr09:51642-54314	362	113
T0122500	Qrob_H2.3_Sc0000234:171484-176552	325	114		T0486390	Qrob_Chr09:57566-61009	537	209
T0122520	Qrob_H2.3_Sc0000234:202720-206962	1763	694		T0486550	Qrob_Chr09:334366-336693	553	153
T0122640	Qrob_H2.3_Sc0000234:351469-359664	978	290		T0488430	Qrob_Chr02:95292446-95293769	968	271
T0122980	Qrob_H2.3_Sc0000234:1004645-1013480	322	97		T0488440	Qrob_Chr02:95325928-95337129	1205	287
T0123070	Qrob_Chr02:79306133-79308223	611	189		T0489020	Qrob_Chr09:41156949-41176337	9407	2322
T0123150	Qrob_Chr02:79384118-79386666	1217	292		T0489030	Qrob_Chr09:41152825-41155811	2543	895
T0124250	Qrob_Chr09:24025396-24032464	461	146		T0489060	Qrob_Chr09:41082583-41087613	274	99
T0124270	Qrob_Chr09:24000299-24007219	829	180		T0489940	Qrob_Chr07:15545401-15547532	900	305
T0124910	Qrob_Chr01:43546969-43550158	308	107		T0490520	Qrob_Chr03:47523007-47527022	980	384
T0125240	Qrob_Chr11:41191152-41197018	335	110		T0490530	Qrob_Chr03:47535872-47540286	354	150
T0125390	Qrob_Chr11:41488334-41491618	885	333		T0491160	Qrob_H2.3_Sc0000239:356229-362837	348	141
T0125660	Qrob_Chr11:41874021-41880185	387	122		T0491970	Qrob_Chr05:6670148-6684431	2048	598
T0126200	Qrob_H2.3_Sc0000064:1584648-1592740	628	205		T0494810	Qrob_Chr08:31486791-31489492	270	116
T0126210	Qrob_H2.3_Sc0000064:1577806-1581427	286	84		T0495810	Qrob_H2.3_Sc0000500:112194-115665	948	392
T0126290	Qrob_H2.3_Sc0000064:1451715-1455479	799	262		T0495830	Qrob_H2.3_Sc0000500:151457-157661	757	161
T0126660	Qrob_Chr08:68853276-68856759	354	79		T0495950	Qrob_H2.3_Sc0000500:444309-454883	234	57
T0126670	Qrob_Chr08:68859717-68861690	1394	487		T0496460	Qrob_H2.3_Sc0000030:2214373-2220343	1845	442
T0126930	Qrob_Chr01:31983989-31987190	340	129		T0496830	Qrob_Chr08:33718857-33721096	296	79
T0126940	Qrob_Chr01:31996421-32000220	299	46		T0496840	Qrob_Chr08:33706102-33712370	345	85
T0127690	Qrob_Chr01:33351674-33352264	407	168		T0497570	Qrob_Chr08:55700154-55704113	550	106
T0127830	Qrob_Chr09:42938568-42952609	572	201		T0497640	Qrob_Chr08:55817346-55821011	627	269
T0128380	Qrob_Chr09:43812199-43827721	830	238		T0497670	Qrob_Chr08:55844505-55848192	1279	394
T0128390	Qrob_Chr09:43846752-43850885	514	124		T0497780	Qrob_Chr08:55961683-55969409	400	105
T0128920	Qrob_Chr03:25022127-25025898	711	238		T0499130	Qrob_Chr03:385992-393765	448	184
T0130410	Qrob_Chr07:36546215-36552023	384	91		T0500140	Qrob_Chr03:35074973-35083149	799	237
T0130440	Qrob_Chr07:36639276-36644979	430	136		T0500160	Qrob_Chr03:34992938-34996440	225	54
T0130560	Qrob_Chr07:36795588-36802363	362	102		T0500240	Qrob_Chr03:34861967-34865128	436	121
T0131100	Qrob_Chr07:37684138-37688987	545	119		T0500260	Qrob_Chr03:34833385-34837214	1920	619
T0131200	Qrob_Chr07:37733597-37743683	1575	447		T0500270	Qrob_Chr03:34788178-34790708	513	178
T0131410	Qrob_Chr07:38075333-38079759	482	93		T0500290	Qrob_Chr03:34651280-34665454	1989	496
T0132270	Qrob_Chr08:10670548-10673627	1122	258		T0500900	Qrob_Chr04:29035393-29037957	1259	493
T0132300	Qrob_Chr08:10621815-10624617	251	91		T0501300	Qrob_Chr05:35724391-35728322	2132	518
T0132320	Qrob_Chr08:10586371-10588897	619	189		T0501390	Qrob_Chr09:39514144-39516966	437	118
T0132400	Qrob_Chr06:31297708-31301764	1077	281		T0501640	Qrob_Chr07:38302439-38308079	329	95
T0132640	Qrob_Chr06:30748400-30755872	576	197		T0501800	Qrob_Chr07:38645395-38650048	1235	311
T0132670	Qrob_Chr06:30739889-30741069	329	94		T0502480	Qrob_Chr12:13157263-13159276	1013	279
T0133230	Qrob_Chr10:20269426-20276117	606	201		T0502550	Qrob_Chr12:13088589-13092168	412	76
T0133820	Qrob_Chr10:21434162-21440697	340	87		T0502610	Qrob_Chr12:13030085-13033433	527	189
T0134240	Qrob_H2.3_Sc0000182:1258063-1258428	223	97		T0502950	Qrob_Chr02:1566152-1567788	318	77
T0134790	Qrob_H2.3_Sc0000182:447905-455888	914	349		T0503170	Qrob_Chr02:1318290-1326674	528	172
T0134800	Qrob_H2.3_Sc0000182:420702-423874	1952	516		T0503290	Qrob_Chr10:23931304-23932759	759	200
T0135070	Qrob_Chr07:28215850-28221289	1026	271		T0503460	Qrob_Chr01:15127769-15132672	613	146
T0135150	Qrob_Chr07:27953398-27960027	287	58		T0504240	Qrob_Chr04:27754700-27766870	6112	1389
T0135350	Qrob_Chr07:27399897-27403902	403	122		T0504600	Qrob_Chr01:4730826-4736891	247	60
T0135380	Qrob_Chr07:27373416-27375895	210	51		T0504610	Qrob_Chr01:4738618-4741204	446	119
T0135420	Qrob_Chr07:27296346-27303250	1192	253		T0505040	Qrob_Chr08:32496273-32501676	473	164
T0135860	Qrob_Chr09:39060176-39065862	284	110		T0505540	Qrob_Chr02:93290830-93293399	783	254
T0135900	Qrob_Chr09:39015810-39021348	648	170		T0505600	Qrob_Chr02:93201474-93204666	397	114
T0135910	Qrob_Chr09:39004486-39010289	2074	436		T0505610	Qrob_Chr02:93197118-93198250	939	253
T0136250	Qrob_Chr09:38252347-38257050	234	64		T0507960	Qrob_Chr09:20307506-20315730	484	107
T0136280	Qrob_Chr09:38201891-38204102	619	234		T0510430	Qrob_Chr08:54023586-54025476	244	79
T0136660	Qrob_Chr03:45432421-45438368	1206	284		T0510840	Qrob_Chr02:20978565-20983066	1047	373
T0136890	Qrob_Chr03:45777775-45780303	275	98		T0510990	Qrob_Chr08:5618703-5619837	302	80
T0137190	Qrob_Chr03:46272464-46279189	869	350		T0511030	Qrob_Chr08:5666277-5670811	388	124
T0137200	Qrob_Chr03:46287862-46291890	523	208		T0511130	Qrob_Chr07:33385560-33393356	1427	325
T0137680	Qrob_Chr08:2909274-2918562	736	139		T0511160	Qrob_Chr07:33449162-33452287	1393	428
T0138650	Qrob_Chr08:1437665-1443111	215	71		T0512060	Qrob_Chr12:10810744-10817315	418	133
T0138730	Qrob_Chr08:1293850-1294771	483	192		T0512420	Qrob_Chr08:24361623-24365080	393	145
T0138880	Qrob_Chr01:18804075-18815422	664	194		T0512840	Qrob_Chr05:3213513-3218179	1784	529
T0138990	Qrob_Chr01:18723249-18729358	419	120		T0512860	Qrob_Chr05:3243814-3245958	264	70
T0139490	Qrob_Chr02:30648962-30658110	985	422		T0513760	Qrob_Chr09:28076490-28078955	647	188
T0139560	Qrob_Chr08:53627541-53630288	2295	749		T0513850	Qrob_Chr09:28044023-28047555	548	125
T0139880	Qrob_Chr08:54129605-54131967	457	140		T0513880	Qrob_Chr09:28001348-28008230	471	138
T0139950	Qrob_Chr08:54181556-54186876	269	78		T0515230	Qrob_Chr02:56567180-56570729	923	240
T0140090	Qrob_Chr08:54358805-54362245	374	78		T0515710	Qrob_Chr06:39777640-39779021	1093	313
T0140940	Qrob_H2.3_Sc0000124:715484-726085	772	196		T0515760	Qrob_Chr06:39691410-39694762	218	40
T0140960	Qrob_H2.3_Sc0000124:788353-790608	280	81		T0516080	Qrob_Chr02:102231851-102239741	3877	1306
T0141500	Qrob_H2.3_Sc0000124:1386426-1396824	327	65		T0516370	Qrob_Chr02:74243633-74248273	330	105
T0142070	Qrob_Chr07:19479915-19483135	253	69		T0516490	Qrob_Chr02:74082868-74084754	254	67
T0142120	Qrob_Chr07:19380979-19383101	563	185		T0516520	Qrob_Chr02:74020260-74024471	426	141
T0142770	Qrob_Chr10:14861343-14862636	587	149		T0517080	Qrob_Chr03:32539121-32543140	2706	753
T0144220	Qrob_Chr12:1020305-1025093	1191	369		T0517630	Qrob_Chr02:75163247-75167162	1443	599
T0144510	Qrob_Chr12:616224-617868	749	234		T0517710	Qrob_Chr02:75038786-75041201	483	133
T0144520	Qrob_Chr12:591127-594100	461	151		T0517730	Qrob_Chr02:75021761-75026373	375	100
T0146520	Qrob_Chr03:2458576-2466652	807	236		T0517740	Qrob_Chr02:75011710-75013694	1352	396
T0146530	Qrob_Chr03:2486594-2492281	996	300		T0517830	Qrob_Chr02:74935223-74936781	1151	450
T0146570	Qrob_Chr03:2523184-2537253	405	84		T0517960	Qrob_Chr05:42495423-42499868	1509	545
T0148930	Qrob_Chr10:34116580-34119050	735	284		T0517980	Qrob_Chr05:42535064-42536341	1049	345
T0149130	Qrob_Chr12:31442485-31450884	1310	478		T0518050	Qrob_Chr05:42736172-42739852	319	91
T0149150	Qrob_Chr12:31467589-31468974	1269	438		T0518070	Qrob_Chr05:42825291-42827035	869	305
T0149180	Qrob_Chr12:31533210-31537517	867	249		T0519370	Qrob_Chr10:30914807-30916956	272	94
T0149640	Qrob_Chr12:32347782-32354615	1198	452		T0519900	Qrob_Chr11:14157275-14168308	531	83
T0150770	Qrob_H2.3_Sc0000873:136849-143926	330	110		T0519960	Qrob_Chr11:14034899-14037568	840	202
T0151140	Qrob_Chr10:5946363-5948654	808	304		T0520290	Qrob_Chr07:36011592-36023018	1511	491
T0151150	Qrob_Chr10:5949114-5951943	447	163		T0520410	Qrob_H2.3_Sc0000030:14409-17865	571	164
T0151220	Qrob_Chr10:6072530-6077136	358	119		T0520480	Qrob_H2.3_Sc0000030:100673-104360	770	297
T0151280	Qrob_Chr10:6147367-6151611	1667	540		T0520540	Qrob_H2.3_Sc0000030:179344-181086	306	112
T0151670	Qrob_Chr12:29066472-29069314	1046	367		T0521280	Qrob_Chr05:12615721-12619483	514	146
T0152140	Qrob_Chr12:29862026-29873753	1355	541		T0521290	Qrob_Chr05:12581802-12590710	535	211
T0152220	Qrob_Chr12:29939554-29950272	2292	691		T0521650	Qrob_Chr09:50100930-50106146	1598	362
T0152360	Qrob_Chr09:32640369-32652402	1525	660		T0521840	Qrob_Chr09:49876242-49881700	279	104
T0152380	Qrob_Chr09:32620692-32622285	294	90		T0522000	Qrob_Chr09:49603468-49611669	255	79
T0152730	Qrob_Chr09:16212157-16217999	723	160		T0522100	Qrob_Chr08:30159231-30172231	2886	854
T0152950	Qrob_Chr09:15815186-15822076	1428	457		T0522330	Qrob_Chr08:17052871-17056584	290	101
T0153160	Qrob_Chr09:15580921-15592575	688	236		T0522350	Qrob_Chr08:17080549-17086273	376	158
T0154270	Qrob_Chr08:70542493-70546538	729	181		T0522370	Qrob_Chr08:17103186-17109229	423	89
T0154300	Qrob_H2.3_Sc0000124:191918-203608	393	167		T0522700	Qrob_H2.3_Sc0000030:1812650-1816260	201	73
T0155750	Qrob_Chr05:44707527-44710389	2226	878		T0523050	Qrob_H2.3_Sc0000408:38396-42234	412	107
T0155760	Qrob_Chr05:44795301-44797142	1658	640		T0523480	Qrob_Chr05:23773918-23781010	821	180
T0155930	Qrob_Chr05:45229237-45230405	546	130		T0524950	Qrob_Chr04:7063949-7068792	236	76
T0156040	Qrob_Chr04:32122545-32126579	332	111		T0527450	Qrob_Chr02:99675617-99685233	348	76
T0157120	Qrob_Chr09:3389839-3392253	275	94		T0528390	Qrob_Chr11:28243645-28250140	259	100
T0157130	Qrob_Chr09:3393614-3407357	1530	468		T0528800	Qrob_Chr02:50675160-50682574	795	298
T0157220	Qrob_Chr09:3505642-3506933	555	126		T0530120	Qrob_Chr07:47650522-47655307	515	192
T0158420	Qrob_Chr11:44089055-44089584	303	97		T0530140	Qrob_Chr07:47617570-47624628	560	185
T0159580	Qrob_Chr06:6531539-6536251	445	101		T0530970	Qrob_Chr05:57900807-57906016	955	199
T0159680	Qrob_Chr06:6334955-6341517	1044	280		T0531880	Qrob_Chr11:25416033-25420075	361	77
T0159700	Qrob_Chr06:6303927-6306973	764	306		T0531950	Qrob_Chr11:25333031-25337584	316	94
T0159850	Qrob_Chr05:46211733-46216702	880	277		T0532260	Qrob_Chr09:42116638-42120188	447	158
T0159860	Qrob_Chr05:46232319-46238901	653	177		T0532500	Qrob_Chr09:41739823-41741452	1062	297
T0159870	Qrob_Chr05:46246842-46249388	321	121		T0532880	Qrob_Chr02:9050082-9051461	866	270
T0160300	Qrob_Chr08:43560434-43565184	392	121		T0532910	Qrob_Chr02:10551271-10553459	406	141
T0160820	Qrob_Chr10:36777839-36780854	323	112		T0532940	Qrob_Chr02:10530567-10539275	730	150
T0161350	Qrob_Chr11:32173760-32179591	1175	389		T0533330	Qrob_Chr02:66772259-66777315	548	167
T0161900	Qrob_H2.3_Sc0000105:634496-639048	2159	661		T0533350	Qrob_Chr02:66866906-66873380	847	184
T0161910	Qrob_H2.3_Sc0000105:647272-652237	1200	387		T0533420	Qrob_Chr06:36498381-36499700	547	109
T0162310	Qrob_H2.3_Sc0000105:1551565-1560401	376	140		T0533440	Qrob_Chr06:36548320-36555856	701	202
T0162660	Qrob_Chr06:45723771-45726919	239	47		T0533480	Qrob_Chr06:36588415-36597921	2140	743
T0162670	Qrob_Chr06:45747588-45750750	207	86		T0533840	Qrob_Chr02:43633020-43636919	533	167
T0162750	Qrob_Chr06:45862488-45866555	216	62		T0533850	Qrob_Chr02:43616564-43621517	238	73
T0162900	Qrob_Chr06:46055554-46059874	424	185		T0533880	Qrob_Chr02:43577213-43580576	1848	578
T0162910	Qrob_Chr06:46086074-46096447	817	193		T0534620	Qrob_Chr08:12179075-12182466	449	117
T0162930	Qrob_Chr06:46125733-46128937	201	54		T0534920	Qrob_Chr07:5123174-5126274	457	98
T0163070	Qrob_Chr06:46351947-46360724	420	140		T0534950	Qrob_Chr07:5155555-5158879	644	149
T0163730	Qrob_Chr09:36081443-36082584	982	297		T0535860	Qrob_Chr02:75360986-75371004	578	107
T0163740	Qrob_Chr09:36064663-36067544	871	286		T0535870	Qrob_Chr02:75332555-75341982	1341	356
T0163820	Qrob_Chr09:35925245-35932257	296	81		T0535880	Qrob_Chr02:75317730-75324663	411	123
T0165510	Qrob_Chr05:19086219-19092029	408	150		T0535970	Qrob_Chr01:29314573-29326472	1853	466
T0166670	Qrob_Chr10:17151969-17160096	2274	735		T0536240	Qrob_Chr03:41023064-41027123	645	135
T0166790	Qrob_Chr10:17321809-17326539	589	192		T0536250	Qrob_Chr03:41006187-41009649	961	334
T0167770	Qrob_Chr07:12722157-12723176	883	217		T0536580	Qrob_Chr10:11809970-11813327	398	91
T0167890	Qrob_Chr07:12952890-12955978	495	189		T0537840	Qrob_Chr09:34524793-34532637	512	175
T0168200	Qrob_Chr07:13554484-13556609	225	45		T0538100	Qrob_Chr02:13877391-13881058	456	139
T0169840	Qrob_Chr03:48637702-48643461	389	93		T0538460	Qrob_Chr06:43374804-43376334	239	64
T0170140	Qrob_Chr03:49074128-49083832	1256	319		T0538500	Qrob_Chr06:43316705-43321551	591	157
T0170190	Qrob_Chr03:49195368-49201533	312	96		T0538520	Qrob_Chr06:43292345-43305316	1216	361
T0170340	Qrob_Chr03:49477915-49482688	332	90		T0539480	Qrob_Chr10:23333253-23343207	2735	659
T0170560	Qrob_Chr11:31070335-31073252	303	78		T0540170	Qrob_Chr05:29693869-29700450	380	106
T0170580	Qrob_Chr11:31006447-31008169	1437	415		T0540200	Qrob_Chr05:29792417-29795722	213	85
T0170590	Qrob_Chr11:31000927-31004334	1305	412		T0541070	Qrob_Chr05:205038-208587	2765	1063
T0171510	Qrob_H2.3_Sc0000161:598249-599006	318	70		T0541080	Qrob_Chr05:246362-257304	1601	340
T0171520	Qrob_H2.3_Sc0000161:601813-603420	1011	366		T0541330	Qrob_Chr12:8709549-8713101	362	146
T0171740	Qrob_H2.3_Sc0000161:1017159-1020802	670	270		T0541460	Qrob_Chr12:9096453-9097354	531	214
T0172560	Qrob_Chr06:48906941-48911342	665	172		T0541480	Qrob_Chr12:9116694-9121197	1929	501
T0172570	Qrob_Chr06:48920568-48924201	774	301		T0541680	Qrob_Chr02:67983502-67987084	601	139
T0173050	Qrob_Chr06:49545555-49551026	1051	308		T0541850	Qrob_H2.3_Sc0000024:2261073-2270493	324	117
T0173090	Qrob_Chr02:110015009-110022891	825	308		T0542140	Qrob_Chr12:39248932-39252780	337	93
T0173110	Qrob_Chr02:110039924-110048017	1204	224		T0542680	Qrob_Chr09:14319850-14325948	273	117
T0173990	Qrob_Chr12:178008-185745	267	68		T0542760	Qrob_Chr09:14185992-14195056	289	80
T0174000	Qrob_Chr12:218671-227882	1982	611		T0543140	Qrob_Chr10:22244574-22248748	818	314
T0174010	Qrob_Chr12:255380-258162	230	54		T0543240	Qrob_Chr10:22301694-22304910	586	139
T0174030	Qrob_Chr12:333352-338864	502	175		T0543270	Qrob_Chr10:22452231-22458971	1092	303
T0174110	Qrob_Chr11:33008708-33014301	778	158		T0543330	Qrob_Chr10:22546560-22551992	1791	666
T0175510	Qrob_Chr09:40154691-40160452	322	80		T0543720	Qrob_Chr02:53630237-53635645	574	157
T0176360	Qrob_Chr08:25370534-25373437	227	80		T0543800	Qrob_Chr02:53511899-53515847	895	315
T0176450	Qrob_Chr08:25540359-25543263	991	246		T0544220	Qrob_Chr09:28744595-28749317	458	161
T0176500	Qrob_Chr08:25658207-25666592	744	148		T0544350	Qrob_Chr07:21339312-21343510	1007	282
T0176510	Qrob_Chr08:25675005-25675902	383	144		T0545330	Qrob_Chr05:56411489-56418356	732	186
T0176890	Qrob_Chr08:26482438-26486477	1076	332		T0546070	Qrob_Chr02:77016405-77042833	869	199
T0176940	Qrob_Chr08:26592238-26595627	828	204		T0546290	Qrob_Chr05:27448072-27456774	1800	347
T0176950	Qrob_Chr08:26613897-26619140	1271	407		T0546560	Qrob_Chr04:35944697-35949201	597	148
T0177100	Qrob_Chr09:23726255-23732286	2003	679		T0550350	Qrob_Chr01:51065450-51074823	380	104
T0177390	Qrob_Chr12:18189508-18192904	211	86		T0550440	Qrob_Chr01:51256708-51262193	738	219
T0177460	Qrob_Chr12:18278173-18280350	766	331		T0551090	Qrob_H2.3_Sc0000030:1496710-1498420	798	329
T0177560	Qrob_Chr12:18506926-18509105	300	105		T0551120	Qrob_H2.3_Sc0000030:1517152-1522413	308	67
T0178220	Qrob_Chr02:41667665-41668521	427	138		T0551190	Qrob_Chr06:8678380-8687004	267	87
T0178490	Qrob_Chr05:16208833-16211432	547	160		T0551210	Qrob_Chr06:8692240-8697286	340	96
T0178510	Qrob_Chr05:16250837-16257248	945	323		T0552200	Qrob_Chr06:33428622-33435302	268	69
T0178530	Qrob_Chr05:16287135-16290057	363	101		T0552340	Qrob_Chr06:33763840-33765554	518	112
T0178680	Qrob_Chr05:17232249-17239413	529	126		T0554110	Qrob_Chr02:25766817-25772878	634	125
T0179100	Qrob_Chr03:10039209-10050550	956	309		T0554120	Qrob_Chr02:25760095-25763106	384	109
T0180330	Qrob_Chr03:22641876-22642444	370	156		T0554140	Qrob_Chr02:25740586-25748191	308	102
T0180340	Qrob_Chr03:22642717-22645173	677	220		T0554150	Qrob_Chr02:25736037-25739190	974	283
T0181390	Qrob_Chr08:71161482-71169265	731	239		T0555090	Qrob_Chr01:48750933-48755923	797	297
T0181820	Qrob_Chr09:845577-848161	590	224		T0555110	Qrob_Chr01:48680286-48685385	313	112
T0181840	Qrob_Chr09:833362-837320	328	113		T0555280	Qrob_Chr01:48518752-48523852	1597	599
T0182360	Qrob_Chr05:34775883-34783954	852	275		T0555320	Qrob_Chr10:14928949-14930736	661	246
T0182380	Qrob_Chr05:34733044-34739339	513	153		T0555360	Qrob_Chr10:15020576-15022188	202	45
T0183240	Qrob_H2.3_Sc0000103:101169-104537	868	262		T0555640	Qrob_Chr10:15370197-15371277	855	366
T0183290	Qrob_Chr06:52494152-52499981	788	220		T0558870	Qrob_Chr12:26977002-26982052	226	55
T0183470	Qrob_Chr06:52694775-52698287	262	94		T0558970	Qrob_Chr12:27048652-27053777	299	48
T0183610	Qrob_Chr01:39376137-39383324	2131	612		T0559000	Qrob_Chr12:27080116-27090299	1255	376
T0184360	Qrob_Chr06:11560102-11566078	694	166		T0559130	Qrob_Chr12:27231641-27235155	1129	315
T0185430	Qrob_Chr10:9094665-9095763	760	247		T0559150	Qrob_Chr12:27246104-27258393	922	308
T0185490	Qrob_Chr10:9256264-9257614	508	210		T0559160	Qrob_Chr12:27259807-27267948	1790	510
T0185500	Qrob_Chr10:9260624-9263153	868	261		T0559860	Qrob_Chr01:39214736-39218964	670	132
T0185510	Qrob_Chr10:9266143-9271885	950	266		T0559870	Qrob_Chr01:39221503-39225483	443	142
T0186200	Qrob_Chr09:31239320-31243201	210	50		T0561320	Qrob_Chr08:56233501-56236521	460	125
T0186240	Qrob_Chr09:31337423-31344195	5373	1359		T0562770	Qrob_Chr05:25963677-25978647	3194	500
T0186260	Qrob_Chr09:31352590-31358008	607	144		T0563240	Qrob_Chr10:14287632-14291590	980	352
T0186330	Qrob_Chr09:31428371-31431369	417	123		T0563350	Qrob_Chr10:20708764-20713507	1065	292
T0186410	Qrob_Chr09:31592858-31599074	544	174		T0563380	Qrob_Chr10:20737814-20752462	901	287
T0186880	Qrob_Chr09:32177058-32181617	867	238		T0564060	Qrob_Chr02:7566844-7575292	957	388
T0187310	Qrob_Chr02:81449362-81457085	288	74		T0564160	Qrob_Chr05:39749218-39755713	584	91
T0187390	Qrob_Chr02:81531155-81531529	344	85		T0564170	Qrob_Chr05:39739524-39745112	1683	431
T0187440	Qrob_Chr02:81631675-81634667	464	127		T0564580	Qrob_Chr12:30014784-30037508	2447	650
T0187450	Qrob_Chr02:81640400-81646051	1160	271		T0564820	Qrob_Chr12:30348876-30350645	515	194
T0187460	Qrob_Chr02:81652002-81654152	474	111		T0564830	Qrob_Chr12:30351974-30354687	1929	695
T0188940	Qrob_Chr10:37594451-37600677	339	104		T0564880	Qrob_Chr12:30413643-30418702	648	239
T0188950	Qrob_Chr10:37621189-37629995	473	116		T0565000	Qrob_Chr08:21774069-21776097	437	113
T0189040	Qrob_Chr10:37854321-37856192	739	257		T0565330	Qrob_Chr10:14192670-14194764	591	156
T0189180	Qrob_Chr10:37966922-37969071	1727	536		T0565340	Qrob_Chr10:14175436-14189512	2083	537
T0189760	Qrob_Chr11:688012-691619	244	74		T0566900	Qrob_Chr09:13760251-13764817	669	179
T0189980	Qrob_Chr11:255049-260825	352	131		T0567510	Qrob_Chr12:9897003-9900481	764	214
T0190370	Qrob_Chr10:15716808-15728524	291	64		T0567690	Qrob_Chr12:9631240-9645346	1897	430
T0190660	Qrob_Chr05:43572653-43579026	2395	588		T0567930	Qrob_Chr05:45514894-45530057	1381	351
T0190710	Qrob_Chr05:43533408-43537963	252	96		T0568810	Qrob_H2.3_Sc0000164:48348-51669	297	70
T0190770	Qrob_Chr05:43424969-43431637	1858	395		T0568930	Qrob_H2.3_Sc0000164:222798-228944	224	75
T0190790	Qrob_Chr05:43370748-43374769	725	216		T0569800	Qrob_Chr12:14640023-14646967	2389	515
T0190800	Qrob_Chr05:43347447-43355133	1760	508		T0570510	Qrob_Chr06:50900603-50906457	1677	561
T0193050	Qrob_Chr02:41191490-41192942	1230	393		T0570750	Qrob_Chr06:51199185-51205690	885	207
T0194700	Qrob_Chr04:14173616-14179863	720	209		T0570930	Qrob_Chr01:11325458-11330315	335	88
T0194820	Qrob_Chr04:14417521-14420490	523	220		T0571140	Qrob_Chr02:98490956-98499378	212	47
T0194840	Qrob_Chr04:14427156-14431398	203	48		T0572060	Qrob_Chr08:61087115-61097602	247	82
T0194910	Qrob_Chr04:14510432-14512249	1515	592		T0573080	Qrob_Chr05:33924939-33925649	463	107
T0194940	Qrob_Chr04:14519262-14522951	242	81		T0573520	Qrob_Chr10:11496145-11507392	805	304
T0195050	Qrob_Chr04:14676195-14679135	378	130		T0573780	Qrob_Chr04:5415288-5416486	224	68
T0195070	Qrob_Chr04:14733655-14738197	340	118		T0573800	Qrob_Chr04:5429757-5434503	392	93
T0195920	Qrob_Chr02:89120695-89128268	457	128		T0575500	Qrob_Chr11:28968266-28972929	361	57
T0195930	Qrob_Chr02:89113242-89119245	427	94		T0575650	Qrob_Chr02:32730858-32740931	731	293
T0195960	Qrob_Chr02:89088411-89094926	351	113		T0575760	Qrob_Chr10:40697426-40699035	335	87
T0196310	Qrob_Chr12:34349814-34355096	574	160		T0576300	Qrob_Chr11:18067590-18070024	1659	483
T0196330	Qrob_Chr12:34323222-34326455	583	170		T0576750	Qrob_Chr07:51396244-51401066	1400	351
T0197990	Qrob_Chr08:5915860-5922539	373	129		T0577170	Qrob_Chr02:62368903-62374474	422	113
T0198030	Qrob_Chr12:1294268-1299454	611	207		T0577280	Qrob_Chr02:62627091-62628996	527	171
T0198140	Qrob_Chr12:1566314-1567891	995	281		T0577470	Qrob_Chr10:43362207-43366643	855	181
T0198240	Qrob_Chr12:1702400-1704771	1959	830		T0577580	Qrob_Chr10:43198313-43203860	220	92
T0198270	Qrob_Chr12:1806917-1810609	300	108		T0577620	Qrob_Chr06:11137933-11144619	416	127
T0198740	Qrob_Chr03:8136956-8146328	367	156		T0577640	Qrob_Chr06:11167386-11170728	1744	395
T0199030	Qrob_Chr03:8608282-8611885	689	287		T0577740	Qrob_Chr06:11332034-11332998	640	234
T0199050	Qrob_Chr03:8626753-8631672	701	208		T0577810	Qrob_Chr06:11487268-11491449	1404	381
T0199340	Qrob_Chr03:9302449-9310453	1604	440		T0577940	Qrob_Chr02:68420472-68421834	274	89
T0199370	Qrob_Chr03:9392271-9393766	1185	520		T0580000	Qrob_Chr06:9828359-9833704	237	74
T0200210	Qrob_Chr06:44111070-44114066	344	88		T0580350	Qrob_Chr06:49822771-49830459	353	83
T0200340	Qrob_Chr06:44353429-44356662	1604	488		T0580420	Qrob_Chr06:49637657-49639747	713	187
T0200530	Qrob_Chr06:35247321-35261850	1156	354		T0580480	Qrob_Chr01:19400834-19414993	2941	782
T0200540	Qrob_Chr06:35267027-35279148	1141	241		T0580540	Qrob_Chr01:19286853-19305300	615	124
T0200650	Qrob_Chr06:35450502-35453120	486	100		T0580570	Qrob_Chr01:19250456-19257147	2492	791
T0200680	Qrob_Chr06:35463387-35467439	527	188		T0583740	Qrob_Chr02:35637446-35643916	781	244
T0200820	Qrob_Chr06:35732739-35736762	574	161		T0583840	Qrob_Chr02:35811780-35815882	596	211
T0201300	Qrob_Chr07:30416289-30424227	2136	557		T0583940	Qrob_Chr02:35966260-35975862	1480	438
T0201810	Qrob_Chr08:94535-105645	780	192		T0584110	Qrob_Chr01:36840452-36847416	773	255
T0201840	Qrob_Chr08:131880-134545	686	182		T0584560	Qrob_Chr05:31433003-31440687	762	246
T0202050	Qrob_Chr03:54298006-54305672	701	179		T0585050	Qrob_Chr08:34152638-34156036	422	124
T0202060	Qrob_Chr03:54333456-54336746	1046	340		T0585060	Qrob_Chr08:34121607-34127382	223	56
T0202080	Qrob_Chr03:54349633-54354488	411	101		T0585110	Qrob_Chr08:34067552-34070884	285	69
T0202280	Qrob_Chr03:54728220-54736326	222	60		T0585220	Qrob_Chr08:33850317-33855060	354	104
T0203350	Qrob_Chr02:53115141-53117351	956	248		T0585320	Qrob_Chr10:35284829-35292308	370	65
T0203730	Qrob_Chr11:23662390-23665970	523	122		T0586340	Qrob_Chr10:46192430-46197640	770	203
T0203830	Qrob_Chr11:23530437-23534403	316	101		T0586450	Qrob_Chr10:46004577-46007410	882	290
T0204240	Qrob_Chr02:21673572-21674468	828	285		T0587360	Qrob_Chr02:93618912-93620938	1366	380
T0204310	Qrob_Chr02:21738651-21739691	471	131		T0587530	Qrob_Chr01:19888274-19896597	585	195
T0204580	Qrob_Chr02:22110982-22120488	733	178		T0589090	Qrob_Chr02:42433721-42443176	1447	363
T0204690	Qrob_Chr02:22226756-22233794	1054	202		T0589130	Qrob_Chr02:42478680-42486340	1220	351
T0204930	Qrob_Chr02:22509925-22513330	1705	490		T0589160	Qrob_Chr02:42506315-42510380	905	273
T0204990	Qrob_Chr02:22621754-22629301	258	56		T0589740	Qrob_Chr11:40418202-40423677	623	163
T0205010	Qrob_Chr02:22645817-22652952	348	78		T0589760	Qrob_Chr11:40448961-40454345	845	201
T0205180	Qrob_Chr02:22851991-22857967	1131	298		T0589770	Qrob_Chr11:40458778-40466396	562	96
T0205230	Qrob_Chr02:22887065-22893683	1033	299		T0590200	Qrob_Chr08:65201592-65204178	388	107
T0206580	Qrob_Chr09:18621173-18630356	1024	238		T0590220	Qrob_Chr08:65216042-65223042	513	132
T0206790	Qrob_Chr09:18893522-18895164	430	186		T0590400	Qrob_Chr08:65410630-65418483	425	123
T0207150	Qrob_Chr11:25189046-25194164	208	82		T0590450	Qrob_Chr08:65485419-65494266	268	63
T0208160	Qrob_Chr03:14099657-14104407	875	171		T0590470	Qrob_Chr08:65511274-65517158	418	119
T0208170	Qrob_Chr03:14081726-14094362	1177	377		T0590880	Qrob_Chr12:15140891-15144952	731	242
T0208710	Qrob_Chr03:13368877-13374288	462	181		T0590950	Qrob_Chr12:15230087-15244465	341	82
T0208720	Qrob_Chr03:13357743-13363070	334	79		T0590960	Qrob_Chr12:15244855-15247662	328	105
T0209530	Qrob_Chr07:19673633-19679561	691	269		T0590980	Qrob_Chr12:15284727-15289879	1251	395
T0209700	Qrob_Chr01:36200305-36206210	1167	433		T0592720	Qrob_Chr10:44764358-44775883	1039	308
T0209730	Qrob_Chr01:36250639-36253181	397	119		T0594060	Qrob_Chr04:43255594-43261759	457	159
T0210040	Qrob_Chr04:37246318-37247650	468	160		T0594070	Qrob_Chr04:43248877-43253959	445	118
T0210170	Qrob_Chr04:37040544-37043842	209	56		T0594410	Qrob_Chr09:16645565-16646734	681	143
T0210230	Qrob_Chr04:36926115-36932472	616	202		T0594420	Qrob_Chr09:16638714-16644131	312	76
T0210300	Qrob_Chr04:36819014-36820220	915	362		T0595280	Qrob_Chr04:6022734-6028484	584	181
T0210740	Qrob_Chr06:3649356-3663677	1853	607		T0595290	Qrob_Chr04:5989870-6006286	238	83
T0211100	Qrob_Chr06:4367464-4370749	2534	893		T0596890	Qrob_Chr06:57230885-57235658	429	108
T0211760	Qrob_H2.3_Sc0000705:263518-272854	829	273		T0598280	Qrob_Chr12:36460630-36477645	980	238
T0213790	Qrob_Chr07:40580063-40585040	224	49		T0598420	Qrob_Chr11:49130255-49136412	587	204
T0213800	Qrob_Chr07:40576038-40577341	839	279		T0598430	Qrob_Chr11:49117965-49124930	211	31
T0213810	Qrob_Chr07:40562184-40568218	449	136		T0598990	Qrob_Chr01:3292445-3301183	237	57
T0213900	Qrob_Chr07:40386350-40387315	339	123		T0599000	Qrob_Chr01:3301451-3305635	577	145
T0214940	Qrob_Chr12:35721661-35726455	329	112		T0599670	Qrob_Chr05:1723994-1736435	383	100
T0214960	Qrob_Chr12:35754649-35761533	2287	457		T0599700	Qrob_Chr05:1780121-1782947	1224	510
T0214980	Qrob_Chr12:35776962-35780430	414	74		T0600360	Qrob_H2.3_Sc0000759:181191-190473	773	218
T0215090	Qrob_Chr12:35923210-35937349	4863	1158		T0600370	Qrob_H2.3_Sc0000759:191673-192250	467	147
T0215120	Qrob_Chr12:35999539-36003722	822	236		T0600570	Qrob_Chr03:28626308-28637497	488	139
T0215160	Qrob_Chr12:36129883-36134731	675	198		T0600630	Qrob_Chr03:28533120-28540868	721	215
T0216390	Qrob_Chr06:13595669-13599578	892	255		T0600990	Qrob_Chr02:4494796-4496337	260	68
T0216460	Qrob_Chr06:13450498-13458350	2059	700		T0601000	Qrob_Chr02:4508784-4517545	467	115
T0216580	Qrob_Chr06:13158745-13171524	1576	471		T0601260	Qrob_Chr08:59423213-59429747	593	161
T0216610	Qrob_Chr06:13122452-13123348	745	226		T0601480	Qrob_Chr04:37935983-37941181	975	302
T0216630	Qrob_Chr06:13077293-13090803	1498	457		T0601510	Qrob_Chr04:37902611-37908866	395	134
T0216650	Qrob_Chr06:13058424-13061445	341	106		T0601520	Qrob_Chr04:37893189-37898488	401	102
T0216660	Qrob_Chr06:13049993-13055768	942	176		T0601850	Qrob_Chr06:23390984-23394099	675	231
T0216670	Qrob_Chr06:13031980-13037282	521	155		T0602160	Qrob_Chr01:29049961-29054115	293	67
T0216720	Qrob_Chr06:12860874-12880630	3011	788		T0602180	Qrob_Chr01:29017648-29025317	291	58
T0216820	Qrob_Chr06:12770656-12774490	1030	356		T0602810	Qrob_Chr12:21241800-21243434	665	246
T0217640	Qrob_Chr06:2421104-2425353	422	100		T0602850	Qrob_Chr12:21203453-21209734	1073	269
T0219100	Qrob_Chr09:2999951-3005116	980	311		T0602860	Qrob_Chr12:21179655-21183707	1194	310
T0219530	Qrob_Chr02:88361899-88367087	903	269		T0602900	Qrob_Chr12:21122688-21130779	603	211
T0219600	Qrob_Chr02:88130810-88133726	767	275		T0603120	Qrob_H2.3_Sc0000766:221940-223157	667	246
T0219630	Qrob_Chr02:88094109-88100238	323	71		T0603480	Qrob_Chr04:27616618-27628767	561	147
T0219640	Qrob_Chr02:88074757-88079546	626	179		T0603800	Qrob_Chr06:55630126-55633328	238	75
T0219700	Qrob_Chr02:87996517-88002551	665	144		T0604300	Qrob_Chr04:34622245-34630522	1762	487
T0220110	Qrob_Chr07:14429212-14432409	1800	634		T0604400	Qrob_Chr01:20314025-20316073	512	219
T0222280	Qrob_Chr02:114392740-114398831	251	97		T0605030	Qrob_Chr01:27306652-27311052	471	121
T0222310	Qrob_Chr07:25422942-25424343	969	380		T0605050	Qrob_Chr01:27299912-27301182	830	329
T0222330	Qrob_Chr07:25386443-25395573	491	172		T0605060	Qrob_Chr01:27246444-27254748	453	141
T0223770	Qrob_Chr07:34420608-34428295	381	104		T0605480	Qrob_Chr08:62756677-62757416	446	186
T0223800	Qrob_Chr07:34389238-34392402	2117	687		T0606760	Qrob_Chr10:8550514-8554626	248	84
T0224430	Qrob_Chr09:43340077-43348894	432	124		T0608200	Qrob_Chr01:35772950-35778166	472	88
T0224440	Qrob_Chr09:43329173-43333958	213	64		T0608370	Qrob_Chr01:36045417-36047367	1682	465
T0224560	Qrob_Chr09:43164732-43167008	200	49		T0608720	Qrob_Chr08:29175029-29179707	379	128
T0226090	Qrob_Chr05:64430800-64437763	242	55		T0609840	Qrob_Chr02:47049511-47056294	550	104
T0226160	Qrob_Chr02:75800061-75803975	507	152		T0610190	Qrob_Chr11:48322697-48326687	1393	444
T0226570	Qrob_Chr02:76626123-76629594	265	63		T0611770	Qrob_Chr01:54871687-54874936	212	67
T0226580	Qrob_Chr02:76669906-76681430	1909	477		T0612010	Qrob_H2.3_Sc0000579:368128-377524	362	141
T0226660	Qrob_Chr02:76850369-76851203	563	161		T0612030	Qrob_H2.3_Sc0000579:336309-337719	455	148
T0226680	Qrob_Chr02:76873810-76875571	271	63		T0612300	Qrob_Chr09:47696038-47698256	2059	572
T0227980	Qrob_Chr02:38119371-38126315	1125	370		T0612630	Qrob_Chr09:14503824-14504637	489	172
T0228250	Qrob_Chr02:39075502-39084478	915	223		T0612650	Qrob_Chr09:14514204-14517487	313	88
T0229310	Qrob_H2.3_Sc0000061:1480945-1485318	884	291		T0612820	Qrob_Chr09:14728984-14732424	240	76
T0229770	Qrob_Chr03:21028643-21032432	603	179		T0613010	Qrob_H2.3_Sc0000338:372791-382745	200	44
T0229820	Qrob_Chr03:21208119-21216113	475	123		T0614500	Qrob_Chr02:29712771-29716024	448	147
T0231120	Qrob_Chr02:54647150-54651635	490	137		T0614550	Qrob_Chr02:29672931-29675650	1019	336
T0231260	Qrob_Chr02:54380421-54386574	343	68		T0614870	Qrob_Chr10:8995088-9000154	205	76
T0231310	Qrob_Chr02:54250554-54251431	654	220		T0614900	Qrob_Chr10:9023975-9029805	313	79
T0232810	Qrob_Chr02:50261735-50264234	966	345		T0615850	Qrob_Chr03:37974700-37978924	209	84
T0233240	Qrob_Chr08:812935-818308	3034	923		T0615920	Qrob_Chr03:38282177-38285159	223	68
T0233250	Qrob_Chr08:843044-846246	1125	284		T0615950	Qrob_Chr03:38310638-38317238	1224	220
T0233290	Qrob_Chr08:932781-940221	1141	309		T0616170	Qrob_Chr03:2272585-2288373	693	223
T0233320	Qrob_Chr08:965306-969362	960	300		T0616470	Qrob_H2.3_Sc0001001:79828-81424	622	204
T0233450	Qrob_Chr08:1135754-1144351	424	179		T0616570	Qrob_Chr05:7129424-7135965	585	148
T0233480	Qrob_Chr08:1172979-1177227	697	210		T0617470	Qrob_Chr03:53741944-53749056	607	216
T0235470	Qrob_Chr06:39243078-39244562	1138	407		T0617540	Qrob_Chr04:31241782-31245346	203	44
T0235600	Qrob_Chr06:38996163-39002417	1443	486		T0618890	Qrob_Chr05:25380017-25386380	332	122
T0235770	Qrob_Chr08:67715335-67720336	1968	547		T0618910	Qrob_Chr05:25396939-25401192	211	68
T0235780	Qrob_Chr08:67731788-67735738	382	95		T0619050	Qrob_Chr01:11410664-11417310	864	273
T0235790	Qrob_Chr08:67749755-67752304	1852	654		T0619130	Qrob_Chr01:11520022-11523488	1318	420
T0235880	Qrob_Chr08:67814414-67815884	214	82		T0619170	Qrob_Chr01:11570761-11575506	233	50
T0235960	Qrob_Chr08:67920664-67927091	363	105		T0619470	Qrob_Chr02:20313802-20320184	212	80
T0236670	Qrob_Chr08:67445153-67445954	308	70		T0619480	Qrob_Chr02:20326051-20332554	935	328
T0236690	Qrob_Chr08:67453309-67453911	528	225		T0619530	Qrob_Chr02:20376633-20383693	1650	578
T0236840	Qrob_Chr01:51475798-51479301	314	96		T0619560	Qrob_Chr02:20462475-20467932	2708	809
T0236940	Qrob_Chr01:51708737-51712718	1632	392		T0619610	Qrob_Chr02:20614518-20625164	606	129
T0236990	Qrob_Chr01:51812309-51817264	321	76		T0622200	Qrob_Chr05:3149511-3151107	233	54
T0237000	Qrob_Chr01:51818664-51823448	784	183		T0622930	Qrob_Chr03:57335361-57339272	2798	1027
T0237210	Qrob_Chr01:52149090-52159275	746	170		T0622960	Qrob_Chr03:57368774-57373145	495	181
T0237240	Qrob_Chr01:52182600-52186791	964	222		T0623020	Qrob_Chr02:42073842-42077099	214	70
T0238350	Qrob_Chr06:54605241-54612027	292	89		T0623030	Qrob_Chr02:42090113-42091876	355	117
T0239020	Qrob_Chr06:55366271-55370828	2194	730		T0623170	Qrob_Chr02:42262747-42263614	557	162
T0239040	Qrob_Chr06:55380673-55384876	421	77		T0624250	Qrob_Chr02:9418807-9419595	657	274
T0239060	Qrob_Chr06:55392859-55396911	369	87		T0624260	Qrob_Chr02:9404681-9406776	432	143
T0239070	Qrob_Chr06:55398535-55409130	528	169		T0624280	Qrob_Chr02:9356584-9362210	689	251
T0239090	Qrob_Chr06:55420078-55423398	1060	280		T0624320	Qrob_Chr02:9312752-9321093	491	152
T0240720	Qrob_Chr07:29598614-29603728	839	236		T0624840	Qrob_Chr11:20681538-20691892	663	163
T0241070	Qrob_Chr07:30196637-30197510	392	132		T0627080	Qrob_Chr02:80521965-80528948	436	126
T0241480	Qrob_Chr07:32549254-32554047	798	255		T0628690	Qrob_Chr02:113039261-113046710	1004	282
T0241490	Qrob_Chr07:32546091-32548927	1398	394		T0629140	Qrob_Chr12:12382823-12387246	787	164
T0241760	Qrob_Chr07:31015837-31018011	353	154		T0629200	Qrob_Chr12:12272005-12272838	738	300
T0241900	Qrob_Chr07:30880293-30882812	793	272		T0629230	Qrob_Chr12:12221991-12223530	268	70
T0241920	Qrob_Chr07:30853776-30857647	673	154		T0629510	Qrob_Chr06:8501599-8504720	1025	267
T0242460	Qrob_Chr04:15406644-15407712	252	66		T0630380	Qrob_Chr03:56578281-56582500	716	225
T0243860	Qrob_Chr05:65230825-65232689	709	173		T0630830	Qrob_Chr02:26185896-26190419	1817	567
T0244160	Qrob_Chr01:33436507-33441543	945	370		T0630840	Qrob_Chr02:26157566-26164464	329	100
T0244170	Qrob_Chr01:33451468-33454756	1200	354		T0631350	Qrob_Chr06:11992735-12002265	773	310
T0244200	Qrob_Chr01:33469083-33472469	1076	380		T0631680	Qrob_Chr06:52711593-52722215	6037	1311
T0244370	Qrob_Chr01:33788167-33800551	671	173		T0631930	Qrob_H2.3_Sc0000819:184421-189508	537	94
T0244380	Qrob_Chr01:33804484-33807299	1008	266		T0632110	Qrob_Chr06:54368187-54378802	907	171
T0245080	Qrob_Chr02:96875824-96880376	1599	377		T0632270	Qrob_Chr02:25891275-25895873	340	67
T0245190	Qrob_Chr02:96734194-96745142	1009	227		T0632380	Qrob_Chr02:26068354-26070337	278	72
T0245200	Qrob_Chr02:96716732-96722968	487	130		T0632420	Qrob_Chr02:26087107-26093618	468	121
T0245410	Qrob_Chr11:26520921-26523664	1052	326		T0632590	Qrob_Chr02:67462062-67464329	386	120
T0245420	Qrob_Chr11:26525827-26529450	324	72		T0632660	Qrob_Chr10:16772409-16781506	1684	460
T0246280	Qrob_Chr09:19619543-19620430	503	156		T0632990	Qrob_Chr02:100215737-100220064	552	148
T0246300	Qrob_Chr09:19649804-19661728	606	213		T0633050	Qrob_Chr02:100316259-100321876	1029	307
T0246660	Qrob_Chr09:20130124-20135782	729	299		T0633270	Qrob_Chr12:39369682-39377012	540	164
T0247490	Qrob_Chr03:29924788-29926076	705	213		T0636370	Qrob_Chr12:34791057-34796866	822	198
T0247530	Qrob_Chr03:29809638-29815522	352	114		T0636420	Qrob_Chr12:34866818-34870077	246	102
T0247890	Qrob_Chr03:30982952-30987311	2366	623		T0636450	Qrob_Chr12:34948310-34950803	1951	794
T0248260	Qrob_Chr01:40404780-40409445	1174	387		T0636890	Qrob_Chr08:40451582-40454174	292	103
T0248270	Qrob_Chr01:40361893-40365397	2103	747		T0636900	Qrob_Chr08:40446338-40450199	370	113
T0248440	Qrob_Chr01:39990116-39992929	272	77		T0637860	Qrob_H2.3_Sc0000784:136987-139421	586	222
T0248480	Qrob_Chr01:39947993-39954481	1143	337		T0637870	Qrob_H2.3_Sc0000784:143621-146985	407	96
T0248980	Qrob_Chr08:50137783-50140495	225	81		T0638750	Qrob_Chr11:48557953-48564185	889	248
T0249060	Qrob_Chr08:50229992-50235150	223	94		T0639340	Qrob_Chr09:45539235-45541072	766	167
T0251480	Qrob_Chr11:51101558-51105447	309	114		T0640620	Qrob_Chr02:70079501-70080913	1118	396
T0251500	Qrob_Chr11:51079119-51086901	533	222		T0640630	Qrob_Chr02:70070810-70072693	698	294
T0251660	Qrob_Chr11:50872924-50879002	321	89		T0640990	Qrob_Chr07:45770168-45776691	673	206
T0252040	Qrob_Chr01:18255085-18262045	254	66		T0641120	Qrob_Chr09:34867680-34875699	292	65
T0252080	Qrob_Chr01:18203128-18211422	595	163		T0641180	Qrob_Chr09:34909360-34910880	1197	343
T0252880	Qrob_Chr12:25246470-25247870	799	311		T0641190	Qrob_Chr09:34913724-34919067	250	63
T0252990	Qrob_Chr02:38333868-38340925	781	201		T0641260	Qrob_Chr06:8998474-9005297	1743	515
T0254860	Qrob_Chr10:27103612-27106746	604	156		T0641270	Qrob_Chr06:9008874-9013453	2512	712
T0255850	Qrob_Chr06:26639937-26658237	3018	594		T0641350	Qrob_Chr06:9112494-9122121	1038	276
T0256190	Qrob_Chr07:28614372-28616152	695	196		T0641360	Qrob_Chr06:9123545-9130264	363	77
T0256210	Qrob_Chr07:28656734-28660633	212	44		T0641400	Qrob_Chr06:9200043-9200831	342	109
T0256290	Qrob_Chr07:28813138-28823888	904	280		T0641500	Qrob_Chr02:73727986-73735026	1549	358
T0256360	Qrob_Chr07:28916460-28917686	783	200		T0642050	Qrob_Chr06:52304937-52309140	769	300
T0257190	Qrob_Chr01:7400775-7402872	882	287		T0642200	Qrob_Chr03:37913517-37916536	1176	373
T0257350	Qrob_Chr08:18634904-18636293	397	86		T0642320	Qrob_Chr10:1309228-1313929	302	103
T0257580	Qrob_Chr08:18082373-18085848	475	137		T0643300	Qrob_Chr08:17577071-17578209	567	180
T0258990	Qrob_Chr03:52526547-52537025	2359	558		T0643310	Qrob_Chr08:17595733-17604245	974	353
T0260490	Qrob_Chr05:54219396-54230860	362	89		T0645060	Qrob_Chr05:50112822-50113823	579	171
T0260520	Qrob_Chr05:54309411-54313026	716	202		T0645910	Qrob_Chr11:38798875-38801384	212	64
T0260980	Qrob_Chr06:44847673-44856975	868	285		T0645930	Qrob_Chr11:38784129-38790399	1625	571
T0261030	Qrob_Chr06:44922448-44924227	1038	349		T0646680	Qrob_H2.3_Sc0000873:33749-40352	370	149
T0261140	Qrob_Chr06:45167809-45169432	946	381		T0647320	Qrob_Chr07:48776356-48778084	1280	510
T0261470	Qrob_Chr06:45567262-45580696	831	229		T0647690	Qrob_Chr09:37315492-37319107	254	50
T0262810	Qrob_Chr05:50556245-50570080	1166	379		T0647940	Qrob_Chr05:31367560-31368683	744	179
T0263610	Qrob_Chr02:49458352-49462546	486	193		T0648200	Qrob_Chr01:26781535-26792988	400	128
T0263940	Qrob_Chr10:5292415-5296966	307	98		T0648230	Qrob_Chr01:26821267-26828294	200	56
T0263970	Qrob_Chr10:5268465-5275729	478	146		T0649920	Qrob_Chr05:49047238-49053173	510	115
T0264490	Qrob_Chr12:22586967-22595812	212	47		T0649990	Qrob_Chr02:93941513-93945030	626	206
T0264630	Qrob_Chr12:22371810-22380368	447	106		T0650060	Qrob_Chr02:93853191-93858524	260	87
T0264710	Qrob_Chr12:22247803-22250389	980	402		T0650660	Qrob_Chr02:82238165-82243169	761	218
T0264720	Qrob_Chr12:22236037-22243583	1352	441		T0650670	Qrob_Chr02:82246723-82251506	662	146
T0264760	Qrob_Chr12:22195512-22203590	649	250		T0650740	Qrob_Chr02:82336078-82341285	489	155
T0264840	Qrob_Chr12:22093658-22097530	388	120		T0650760	Qrob_Chr02:82349896-82357121	1065	354
T0264850	Qrob_Chr12:22086433-22091795	323	78		T0650800	Qrob_Chr02:82399930-82401256	1142	397
T0264950	Qrob_Chr12:21787579-21795443	358	64		T0651570	Qrob_Chr05:27678700-27685321	444	137
T0264960	Qrob_Chr12:21783685-21786046	261	41		T0651650	Qrob_Chr03:41392397-41398998	757	158
T0265160	Qrob_Chr07:21618477-21624011	1119	233		T0651910	Qrob_H2.3_Sc0000105:1331498-1333510	271	79
T0265170	Qrob_Chr07:21653506-21655106	1153	363		T0652050	Qrob_H2.3_Sc0000631:251741-258634	335	132
T0265290	Qrob_Chr07:22003420-22005975	284	77		T0653060	Qrob_Chr07:91647-104185	1168	273
T0265400	Qrob_Chr07:22156998-22172363	1296	504		T0653290	Qrob_Chr02:57363327-57364121	556	165
T0265620	Qrob_Chr07:22503122-22506494	1110	478		T0653300	Qrob_Chr02:57296571-57300635	216	50
T0265900	Qrob_Chr07:6922470-6931144	3561	1155		T0653310	Qrob_Chr02:57264283-57269135	1008	205
T0265920	Qrob_Chr07:6909396-6916603	1347	477		T0653790	Qrob_Chr05:21144058-21145319	944	302
T0265940	Qrob_Chr07:6890375-6894723	555	225		T0654900	Qrob_Chr04:6318877-6322411	227	68
T0265960	Qrob_Chr07:6863504-6865898	1524	489		T0655210	Qrob_Chr07:39877871-39888583	587	213
T0267230	Qrob_Chr06:50734917-50742730	1115	261		T0655440	Qrob_Chr03:48892470-48897170	291	67
T0267250	Qrob_Chr06:50708023-50715845	229	39		T0655560	Qrob_Chr03:49016688-49021492	284	96
T0269670	Qrob_Chr08:4900468-4901238	563	140		T0655610	Qrob_Chr08:31043218-31044174	544	128
T0270820	Qrob_Chr01:19519186-19520106	277	82		T0655770	Qrob_Chr12:37123163-37128480	323	78
T0270980	Qrob_Chr02:18236978-18242379	1258	311		T0655950	Qrob_Chr12:37297459-37299167	1390	606
T0271240	Qrob_Chr01:50240299-50242626	607	184		T0656020	Qrob_Chr12:37413638-37418720	315	92
T0271930	Qrob_Chr02:28470436-28477886	417	99		T0656180	Qrob_Chr10:35767504-35775221	1432	280
T0271980	Qrob_Chr02:28580244-28585433	857	284		T0656310	Qrob_Chr01:16851009-16857679	2834	964
T0272260	Qrob_Chr07:31209973-31214306	374	89		T0656450	Qrob_Chr08:33827018-33829863	1271	345
T0272780	Qrob_Chr02:6110283-6113312	1577	490		T0656460	Qrob_Chr08:33186269-33194880	558	181
T0272820	Qrob_Chr02:6140361-6143787	280	57		T0656490	Qrob_Chr08:33266629-33268863	1319	389
T0273080	Qrob_Chr02:6489004-6494836	1148	328		T0656500	Qrob_Chr08:33276426-33278052	841	199
T0273150	Qrob_Chr02:6614083-6618098	306	106		T0656510	Qrob_Chr08:33282982-33286002	1084	326
T0275100	Qrob_Chr12:6662457-6666007	275	73		T0656520	Qrob_Chr08:33286143-33288857	379	118
T0275230	Qrob_Chr06:5388060-5398060	226	87		T0657060	Qrob_Chr01:14082437-14082793	303	109
T0275340	Qrob_Chr06:5522830-5530376	1245	383		T0657110	Qrob_Chr07:51599252-51603502	278	76
T0275520	Qrob_Chr06:5894543-5901237	760	208		T0658120	Qrob_Chr06:51269182-51271501	749	224
T0275550	Qrob_Chr06:5919288-5921467	1748	637		T0658480	Qrob_Chr09:37559381-37564790	330	102
T0275690	Qrob_Chr06:6227172-6232791	505	145		T0658550	Qrob_Chr09:37362088-37373078	515	197
T0275910	Qrob_Chr11:3109076-3125402	1361	381		T0659230	Qrob_Chr08:53054030-53055148	238	43
T0276350	Qrob_Chr11:4204049-4209403	769	270		T0659760	Qrob_Chr11:26979927-26987021	842	260
T0276360	Qrob_Chr11:4214917-4217804	682	230		T0660160	Qrob_Chr01:54923834-54925070	293	97
T0277850	Qrob_Chr07:1884711-1897561	1272	421		T0660310	Qrob_Chr01:39673953-39677702	369	112
T0277910	Qrob_H2.3_Sc0000249:978721-991379	275	67		T0660320	Qrob_Chr01:39688413-39689880	1094	382
T0278730	Qrob_Chr02:106519474-106526611	2620	895		T0660330	Qrob_Chr01:39701400-39708978	225	39
T0278970	Qrob_Chr03:15226592-15232794	414	140		T0662260	Qrob_Chr06:32559461-32562058	364	94
T0279020	Qrob_Chr03:15175138-15181358	711	198		T0662430	Qrob_Chr02:12975002-12981187	535	154
T0279230	Qrob_Chr06:2333103-2338785	756	216		T0662440	Qrob_Chr02:12985777-12987361	782	270
T0279420	Qrob_Chr06:1947895-1959710	1184	317		T0662750	Qrob_Chr12:33268750-33277582	366	95
T0279730	Qrob_Chr01:10805573-10813091	2550	1092		T0663030	Qrob_Chr11:46126415-46127531	852	247
T0280120	Qrob_Chr01:32666832-32673052	1100	374		T0663300	Qrob_Chr04:31501675-31503930	686	241
T0280140	Qrob_Chr01:32712463-32713051	480	192		T0663950	Qrob_Chr01:4904179-4907830	257	99
T0280150	Qrob_Chr01:32713832-32716464	1223	450		T0664170	Qrob_Chr07:25673060-25678578	651	125
T0280180	Qrob_Chr01:32809037-32811910	571	244		T0664360	Qrob_Chr12:17812894-17824605	456	135
T0280300	Qrob_Chr01:33088660-33094166	784	259		T0664410	Qrob_Chr12:17741173-17748038	201	60
T0280480	Qrob_Chr06:16930962-16931552	341	89		T0665400	Qrob_Chr06:40207573-40210199	501	193
T0280510	Qrob_Chr06:16870190-16872854	220	61		T0666630	Qrob_Chr02:19624646-19628713	354	130
T0280720	Qrob_Chr06:16501504-16508354	888	280		T0667130	Qrob_Chr01:10919730-10924997	404	97
T0280770	Qrob_Chr06:16398801-16400447	823	199		T0667200	Qrob_Chr08:40971451-40972917	734	205
T0281150	Qrob_Chr02:74894525-74896519	445	106		T0667570	Qrob_Chr10:23881939-23884091	1545	410
T0282070	Qrob_Chr02:92801547-92806275	640	238		T0668830	Qrob_Chr07:36456401-36470763	869	285
T0282130	Qrob_Chr02:92707242-92709095	1008	222		T0668980	Qrob_Chr07:36230990-36240211	885	187
T0282280	Qrob_Chr02:92478500-92481792	553	153		T0670510	Qrob_Chr02:70564562-70567733	667	157
T0283210	Qrob_Chr06:54240987-54246026	714	273		T0670780	Qrob_Chr02:96553168-96557252	1124	383
T0283690	Qrob_Chr06:53551400-53554112	320	70		T0671120	Qrob_Chr03:241244-249081	522	136
T0283900	Qrob_H2.3_Sc0000161:232123-238134	430	139		T0671240	Qrob_Chr08:55599336-55607073	889	190
T0284130	Qrob_Chr03:26853084-26859861	637	177		T0671280	Qrob_Chr08:55526666-55529016	396	174
T0284380	Qrob_Chr11:11737470-11745608	598	201		T0674280	Qrob_Chr12:31143430-31145054	442	172
T0285780	Qrob_Chr09:26619009-26622980	488	162		T0674290	Qrob_Chr12:31146205-31152848	1491	431
T0285970	Qrob_Chr09:26330262-26338126	746	207		T0674300	Qrob_Chr12:31173874-31176925	906	201
T0286050	Qrob_Chr09:26243795-26249715	406	107		T0674350	Qrob_Chr12:31265052-31266698	319	106
T0286240	Qrob_Chr11:13946514-13952265	672	200		T0674370	Qrob_Chr12:31285200-31295021	1497	329
T0287290	Qrob_Chr03:2983478-3000128	1193	256		T0674880	Qrob_Chr09:9802192-9807608	1525	471
T0287890	Qrob_Chr10:39359821-39361889	1838	529		T0674950	Qrob_Chr09:9711976-9714953	532	142
T0288380	Qrob_Chr02:102696375-102701832	492	159		T0674990	Qrob_Chr09:9643646-9650859	444	85
T0288650	Qrob_Chr06:51380370-51381808	262	43		T0675510	Qrob_Chr12:11522339-11525505	260	75
T0288850	Qrob_Chr08:6900885-6905508	472	111		T0675660	Qrob_Chr07:31962216-31971776	488	142
T0288870	Qrob_Chr08:6909050-6910751	1481	426		T0675770	Qrob_Chr07:31854069-31856382	271	79
T0288900	Qrob_Chr08:6936308-6939499	1190	335		T0676450	Qrob_Chr03:39209533-39221013	1680	460
T0288910	Qrob_Chr08:6957434-6959078	1238	436		T0676460	Qrob_Chr03:39203354-39206912	298	64
T0289980	Qrob_Chr11:19220939-19225492	227	75		T0676520	Qrob_Chr03:39119854-39124466	861	342
T0290010	Qrob_Chr11:19242896-19245084	349	100		T0677030	Qrob_Chr02:111389745-111392772	499	83
T0290590	Qrob_Chr12:4047798-4054764	400	155		T0677070	Qrob_Chr02:111448962-111456785	399	117
T0290740	Qrob_Chr12:4260332-4264278	241	72		T0677390	Qrob_Chr08:19329060-19333127	774	222
T0290750	Qrob_Chr12:4266236-4276921	222	63		T0678210	Qrob_Chr06:25161668-25163890	243	40
T0290970	Qrob_Chr12:4533611-4540211	345	120		T0678250	Qrob_Chr06:25092795-25097838	1201	470
T0291380	Qrob_Chr11:43240127-43245536	3171	794		T0679220	Qrob_Chr08:49256687-49260646	709	141
T0291400	Qrob_Chr11:43229242-43230883	500	117		T0679970	Qrob_Chr01:255380-257180	494	131
T0291790	Qrob_Chr11:42717710-42719164	1311	486		T0680010	Qrob_Chr01:328262-330988	818	278
T0291800	Qrob_Chr11:42712415-42714732	394	95		T0680400	Qrob_Chr10:942030-952980	377	127
T0291930	Qrob_Chr11:42516983-42519280	1594	422		T0681420	Qrob_Chr06:11844409-11847001	754	267
T0291940	Qrob_Chr11:42506585-42512415	339	106		T0681530	Qrob_Chr06:11620392-11642835	3626	1100
T0291960	Qrob_Chr11:42483404-42484855	840	200		T0682330	Qrob_Chr01:29823131-29830453	576	124
T0292040	Qrob_Chr11:42333953-42339939	239	65		T0682540	Qrob_Chr02:3485334-3494465	412	137
T0294530	Qrob_Chr02:94213465-94215244	1433	556		T0682700	Qrob_Chr03:44750633-44759619	662	195
T0294590	Qrob_Chr02:94091549-94093862	2104	758		T0682790	Qrob_Chr03:44892526-44895479	1000	200
T0296160	Qrob_Chr06:37840450-37844733	1124	413		T0683190	Qrob_Chr05:7993106-7994910	453	87
T0296630	Qrob_Chr06:37025040-37026151	257	65		T0683200	Qrob_Chr05:7935388-7936296	323	92
T0297370	Qrob_Chr01:45189953-45190661	545	181		T0683630	Qrob_Chr03:39452019-39456949	1079	394
T0297590	Qrob_Chr02:31590481-31594463	1290	419		T0683640	Qrob_Chr03:39448600-39450741	829	228
T0297750	Qrob_Chr02:31273182-31275018	1363	581		T0683650	Qrob_Chr05:63519719-63527057	312	95
T0297790	Qrob_Chr02:31154940-31163498	270	79		T0683750	Qrob_Chr05:63403268-63415685	1205	307
T0298030	Qrob_Chr02:83150024-83152079	406	99		T0685050	Qrob_H2.3_Sc0000717:213598-218157	1193	341
T0298050	Qrob_Chr02:83165165-83169814	826	172		T0685100	Qrob_Chr02:37081739-37083762	388	114
T0298060	Qrob_Chr02:83174939-83178442	371	117		T0685850	Qrob_Chr12:37990843-37992090	369	119
T0299800	Qrob_Chr02:28059063-28069535	2018	652		T0685940	Qrob_Chr12:38117787-38138764	2040	597
T0300250	Qrob_Chr01:13195246-13206101	200	57		T0685950	Qrob_Chr12:38147354-38150686	486	132
T0300280	Qrob_Chr01:13271904-13277054	547	156		T0685970	Qrob_Chr12:38183316-38185776	803	204
T0300370	Qrob_Chr01:13529660-13539378	755	167		T0687160	Qrob_Chr01:10559150-10564071	1624	374
T0300510	Qrob_Chr01:13648615-13658339	237	70		T0687680	Qrob_Chr08:50356937-50362161	337	93
T0301030	Qrob_Chr04:38198430-38208160	1937	628		T0687990	Qrob_Chr02:38457306-38459082	410	88
T0301040	Qrob_Chr04:38192961-38195027	1448	497		T0688080	Qrob_Chr02:38676298-38683218	376	121
T0301060	Qrob_Chr04:38172730-38182344	951	347		T0688480	Qrob_Chr09:7081537-7085521	329	101
T0301330	Qrob_Chr10:13490104-13497942	2443	927		T0688500	Qrob_Chr09:7076943-7079286	367	107
T0301390	Qrob_Chr10:13594017-13599417	486	106		T0688750	Qrob_Chr05:31965244-31972168	938	260
T0301400	Qrob_Chr10:13601049-13605932	431	95		T0689040	Qrob_Chr11:21275634-21281556	1188	375
T0301520	Qrob_Chr10:13813514-13819253	561	136		T0689440	Qrob_Chr05:11092639-11093482	624	258
T0303610	Qrob_Chr03:55966129-55971898	930	251		T0689620	Qrob_Chr02:16630276-16633670	596	178
T0303640	Qrob_Chr08:66687440-66693290	585	99		T0689780	Qrob_Chr02:16834955-16838249	2034	811
T0303660	Qrob_Chr08:66657450-66659191	591	164		T0689960	Qrob_Chr06:27364460-27370326	330	107
T0304110	Qrob_Chr07:26270106-26273737	607	141		T0690650	Qrob_Chr07:22868917-22879936	548	178
T0304280	Qrob_Chr02:26346297-26347441	637	150		T0691030	Qrob_Chr02:81881437-81885209	302	103
T0304310	Qrob_Chr02:26376585-26387075	1007	313		T0691140	Qrob_Chr02:81765975-81770917	553	193
T0304420	Qrob_Chr02:26543730-26559732	2337	544		T0691320	Qrob_Chr06:46407270-46411972	760	190
T0304470	Qrob_Chr02:26650158-26655909	1583	344		T0692030	Qrob_Chr02:103076371-103079156	237	61
T0304530	Qrob_Chr02:26755920-26765458	568	178		T0692960	Qrob_Chr07:33151466-33152951	1325	434
T0304820	Qrob_Chr02:27154918-27163220	927	211		T0692980	Qrob_Chr07:33124359-33129515	731	148
T0304850	Qrob_Chr02:27203729-27217621	890	236		T0694590	Qrob_Chr08:712126-712782	411	170
T0304870	Qrob_Chr02:27235831-27243929	1232	320		T0694620	Qrob_Chr08:693828-696219	212	34
T0304890	Qrob_Chr02:27287667-27309512	1182	263		T0694640	Qrob_Chr08:667883-683053	1250	275
T0305820	Qrob_Chr05:64657844-64664723	927	225		T0697050	Qrob_H2.3_Sc0000515:167093-172842	1348	350
T0307210	Qrob_Chr02:82877381-82884148	915	279		T0697120	Qrob_Chr06:2570883-2575276	226	84
T0307540	Qrob_Chr01:49606179-49610057	433	118		T0697550	Qrob_Chr01:3661048-3669437	825	247
T0309430	Qrob_Chr10:33608684-33616222	1110	389		T0697630	Qrob_Chr01:3546019-3551663	918	335
T0309450	Qrob_Chr10:33660376-33667708	534	170		T0697650	Qrob_Chr01:3527655-3531633	236	67
T0309480	Qrob_Chr10:33714110-33715478	535	149		T0698130	Qrob_Chr12:38865168-38868252	508	111
T0310360	Qrob_Chr01:42795479-42804515	1445	530		T0698170	Qrob_Chr12:38905172-38913957	202	67
T0310400	Qrob_Chr01:42841371-42844880	408	114		T0698340	Qrob_Chr05:52437158-52444908	620	115
T0311930	Qrob_Chr05:57561286-57565652	987	363		T0698360	Qrob_Chr05:52461879-52467313	737	213
T0312540	Qrob_Chr02:30768976-30778909	235	48		T0699430	Qrob_Chr03:56751680-56755174	230	52
T0313140	Qrob_Chr07:23934557-23940904	281	87		T0700440	Qrob_Chr02:53992359-54004961	997	246
T0313440	Qrob_Chr07:23248295-23256509	784	184		T0700660	Qrob_Chr10:6847601-6850111	463	156
T0313450	Qrob_Chr07:23242598-23248061	1345	338		T0701770	Qrob_Chr01:38955214-38956204	727	217
T0313560	Qrob_Chr07:23145984-23147237	778	292		T0701790	Qrob_Chr01:38937551-38940971	2464	793
T0313660	Qrob_Chr06:944201-944634	369	98		T0701880	Qrob_Chr05:65827363-65828316	202	61
T0313680	Qrob_Chr06:889675-893680	550	129		T0701900	Qrob_Chr05:65815630-65819281	1398	402
T0313710	Qrob_Chr06:872720-874408	211	45		T0701910	Qrob_Chr05:65805792-65812391	746	267
T0313920	Qrob_Chr06:509616-511535	205	59		T0702210	Qrob_Chr09:5198688-5205419	563	131
T0314120	Qrob_Chr06:232832-236560	305	112		T0704230	Qrob_Chr06:50070727-50071736	598	153
T0315180	Qrob_Chr01:12146235-12147049	672	280		T0705350	Qrob_Chr02:106196205-106205054	880	312
T0315210	Qrob_Chr01:12075127-12087580	1179	295		T0705430	Qrob_Chr04:13742821-13749988	276	73
T0315320	Qrob_Chr01:11831519-11833633	740	227		T0705560	Qrob_Chr08:53259533-53270894	1299	414
T0315360	Qrob_Chr01:11771023-11779997	1493	366		T0705710	Qrob_Chr08:53371725-53373554	369	162
T0315370	Qrob_Chr01:11757972-11764347	1086	289		T0705860	Qrob_Chr06:34679955-34685613	630	157
T0315390	Qrob_Chr01:11739439-11754873	1838	410		T0706060	Qrob_Chr08:44296741-44301741	809	210
T0315400	Qrob_Chr01:11724426-11731547	462	130		T0706100	Qrob_Chr08:44314076-44315382	1152	375
T0315410	Qrob_Chr01:11715478-11720096	1750	426		T0706570	Qrob_Chr11:45832067-45837359	1760	510
T0315420	Qrob_Chr01:11699891-11704033	334	74		T0706580	Qrob_Chr11:45825076-45830684	331	92
T0315860	Qrob_Chr08:52282649-52286365	303	108		T0706850	Qrob_Chr06:44743238-44745598	811	245
T0316480	Qrob_Chr10:30518095-30523662	1892	443		T0707020	Qrob_Chr12:23098319-23101787	2865	1063
T0316700	Qrob_Chr06:29686699-29695362	623	231		T0707240	Qrob_Chr10:1190497-1195962	502	190
T0316970	Qrob_Chr07:43647286-43649639	408	108		T0707310	Qrob_Chr10:1100365-1104625	259	70
T0317030	Qrob_Chr07:43694480-43696773	319	92		T0707900	Qrob_Chr11:1178136-1181944	587	180
T0317420	Qrob_Chr12:23844903-23857995	683	240		T0710050	Qrob_Chr03:45016153-45026087	867	212
T0317470	Qrob_Chr12:23687811-23692786	747	198		T0710090	Qrob_Chr03:44930120-44936244	444	92
T0317670	Qrob_Chr12:23379454-23386860	500	153		T0711430	Qrob_Chr11:43941917-43947451	264	53
T0317920	Qrob_Chr02:7996130-8002358	1747	525		T0711460	Qrob_Chr11:43917819-43929873	3672	1366
T0318400	Qrob_Chr02:8746457-8750733	460	168		T0711920	Qrob_Chr10:23526917-23528689	713	240
T0318440	Qrob_Chr02:8791062-8792687	538	99		T0712040	Qrob_H2.3_Sc0000984:37119-42877	1011	300
T0318600	Qrob_Chr05:4289974-4300610	1065	236		T0712070	Qrob_H2.3_Sc0000984:70438-74465	204	86
T0319260	Qrob_Chr01:35357660-35360442	2114	852		T0712210	Qrob_Chr07:11772892-11774965	579	173
T0319290	Qrob_Chr01:35383223-35387922	469	105		T0712420	Qrob_Chr02:77483964-77492901	491	157
T0319390	Qrob_Chr01:35476548-35484192	700	187		T0713070	Qrob_Chr06:10740024-10742389	274	82
T0319920	Qrob_Chr02:35246742-35253414	829	304		T0713130	Qrob_Chr06:10784562-10791337	538	148
T0321670	Qrob_Chr09:12882755-12895378	922	200		T0713150	Qrob_Chr06:10812618-10816338	1218	323
T0321680	Qrob_Chr09:12874229-12880760	323	111		T0713160	Qrob_Chr06:10837170-10843381	1280	419
T0322180	Qrob_Chr09:12064922-12068775	239	88		T0713190	Qrob_Chr06:10854934-10855924	446	136
T0322610	Qrob_Chr09:29656841-29659591	400	142		T0713570	Qrob_Chr01:20555009-20558967	243	70
T0322880	Qrob_Chr01:34449069-34452416	1725	397		T0713820	Qrob_Chr02:99167776-99172345	268	71
T0323400	Qrob_Chr12:24145633-24153509	2651	779		T0713830	Qrob_Chr02:99204365-99207924	522	117
T0324560	Qrob_Chr02:72353547-72354167	335	101		T0713840	Qrob_Chr02:99213412-99218299	519	109
T0325320	Qrob_Chr02:95126077-95130421	316	113		T0713880	Qrob_Chr02:99293257-99296643	2111	688
T0325510	Qrob_Chr02:94644306-94660578	4342	1645		T0714440	Qrob_Chr08:64609111-64615392	246	79
T0326330	Qrob_Chr07:2829200-2832511	654	205		T0714510	Qrob_Chr08:64657761-64674705	1004	224
T0326470	Qrob_Chr02:711532-720050	553	132		T0714530	Qrob_Chr08:64685074-64697172	2479	910
T0326490	Qrob_Chr02:697766-698902	257	69		T0714540	Qrob_Chr08:64698850-64705440	3164	1030
T0327560	Qrob_Chr07:47491264-47493709	296	84		T0714890	Qrob_Chr07:12627882-12629988	1518	553
T0327590	Qrob_Chr07:47543001-47547555	363	100		T0715400	Qrob_H2.3_Sc0000448:8327-9706	255	87
T0327960	Qrob_Chr07:48091505-48094726	866	257		T0715520	Qrob_Chr08:38880415-38885807	353	133
T0328110	Qrob_Chr12:20086446-20095646	1353	431		T0715570	Qrob_Chr08:70630776-70634014	238	80
T0328120	Qrob_Chr12:20099290-20108256	551	210		T0715580	Qrob_Chr08:70638311-70639860	1152	386
T0328140	Qrob_Chr12:20140566-20141981	212	66		T0715700	Qrob_H2.3_Sc0000794:41403-43641	227	88
T0328170	Qrob_Chr12:20220503-20222097	331	110		T0716290	Qrob_Chr03:47330623-47335842	457	88
T0328190	Qrob_Chr12:20255537-20257640	291	87		T0717400	Qrob_Chr09:25374512-25382511	405	131
T0328200	Qrob_Chr12:20260909-20262298	1004	369		T0718100	Qrob_Chr07:10428516-10431441	523	105
T0328360	Qrob_Chr12:20539240-20546751	457	96		T0718120	Qrob_Chr07:10441893-10446620	1035	258
T0328600	Qrob_Chr12:20911998-20914739	264	62		T0718180	Qrob_Chr08:33037618-33045299	747	153
T0328690	Qrob_Chr07:8624041-8626180	1115	353		T0718850	Qrob_Chr02:75631734-75637182	701	193
T0328830	Qrob_Chr07:8747323-8752261	248	96		T0719290	Qrob_Chr08:1555618-1568939	1224	304
T0329580	Qrob_Chr03:34102007-34103541	577	201		T0720310	Qrob_H2.3_Sc0000774:161132-164899	512	111
T0330170	Qrob_Chr02:79636195-79645317	1108	445		T0720530	Qrob_Chr12:7483315-7492615	1170	344
T0330250	Qrob_Chr02:79718863-79725206	1650	380		T0720540	Qrob_Chr12:7574582-7599981	1514	375
T0330280	Qrob_Chr02:79762815-79769106	433	113		T0721580	Qrob_Chr02:73275097-73277842	590	121
T0330300	Qrob_Chr02:79780106-79783667	920	269		T0721900	Qrob_Chr02:48548452-48552871	359	92
T0333020	Qrob_Chr07:17063770-17067284	263	55		T0722770	Qrob_H2.3_Sc0000164:1425075-1429596	260	95
T0333270	Qrob_Chr11:21044957-21048920	214	44		T0722800	Qrob_Chr03:2091851-2096497	611	153
T0334920	Qrob_Chr02:90247892-90264225	2762	699		T0722890	Qrob_Chr03:1971922-1979155	323	105
T0336090	Qrob_Chr05:54943235-54945831	306	61		T0723130	Qrob_Chr06:9419784-9423658	703	166
T0336120	Qrob_Chr05:54884450-54886036	934	286		T0723160	Qrob_Chr06:9445416-9462165	1306	323
T0336150	Qrob_Chr05:54789895-54800690	538	129		T0723190	Qrob_Chr08:28903303-28906972	601	209
T0336780	Qrob_Chr07:20761789-20769418	384	156		T0723260	Qrob_Chr06:8116381-8121302	373	92
T0336850	Qrob_Chr07:20579952-20584119	1052	349		T0723310	Qrob_Chr06:8188483-8190831	314	77
T0337000	Qrob_Chr07:20295316-20298449	319	103		T0723510	Qrob_Chr05:53350170-53355753	1234	319
T0337010	Qrob_Chr07:20281021-20285528	514	101		T0723530	Qrob_Chr05:53330717-53333495	769	238
T0337360	Qrob_Chr02:51188556-51194605	688	241		T0723550	Qrob_Chr05:53294041-53297949	1043	366
T0337420	Qrob_Chr02:51301352-51302425	565	186		T0724600	Qrob_Chr05:51703212-51708112	207	77
T0337880	Qrob_Chr02:7208179-7210550	506	196		T0724760	Qrob_Chr01:27920759-27927646	1059	311
T0337910	Qrob_Chr02:7184176-7189414	465	141		T0724890	Qrob_Chr05:42140599-42144583	919	238
T0337920	Qrob_Chr02:7177754-7181455	380	121		T0725180	Qrob_Chr02:69294-72162	1217	340
T0338560	Qrob_H2.3_Sc0000298:631111-637550	740	192		T0725560	Qrob_Chr08:29480899-29488974	299	61
T0338640	Qrob_Chr02:37358400-37361134	418	124		T0725990	Qrob_Chr02:23742629-23748218	1162	360
T0338870	Qrob_Chr02:37793117-37805664	761	218		T0726730	Qrob_Chr02:108639709-108641598	727	255
T0338960	Qrob_Chr08:16504548-16512594	1158	431		T0728090	Qrob_Chr06:55900604-55905249	1399	348
T0340010	Qrob_Chr02:112448173-112453739	420	110		T0728260	Qrob_H2.3_Sc0000840:63486-67783	2850	1075
T0340020	Qrob_Chr02:112458706-112463795	784	258		T0728410	Qrob_Chr11:29643449-29645798	302	75
T0340740	Qrob_Chr11:37384695-37394334	1815	424		T0728610	Qrob_Chr12:36973309-36977783	843	182
T0340860	Qrob_Chr11:37639090-37645852	338	60		T0728620	Qrob_Chr12:36980067-36985526	215	44
T0342320	Qrob_Chr08:54710642-54713381	772	240		T0729960	Qrob_Chr12:26951522-26953617	920	272
T0342390	Qrob_Chr08:54603663-54607888	271	99		T0729990	Qrob_Chr12:26940056-26943317	214	84
T0342480	Qrob_Chr06:31420100-31424936	779	198		T0730000	Qrob_Chr12:26911615-26916078	1644	347
T0343500	Qrob_Chr03:39374779-39384136	1119	291		T0730740	Qrob_Chr02:71302990-71305885	299	120
T0343510	Qrob_Chr03:39393759-39401540	230	60		T0731580	Qrob_Chr08:36366374-36373737	550	154
T0343520	Qrob_Chr03:39407118-39409718	436	99		T0732260	Qrob_Chr02:93682030-93685278	673	184
T0343650	Qrob_Chr03:39790537-39797857	560	151		T0732270	Qrob_Chr02:93691043-93696532	724	230
T0343820	Qrob_Chr02:57656988-57664823	1524	474		T0732670	Qrob_Chr09:7131560-7134872	369	125
T0344180	Qrob_Chr09:5420193-5427789	998	274		T0734070	Qrob_Chr02:67337258-67344370	1105	384
T0345420	Qrob_Chr12:31739414-31744120	849	195		T0735110	Qrob_H2.3_Sc0000132:1026955-1037191	291	80
T0345480	Qrob_Chr12:31847663-31851348	236	59		T0736350	Qrob_H2.3_Sc0000881:26133-30643	207	76
T0345550	Qrob_Chr12:31945637-31948595	1888	749		T0736420	Qrob_Chr08:51921216-51927933	224	60
T0345560	Qrob_Chr12:31951928-31955893	1647	596		T0736610	Qrob_Chr12:36205923-36221446	838	257
T0346120	Qrob_Chr06:52791573-52796633	1258	438		T0737010	Qrob_Chr03:35777675-35782743	305	63
T0346340	Qrob_Chr06:53187995-53191785	310	93		T0738110	Qrob_H2.3_Sc0000902:75439-82579	389	88
T0346360	Qrob_Chr06:53220240-53222519	355	144		T0738230	Qrob_Chr01:20193422-20195457	963	348
T0346380	Qrob_Chr06:53245484-53252731	327	86		T0738970	Qrob_Chr08:42247281-42249656	671	169
T0346420	Qrob_Chr06:53302114-53303906	361	66		T0739260	Qrob_Chr07:51198895-51202470	723	187
T0347520	Qrob_Chr11:8623453-8630606	315	91		T0740090	Qrob_H2.3_Sc0000774:195565-197195	217	30
T0347780	Qrob_Chr07:35287345-35294104	850	211		T0740470	Qrob_Chr05:7225488-7230384	918	303
T0348910	Qrob_Chr08:451368-454016	2217	854		T0740570	Qrob_Chr02:99917781-99922886	321	109
T0348940	Qrob_Chr08:473222-479470	328	62		T0740620	Qrob_Chr02:99995321-99997579	393	107
T0349620	Qrob_Chr04:23952954-23958100	234	56		T0741000	Qrob_Chr10:31490259-31496385	756	256
T0350300	Qrob_Chr11:9221477-9225809	899	226		T0741120	Qrob_Chr02:78545598-78550205	1306	315
T0350730	Qrob_Chr06:24001251-24005744	436	184		T0741320	Qrob_Chr05:31306917-31310829	238	84
T0350830	Qrob_Chr06:24184001-24187877	200	48		T0741610	Qrob_Chr02:13291726-13294934	243	64
T0350870	Qrob_Chr06:24270996-24274751	581	172		T0741630	Qrob_Chr02:13305672-13309877	331	57
T0350890	Qrob_Chr06:24295264-24297302	1395	602		T0741820	Qrob_H2.3_Sc0000897:17178-20848	514	141
T0350940	Qrob_Chr06:24448075-24455524	1512	392		T0742260	Qrob_Chr02:87899816-87907319	868	295
T0350970	Qrob_Chr06:24509903-24515060	1780	510		T0742350	Qrob_Chr05:36461031-36465150	367	102
T0351140	Qrob_Chr02:89858426-89863547	579	171		T0743140	Qrob_Chr08:51396171-51402298	1617	415
T0351330	Qrob_Chr02:89538280-89540542	1873	519		T0744160	Qrob_Chr08:9430663-9437868	1425	461
T0351350	Qrob_Chr02:89523324-89528253	502	127		T0744170	Qrob_Chr08:9442469-9443922	1193	339
T0351430	Qrob_Chr02:89199369-89202194	824	209		T0744180	Qrob_Chr08:9460751-9462400	473	146
T0351490	Qrob_Chr02:32186750-32191634	234	78		T0744200	Qrob_Chr08:9476466-9484350	484	114
T0352000	Qrob_H2.3_Sc0000993:41166-48898	388	121		T0745110	Qrob_Chr09:27810312-27819576	325	76
T0352210	Qrob_Chr10:28986007-28989782	786	209		T0745130	Qrob_Chr09:27747091-27754847	902	322
T0352410	Qrob_Chr08:33836619-33839119	480	92		T0746160	Qrob_Chr12:14576714-14580681	974	211
T0353120	Qrob_Chr04:22501347-22503734	302	73		T0746170	Qrob_Chr12:14599917-14606631	517	171
T0354070	Qrob_Chr08:46802540-46806255	273	92		T0746180	Qrob_Chr12:14607412-14608826	972	303
T0354500	Qrob_Chr03:39052573-39055836	281	75		T0746590	Qrob_Chr02:67756574-67758131	248	54
T0355590	Qrob_Chr01:30318605-30320933	445	125		T0746600	Qrob_Chr02:67769595-67771395	308	115
T0355710	Qrob_Chr01:30539720-30545390	1432	440		T0746720	Qrob_Chr03:3671997-3675149	601	169
T0355720	Qrob_Chr01:30564110-30571718	341	69		T0746930	Qrob_Chr03:47768834-47772124	1691	387
T0356050	Qrob_Chr10:27709872-27718961	1849	523		T0747100	Qrob_Chr08:60890079-60893968	1050	283
T0356180	Qrob_Chr01:11006030-11014401	543	154		T0747260	Qrob_Chr02:98222157-98225585	349	106
T0356580	Qrob_Chr01:8963737-8965864	1215	325		T0747960	Qrob_Chr06:28622710-28630237	286	62
T0357380	Qrob_Chr05:17351416-17358747	601	132		T0748200	Qrob_Chr02:40244749-40247454	396	127
T0357390	Qrob_Chr05:17324448-17330094	698	193		T0748330	Qrob_Chr05:38329707-38340556	343	113
T0358450	Qrob_Chr05:51947218-51950407	398	87		T0749980	Qrob_Chr01:26563841-26578431	3529	1044
T0359120	Qrob_Chr07:18084927-18094092	2384	1031		T0750280	Qrob_Chr10:21040535-21044605	423	108
T0359360	Qrob_Chr02:24974019-24977674	376	157		T0750320	Qrob_Chr10:21001406-21004837	567	208
T0361080	Qrob_Chr10:24774404-24777076	593	165		T0750360	Qrob_Chr10:20972770-20977166	223	72
T0361090	Qrob_Chr10:24788255-24790897	725	180		T0751180	Qrob_Chr12:29820527-29831721	1261	370
T0361100	Qrob_Chr10:24805139-24808724	301	69		T0751300	Qrob_Chr10:25177293-25190322	1056	230
T0361110	Qrob_Chr10:24821168-24828959	668	174		T0751680	Qrob_Chr06:4687339-4698039	654	180
T0361130	Qrob_Chr10:24863767-24875558	1119	380		T0753640	Qrob_Chr02:21286549-21289872	311	102
T0361150	Qrob_Chr10:24909988-24918560	1556	497		T0755360	Qrob_Chr01:6225716-6232322	444	128
T0361370	Qrob_Chr03:46002293-46005322	205	89		T0755370	Qrob_Chr01:6286425-6290367	522	98
T0361650	Qrob_Chr03:23504600-23508880	1477	431		T0755390	Qrob_Chr01:6302236-6320503	952	273
T0361740	Qrob_Chr03:23625646-23629851	469	141		T0755970	Qrob_Chr08:35155149-35155738	405	136
T0362280	Qrob_H2.3_Sc0000030:588411-588974	326	92		T0757720	Qrob_Chr02:21240754-21246821	2030	528
T0362810	Qrob_Chr01:8377400-8381945	410	130		T0758150	Qrob_Chr12:36611158-36613389	234	58
T0362870	Qrob_Chr01:8337797-8345153	673	241		T0758160	Qrob_Chr12:36598930-36601164	818	302
T0363030	Qrob_Chr01:8154805-8160192	239	48		T0759050	Qrob_Chr06:34946910-34955939	3739	985
T0363040	Qrob_Chr01:8140046-8142104	829	276		T0759090	Qrob_Chr06:34904677-34906362	889	331
T0364010	Qrob_Chr05:13533763-13539894	447	135		T0759600	Qrob_H2.3_Sc0001015:4969-17632	5011	1322
T0364350	Qrob_H2.3_Sc0000434:488358-492209	348	80		T0760120	Qrob_Chr02:98033414-98041081	1083	264
T0365090	Qrob_Chr02:85497746-85502030	385	105		T0761210	Qrob_Chr02:75730253-75736817	658	171
T0366500	Qrob_Chr02:107756561-107761035	334	112		T0761290	Qrob_Chr12:21077128-21087415	1168	364
T0366570	Qrob_Chr02:107896015-107906051	2135	476		T0761320	Qrob_Chr12:21043751-21047830	637	135
T0366610	Qrob_Chr02:107949779-107955835	1593	557		T0761610	Qrob_Chr06:1040064-1044291	481	80
T0366620	Qrob_Chr02:107973010-107978679	512	144		T0762220	Qrob_H2.3_Sc0000024:2503190-2509652	868	239
T0366630	Qrob_Chr02:107979508-107982843	1838	673		T0762380	Qrob_Chr02:12945132-12952192	224	38
T0367440	Qrob_Chr02:33470692-33474953	1921	537		T0762440	Qrob_Chr01:37523893-37524987	806	335
T0367450	Qrob_Chr02:33482679-33487380	476	118		T0764620	Qrob_Chr01:10971711-10973978	384	80
T0367610	Qrob_Chr02:33856510-33859808	1042	224		T0765140	Qrob_Chr07:48547213-48554930	600	193
T0368390	Qrob_Chr11:29451229-29462813	770	207		T0765270	Qrob_Chr12:31431-36151	558	159
T0368450	Qrob_Chr11:29403416-29404557	242	75		T0765280	Qrob_Chr06:13528457-13535905	420	77
T0369170	Qrob_Chr09:37090892-37094674	2051	600		T0765860	Qrob_Chr02:67365153-67373569	2434	790
T0369660	Qrob_Chr10:13102524-13106473	761	215		T0766030	Qrob_Chr03:42237283-42240694	1296	404
T0369710	Qrob_Chr10:13043236-13047641	474	181		T0766920	Qrob_Chr02:82759081-82764875	344	105
T0370970	Qrob_Chr07:12497991-12502954	240	86		T0767660	Qrob_Chr01:50864467-50866495	498	134
T0371030	Qrob_Chr07:12272269-12278385	873	296		T0768170	Qrob_Chr06:8019885-8022719	2274	781
T0371160	Qrob_Chr07:11934099-11936588	1672	520		T0768750	Qrob_Chr01:24882628-24885345	613	170
T0371210	Qrob_Chr07:11832429-11842020	1242	254		T0768980	Qrob_Chr08:70451303-70454212	529	115
T0371460	Qrob_Chr01:5487578-5490981	772	188		T0769850	Qrob_Chr07:15914644-15915894	308	100
T0371500	Qrob_Chr01:5562370-5571690	858	275		T0769930	Qrob_Chr06:8340258-8345274	839	219
T0371520	Qrob_Chr01:5583102-5588198	472	203		T0771800	Qrob_Chr12:37807130-37811289	628	262
*The ID and region of each gene was obtained from the annotated Quercus robur genome.

## Sheet: S4
Supplementary Table 4 The 236 trios with significant gene flow detected by D-statistic tests. The D-statistic tests were performed on trios in the format ((H1, H2), H3),
and positive D values indicate gene flow between H2 and H3. The significance of D values was tested by a two-sided standard block-jackknife procedure implemented
in Dsuite with default parameters, and adjusted by Bonferroni correction for multiple comparisons.
H1	H2	H3	D-statistic	BBAA	BABA	ABBA	P-value after Bonferroni correction
Castanea mollissima	Castanea dentata	Quercus vacciniifolia	0.115585	8753.62	233.375	294.375	0.00534338
Castanea henryi	Castanea mollissima	Castanea dentata	0.24676	2712.88	174.375	288.625	4.36383e-07
Castanea henryi	Castanea mollissima	Castanea pumila	0.283034	2703.31	164.812	294.938	3.3407e-09
Castanea henryi	Castanea mollissima	Castanea seguinii	0.466039	1100.5	227	623.25	0
Castanea henryi	Castanea seguinii	Castanea dentata	0.335219	1900	235	472	0
Castanea mollissima	Castanea seguinii	Castanea dentata	0.235153	2149.12	199.625	322.375	8.86555e-05
Castanea henryi	Castanea seguinii	Castanea pumila	0.319153	1904.06	239.062	463.188	9.57634e-14
Castanea mollissima	Castanea seguinii	Castanea pumila	0.17572	2149.25	218.125	311.125	0.00632542
Castanopsis fabri	Castanopsis orthacantha	Castanea dentata	0.10464	5422.75	226.75	279.75	0.00603913
Castanopsis eyrei	Castanopsis orthacantha	Castanea pumila	0.128664	5515.12	219.25	284	0.00682552
Castanopsis lamontii	Castanopsis orthacantha	Castanea pumila	0.129324	3976.44	342.938	444.812	0.00884674
Lithocarpus hancei	Lithocarpus haipinii	Lithocarpus longanoides	0.17189	1042.12	442.625	626.375	0.000241213
Lithocarpus tephrocarpus	Lithocarpus longanoides	Lithocarpus calophyllus	0.148692	1295.38	398.625	537.875	1.60838e-06
Lithocarpus tephrocarpus	Lithocarpus longanoides	Lithocarpus haipinii	0.184345	1287.38	399.875	580.625	6.13945e-11
Quercus variabilis	Quercus acutissima	Quercus chenii	0.171951	868.812	528.812	748.438	1.80152e-07
Quercus engelmannii	Quercus alba	Quercus aliena	0.200602	816.781	522.781	785.156	0
Quercus rugosa	Quercus alba	Quercus aliena	0.158071	860.328	507.328	697.828	6.16515e-07
Quercus rugosa	Quercus alba	Quercus canariensis	0.182121	749.656	506.906	732.656	6.48472e-07
Quercus engelmannii	Quercus alba	Quercus dentata	0.205366	802.281	517.406	784.844	0
Quercus rugosa	Quercus alba	Quercus dentata	0.176201	857.297	496.609	709.047	4.22123e-07
Quercus rugosa	Quercus alba	Quercus fabri	0.162716	837.844	512.156	711.219	5.38254e-06
Quercus aliena	Quercus alba	Quercus fusiformis	0.155309	1689.72	449.719	615.094	6.78422e-05
Quercus canariensis	Quercus alba	Quercus fusiformis	0.161463	1774.06	401.188	555.688	4.41381e-06
Quercus dentata	Quercus alba	Quercus fusiformis	0.179737	1701.31	425.562	612.062	2.44658e-09
Quercus fabri	Quercus alba	Quercus fusiformis	0.13379	1699.75	450.375	589.5	0.00144643
Quercus griffithii	Quercus alba	Quercus fusiformis	0.156276	1710.19	440.688	603.938	3.62979e-07
Quercus liaotongensis	Quercus alba	Quercus fusiformis	0.175282	1721.34	427.281	608.906	4.81941e-09
Quercus mongolica	Quercus alba	Quercus fusiformis	0.156745	1701.69	439.125	602.375	8.01003e-06
Quercus petraea	Quercus alba	Quercus fusiformis	0.168019	1774.62	397.375	557.875	1.84199e-07
Quercus pubescens	Quercus alba	Quercus fusiformis	0.152188	1779.56	408.062	554.562	1.40617e-06
Quercus robur	Quercus alba	Quercus fusiformis	0.161988	1756.34	405.781	562.656	9.67285e-06
Quercus serrata	Quercus alba	Quercus fusiformis	0.15237	1684.78	449.906	611.656	3.74113e-06
Quercus rugosa	Quercus alba	Quercus griffithii	0.192765	856.016	491.266	725.891	3.26003e-10
Quercus rugosa	Quercus alba	Quercus liaotongensis	0.188462	848.188	494.125	723.625	7.11755e-09
Quercus engelmannii	Quercus alba	Quercus mongolica	0.200866	796.406	525.031	788.969	0
Quercus rugosa	Quercus alba	Quercus mongolica	0.179044	852.406	496.781	713.469	8.98681e-08
Quercus dentata	Quercus alba	Quercus palustris	0.079056	4806.38	271.938	318.625	0.00466364
Quercus rugosa	Quercus alba	Quercus petraea	0.22142	781.594	485.469	761.594	3.48231e-13
Quercus rugosa	Quercus alba	Quercus pubescens	0.197031	764.406	505.344	753.344	6.92617e-08
Quercus rugosa	Quercus alba	Quercus robur	0.206136	776.469	482.719	733.406	4.01171e-10
Quercus engelmannii	Quercus alba	Quercus serrata	0.201404	817.656	522.406	785.906	0
Quercus rugosa	Quercus alba	Quercus serrata	0.169172	869.016	501.703	706.016	4.2023e-09
Quercus aliena	Quercus alba	Quercus virginiana	0.138065	1693.22	458.469	605.344	0.000401675
Quercus canariensis	Quercus alba	Quercus virginiana	0.150098	1778.81	405.562	548.812	0.000190043
Quercus dentata	Quercus alba	Quercus virginiana	0.171154	1702.88	425.25	600.875	5.6712e-08
Quercus fabri	Quercus alba	Quercus virginiana	0.133576	1707.16	446.344	583.969	0.000903517
Quercus griffithii	Quercus alba	Quercus virginiana	0.149266	1715.03	440.281	594.781	2.53794e-06
Quercus liaotongensis	Quercus alba	Quercus virginiana	0.166474	1723.59	427.156	597.781	9.60825e-08
Quercus mongolica	Quercus alba	Quercus virginiana	0.147462	1704.19	439.75	591.875	4.79812e-05
Quercus petraea	Quercus alba	Quercus virginiana	0.160452	1781.12	399.625	552.375	1.42242e-05
Quercus pubescens	Quercus alba	Quercus virginiana	0.137366	1786.75	418	551.125	3.16796e-05
Quercus robur	Quercus alba	Quercus virginiana	0.154347	1760.22	405.781	553.906	5.33446e-05
Quercus serrata	Quercus alba	Quercus virginiana	0.150986	1692.69	446.688	605.562	2.73752e-06
Quercus monimotricha	Quercus aquifolioides	Quercus spinosa	0.117743	912.219	608.344	770.719	0.00178642
Quercus pseudosemecarpifolia	Quercus aquifolioides	Quercus spinosa	0.128126	922.562	586.062	758.312	0.000141788
Quercus aliena	Quercus canariensis	Quercus alba	0.153211	1003.31	403.812	549.938	0.00035186
Quercus dentata	Quercus canariensis	Quercus alba	0.138555	986.969	410.344	542.344	0.000579496
Quercus liaotongensis	Quercus canariensis	Quercus alba	0.116192	1011.5	411.938	520.25	0.00230947
Quercus mongolica	Quercus canariensis	Quercus alba	0.130216	1002.06	409.75	532.438	0.00035186
Quercus serrata	Quercus canariensis	Quercus alba	0.154078	1006.59	402.844	549.594	0.000921462
Quercus aliena	Quercus canariensis	Quercus engelmannii	0.133685	1258.75	399.75	523.125	0.000992399
Quercus dentata	Quercus canariensis	Quercus engelmannii	0.125445	1240.38	399.125	513.625	0.000622786
Quercus fabri	Quercus canariensis	Quercus engelmannii	0.114962	1250.94	397.438	500.688	0.00803467
Quercus griffithii	Quercus canariensis	Quercus engelmannii	0.136782	1281.19	386.938	509.562	0.000658234
Quercus serrata	Quercus canariensis	Quercus engelmannii	0.136906	1258.38	393.625	518.5	8.97243e-05
Quercus alba	Quercus canariensis	Quercus pontica	0.131881	2101.56	331.188	431.812	0.000720885
Quercus engelmannii	Quercus canariensis	Quercus pontica	0.194374	1913.25	358	530.75	0
Quercus rugosa	Quercus canariensis	Quercus pontica	0.179871	1946.62	349.375	502.625	9.57634e-14
Quercus dentata	Quercus canariensis	Quercus rugosa	0.128444	1185.25	398.438	515.875	0.00336717
Quercus griffithii	Quercus canariensis	Quercus rugosa	0.134505	1226.41	390.906	512.406	0.00151221
Quercus serrata	Quercus canariensis	Quercus rugosa	0.134567	1205	398.938	523	0.00101873
Quercus engelmannii	Quercus dentata	Quercus pontica	0.147098	1846.31	404.062	543.438	0.00199622
Quercus rugosa	Quercus dentata	Quercus pontica	0.132343	1872.5	390.5	509.625	0.00476326
Quercus pseudosemecarpifolia	Quercus dolicholepis	Castanopsis fabri	0.0700935	5340.5	398	458	2.39535e-06
Quercus senescens	Quercus dolicholepis	Castanopsis fabri	0.0817805	5322.06	388.062	457.188	0.00267879
Quercus pseudosemecarpifolia	Quercus dolicholepis	Castanopsis jucunda	0.0731569	5389.75	408.188	472.625	0.0089761
Quercus pogoda	Quercus ellipsoidalis	Quercus rubra	0.106035	849.708	412.583	510.458	0.00248363
Quercus aliena	Quercus engelmannii	Quercus fusiformis	0.226565	1493.19	515.688	817.812	3.29522e-11
Quercus canariensis	Quercus engelmannii	Quercus fusiformis	0.238933	1546.12	459.875	748.625	9.57634e-14
Quercus dentata	Quercus engelmannii	Quercus fusiformis	0.249976	1492	484.375	807.25	0
Quercus fabri	Quercus engelmannii	Quercus fusiformis	0.210637	1487.69	516.688	792.438	8.1889e-09
Quercus griffithii	Quercus engelmannii	Quercus fusiformis	0.227372	1484	509.5	809.375	0
Quercus liaotongensis	Quercus engelmannii	Quercus fusiformis	0.24773	1492.5	481.5	798.625	0
Quercus lobata	Quercus engelmannii	Quercus fusiformis	0.176342	1607.5	470	671.25	4.82346e-07
Quercus mongolica	Quercus engelmannii	Quercus fusiformis	0.234194	1489.31	491.312	791.812	0
Quercus petraea	Quercus engelmannii	Quercus fusiformis	0.2396	1515.38	466.125	759.875	0
Quercus pubescens	Quercus engelmannii	Quercus fusiformis	0.230976	1537.38	464.875	744.125	0
Quercus robur	Quercus engelmannii	Quercus fusiformis	0.237536	1527.56	466.438	757.062	9.02173e-13
Quercus serrata	Quercus engelmannii	Quercus fusiformis	0.226281	1480.19	509.688	807.812	2.69335e-13
Quercus aliena	Quercus engelmannii	Quercus virginiana	0.223832	1491.44	519.062	818.438	4.65876e-12
Quercus canariensis	Quercus engelmannii	Quercus virginiana	0.240862	1549.62	462.125	755.375	2.69335e-13
Quercus dentata	Quercus engelmannii	Quercus virginiana	0.253336	1491.88	482.625	810.125	0
Quercus fabri	Quercus engelmannii	Quercus virginiana	0.221924	1490.06	507.938	797.688	3.58651e-11
Quercus griffithii	Quercus engelmannii	Quercus virginiana	0.234362	1481.31	501.062	807.812	0
Quercus liaotongensis	Quercus engelmannii	Quercus virginiana	0.252677	1488.94	475.438	796.938	0
Quercus lobata	Quercus engelmannii	Quercus virginiana	0.185097	1614.12	468.875	681.875	8.50019e-07
Quercus mongolica	Quercus engelmannii	Quercus virginiana	0.238398	1487.44	487.188	792.188	0
Quercus petraea	Quercus engelmannii	Quercus virginiana	0.244737	1521.62	466.375	768.625	0
Quercus pubescens	Quercus engelmannii	Quercus virginiana	0.2314	1540.25	468.75	751	1.63057e-11
Quercus robur	Quercus engelmannii	Quercus virginiana	0.243127	1529.12	462.875	760.25	8.44971e-13
Quercus serrata	Quercus engelmannii	Quercus virginiana	0.237201	1482.31	500.062	811.062	0
Quercus aquifolioides	Quercus engleriana	Quercus dolicholepis	0.161442	1968.06	458.062	634.438	0.00409182
Quercus ilex	Quercus engleriana	Quercus dolicholepis	0.170354	1474.19	592.938	836.438	0.000329564
Quercus monimotricha	Quercus engleriana	Quercus dolicholepis	0.148371	1957.75	468.875	632.25	0.00754892
Quercus pseudosemecarpifolia	Quercus engleriana	Quercus dolicholepis	0.154459	1959.5	464.625	634.375	0.00419509
Quercus senescens	Quercus engleriana	Quercus dolicholepis	0.180845	2002	425.5	613.375	3.26606e-05
Quercus aquifolioides	Quercus engleriana	Quercus pseudosetulosa	0.349327	1191.62	498.375	1033.5	0
Quercus monimotricha	Quercus engleriana	Quercus pseudosetulosa	0.291797	1157.25	552	1006.88	0
Quercus pseudosemecarpifolia	Quercus engleriana	Quercus pseudosetulosa	0.31633	1176.12	532.75	1025.75	0
Quercus senescens	Quercus engleriana	Quercus pseudosetulosa	0.346328	1219.62	488.375	1005.88	0
Quercus spinosa	Quercus engleriana	Quercus pseudosetulosa	0.295996	1217.88	520.875	958.875	0
Quercus aliena	Quercus fabri	Lithocarpus corneus	0.101911	7511.72	110.156	135.156	0.00841445
Quercus aliena	Quercus fabri	Lithocarpus uvariifolius	0.102241	7456.03	111.406	136.781	0.00494661
Quercus serrata	Quercus fabri	Quercus dentata	0.105135	527.453	389.141	480.578	0.00891491
Quercus engelmannii	Quercus fabri	Quercus pontica	0.162681	1842.44	389.562	540.938	0.000213886
Quercus rugosa	Quercus fabri	Quercus pontica	0.149025	1891.72	375.094	506.469	0.000169243
Quercus aliena	Quercus griffithii	Quercus liaotongensis	0.144959	535.094	375.844	503.281	3.77316e-07
Quercus fabri	Quercus griffithii	Quercus liaotongensis	0.134992	565.5	367.25	481.875	4.2204e-06
Quercus aliena	Quercus griffithii	Quercus mongolica	0.104973	547.562	390.875	482.562	0.00577639
Quercus engelmannii	Quercus griffithii	Quercus pontica	0.186221	1819.12	385.375	561.75	3.22726e-07
Quercus rugosa	Quercus griffithii	Quercus pontica	0.173443	1850.47	372.906	529.406	1.8771e-06
Quercus pseudosemecarpifolia	Quercus ilex	Quercus castaneifolia	0.0899289	2553.5	495.875	593.875	0.000573335
Quercus monimotricha	Quercus ilex	Quercus cerris	0.0732414	2580.42	492.958	570.875	0.00557822
Quercus pseudosemecarpifolia	Quercus ilex	Quercus cerris	0.0822324	2557.69	500.021	589.625	0.000956239
Quercus agrifolia	Quercus kelloggii	Quercus rubra	0.152949	730.083	450.667	613.417	0.000169243
Quercus alba	Quercus liaotongensis	Quercus pontica	0.12428	2015.44	351.438	451.188	0.00241653
Quercus engelmannii	Quercus liaotongensis	Quercus pontica	0.184546	1836	383.875	557.625	1.44939e-07
Quercus rugosa	Quercus liaotongensis	Quercus pontica	0.169994	1862.38	374.125	527.375	2.80795e-06
Quercus engelmannii	Quercus lobata	Quercus fabri	0.144072	806	566.25	756.875	0.00170651
Quercus engelmannii	Quercus lobata	Quercus griffithii	0.148254	817.625	558	752.25	0.00160154
Quercus engelmannii	Quercus lobata	Quercus liaotongensis	0.140542	808.188	566.812	752.188	0.0024831
Quercus engelmannii	Quercus lobata	Quercus petraea	0.136707	736.5	556.5	732.75	0.00180474
Quercus engelmannii	Quercus lobata	Quercus serrata	0.129414	836.375	574.75	745.625	0.00682134
Quercus dentata	Quercus mongolica	Quercus agrifolia	0.0877909	5948	139.625	166.5	0.00199305
Quercus dentata	Quercus mongolica	Quercus ellipsoidalis	0.0961125	5967.78	144.594	175.344	0.000334238
Quercus dentata	Quercus mongolica	Quercus kelloggii	0.101458	5944.84	136.719	167.594	0.000312668
Quercus dentata	Quercus mongolica	Quercus palustris	0.118083	5980.88	141.438	179.312	4.11759e-08
Quercus alba	Quercus mongolica	Quercus pontica	0.124403	2005.44	355.438	456.438	0.00221465
Quercus engelmannii	Quercus mongolica	Quercus pontica	0.185836	1838.38	382.25	556.75	2.05775e-06
Quercus rugosa	Quercus mongolica	Quercus pontica	0.170895	1862.09	374.781	529.281	3.08684e-06
Quercus aliena	Quercus mongolica	Quercus pseudosetulosa	0.125234	5901.88	145.812	187.562	0.00128964
Quercus dentata	Quercus mongolica	Quercus rubra	0.102386	5962.24	141.094	173.281	8.58309e-06
Quercus aliena	Quercus mongolica	Quercus sadleriana	0.131315	3222.66	186.469	242.844	0.00101882
Quercus engelmannii	Quercus mongolica	Quercus sadleriana	0.117105	1951.19	383.562	485.312	0.00497175
Quercus dentata	Quercus mongolica	Quercus texana	0.0974178	5980.88	144.188	175.312	4.77513e-05
Quercus ilex	Quercus monimotricha	Quercus pseudosetulosa	0.146124	962.844	699.031	938.281	0.000178258
Quercus aliena	Quercus petraea	Quercus alba	0.154148	1024.88	390.625	533	0.000995696
Quercus dentata	Quercus petraea	Quercus alba	0.140911	1021.84	392.094	520.719	0.000573335
Quercus griffithii	Quercus petraea	Quercus alba	0.120983	1032.44	400.062	510.188	0.00911353
Quercus liaotongensis	Quercus petraea	Quercus alba	0.117833	1043.47	393.281	498.344	0.00199305
Quercus mongolica	Quercus petraea	Quercus alba	0.133928	1046.44	385.375	504.562	0.000164974
Quercus serrata	Quercus petraea	Quercus alba	0.15635	1046.5	386.312	529.5	8.13434e-05
Quercus alba	Quercus petraea	Quercus pontica	0.141062	2093.38	324.625	431.25	0.0015673
Quercus engelmannii	Quercus petraea	Quercus pontica	0.19856	1875.5	361.75	541	0
Quercus lobata	Quercus petraea	Quercus pontica	0.137303	1970.75	349.5	460.75	0.00520036
Quercus rugosa	Quercus petraea	Quercus pontica	0.185851	1897.5	351	511.25	2.23592e-12
Quercus rubra	Quercus pogoda	Quercus texana	0.136572	805.708	456.25	600.583	0.00214566
Quercus sadleriana	Quercus pontica	Quercus aliena	0.213496	1916.25	355.5	548.5	0.000573335
Quercus sadleriana	Quercus pontica	Quercus canariensis	0.225533	1880.62	354.125	560.375	0.000112218
Quercus sadleriana	Quercus pontica	Quercus dentata	0.207358	1896.88	355.5	541.5	0.000969034
Quercus sadleriana	Quercus pontica	Quercus fabri	0.221574	1893.12	350	549.25	0.000276308
Quercus sadleriana	Quercus pontica	Quercus griffithii	0.215989	1870.12	355.5	551.375	0.000646246
Quercus sadleriana	Quercus pontica	Quercus liaotongensis	0.22625	1873.19	348.188	551.812	0.000112218
Quercus sadleriana	Quercus pontica	Quercus mongolica	0.201531	1869.38	365	549.25	0.00214335
Quercus sadleriana	Quercus pontica	Quercus petraea	0.242499	1879.75	344	564.25	2.77605e-05
Quercus sadleriana	Quercus pontica	Quercus pubescens	0.247884	1876.62	344.375	571.375	1.95719e-05
Quercus sadleriana	Quercus pontica	Quercus robur	0.240487	1882.19	343.062	560.312	7.26947e-06
Quercus sadleriana	Quercus pontica	Quercus serrata	0.195283	1892.06	364.688	541.688	0.00171132
Quercus ilex	Quercus pseudosemecarpifolia	Quercus pseudosetulosa	0.119842	960.438	735.812	936.188	0.00151221
Quercus aquifolioides	Quercus pseudosetulosa	Quercus dolicholepis	0.188089	1385.75	570.875	835.375	2.57837e-07
Quercus ilex	Quercus pseudosetulosa	Quercus dolicholepis	0.214673	1329.12	606.125	937.5	9.57634e-14
Quercus monimotricha	Quercus pseudosetulosa	Quercus dolicholepis	0.181277	1449.12	567.375	818.625	3.08684e-06
Quercus pseudosemecarpifolia	Quercus pseudosetulosa	Quercus dolicholepis	0.181554	1431	581.25	839.125	1.73194e-05
Quercus senescens	Quercus pseudosetulosa	Quercus dolicholepis	0.194156	1415.88	572.25	848	1.22065e-07
Quercus spinosa	Quercus pseudosetulosa	Quercus dolicholepis	0.157771	1449.38	583.875	802.625	2.7854e-06
Quercus dentata	Quercus pubescens	Quercus agrifolia	0.155439	5325	181	247.625	0.0015673
Quercus petraea	Quercus pubescens	Quercus agrifolia	0.114444	5803	140.25	176.5	0.00891491
Quercus aliena	Quercus pubescens	Quercus alba	0.156674	1023.59	405.719	556.469	0.000573335
Quercus dentata	Quercus pubescens	Quercus alba	0.148203	1035.56	394.062	531.188	0.00210037
Quercus mongolica	Quercus pubescens	Quercus alba	0.137805	1040.25	399.25	526.875	0.00267879
Quercus serrata	Quercus pubescens	Quercus alba	0.159889	1045.06	397.688	549.062	0.00349656
Quercus dentata	Quercus pubescens	Quercus ellipsoidalis	0.13618	5344.75	187.125	246.125	0.0055207
Quercus dentata	Quercus pubescens	Quercus palustris	0.152295	5359.69	185.25	251.812	0.00269121
Quercus dentata	Quercus pubescens	Quercus pogoda	0.134354	5343.5	187.25	245.375	0.00199935
Quercus alba	Quercus pubescens	Quercus pontica	0.151372	2102.19	324.812	440.688	0.00101712
Quercus engelmannii	Quercus pubescens	Quercus pontica	0.210061	1909	357.25	547.25	1.87645e-09
Quercus rugosa	Quercus pubescens	Quercus pontica	0.196688	1929.12	345.625	514.875	6.10076e-08
Quercus dentata	Quercus pubescens	Quercus rubra	0.137845	5339.94	183.792	242.563	0.00305763
Quercus dentata	Quercus pubescens	Quercus texana	0.13811	5359.06	186.438	246.188	0.00724012
Quercus dentata	Quercus robur	Quercus alba	0.118417	1041.92	391.547	496.734	0.00330785
Quercus serrata	Quercus robur	Quercus alba	0.133269	1072.2	390.016	509.953	0.00754986
Quercus canariensis	Quercus robur	Quercus dentata	0.0892884	868.562	373.562	446.812	0.00285727
Quercus canariensis	Quercus robur	Quercus griffithii	0.0890217	832.062	381.188	455.688	0.00598448
Quercus alba	Quercus robur	Quercus pontica	0.128601	2079.16	333.719	432.219	0.00305763
Quercus engelmannii	Quercus robur	Quercus pontica	0.192426	1890.44	361.188	533.312	0
Quercus rugosa	Quercus robur	Quercus pontica	0.1763	1903.75	355.375	507.5	4.11471e-10
Quercus canariensis	Quercus robur	Quercus serrata	0.0931924	860.594	377.969	455.656	0.000890088
Quercus palustris	Quercus rubra	Quercus kelloggii	0.131327	996.292	393.292	512.208	8.97782e-07
Quercus texana	Quercus rubra	Quercus kelloggii	0.12021	997	405.583	516.417	0.000241093
Quercus engelmannii	Quercus rugosa	Quercus alba	0.126021	1465.81	451.438	581.625	6.86436e-07
Quercus aliena	Quercus rugosa	Quercus fusiformis	0.219488	1532.69	483.625	755.625	6.10076e-08
Quercus canariensis	Quercus rugosa	Quercus fusiformis	0.230516	1585	437.5	699.625	7.62838e-12
Quercus dentata	Quercus rugosa	Quercus fusiformis	0.239771	1527.97	465.094	758.469	2.26186e-10
Quercus fabri	Quercus rugosa	Quercus fusiformis	0.203421	1532.09	481.656	727.656	2.83009e-06
Quercus griffithii	Quercus rugosa	Quercus fusiformis	0.219002	1517.03	481.656	751.781	4.02166e-08
Quercus liaotongensis	Quercus rugosa	Quercus fusiformis	0.238393	1525.91	460.844	749.344	8.45479e-11
Quercus mongolica	Quercus rugosa	Quercus fusiformis	0.223908	1515.94	469.875	741	1.4971e-09
Quercus petraea	Quercus rugosa	Quercus fusiformis	0.230025	1548.38	447.5	714.875	4.58611e-09
Quercus pubescens	Quercus rugosa	Quercus fusiformis	0.218639	1576	452.75	706.125	1.64058e-08
Quercus robur	Quercus rugosa	Quercus fusiformis	0.224839	1554.34	454.656	718.406	8.50019e-07
Quercus serrata	Quercus rugosa	Quercus fusiformis	0.21671	1516.47	485.469	754.094	4.63558e-08
Quercus aliena	Quercus rugosa	Quercus virginiana	0.210473	1533.31	489.062	749.812	2.18338e-07
Quercus canariensis	Quercus rugosa	Quercus virginiana	0.226516	1590.06	441.562	700.188	8.45479e-11
Quercus dentata	Quercus rugosa	Quercus virginiana	0.237464	1530.41	465.219	754.969	4.16183e-10
Quercus fabri	Quercus rugosa	Quercus virginiana	0.209171	1537.84	475.906	727.656	4.82346e-07
Quercus griffithii	Quercus rugosa	Quercus virginiana	0.219431	1517.91	477.781	746.406	3.62752e-08
Quercus liaotongensis	Quercus rugosa	Quercus virginiana	0.237143	1524.94	458	742.75	1.51974e-11
Quercus mongolica	Quercus rugosa	Quercus virginiana	0.221842	1516.47	468.719	735.969	4.58019e-09
Quercus petraea	Quercus rugosa	Quercus virginiana	0.229768	1553.19	447.312	714.188	1.87336e-08
Quercus pubescens	Quercus rugosa	Quercus virginiana	0.212072	1581.06	459.312	706.562	6.32671e-07
Quercus robur	Quercus rugosa	Quercus virginiana	0.224385	1557.25	453.25	715.5	4.36383e-07
Quercus serrata	Quercus rugosa	Quercus virginiana	0.221838	1520.44	478.812	751.812	6.00989e-09
Quercus aquifolioides	Quercus senescens	Quercus monimotricha	0.108502	913.953	560.516	696.953	0.00349656
Quercus aquifolioides	Quercus senescens	Quercus pseudosemecarpifolia	0.10159	894.516	564.328	691.953	0.00401233
Quercus monimotricha	Quercus senescens	Quercus spinosa	0.134236	996.281	555.469	727.719	2.07905e-05
Quercus pseudosemecarpifolia	Quercus senescens	Quercus spinosa	0.143329	1008.03	543.531	725.406	3.1026e-07
Quercus aliena	Quercus serrata	Quercus liaotongensis	0.130417	574.203	374.016	486.203	3.64794e-05
Quercus fabri	Quercus serrata	Quercus liaotongensis	0.114919	559.547	382.922	482.359	8.3212e-07
Quercus aliena	Quercus serrata	Quercus mongolica	0.0958585	585.75	388.188	470.5	0.00201607
Quercus fabri	Quercus serrata	Quercus mongolica	0.0826573	569.422	393.984	464.984	0.00638962
Quercus engelmannii	Quercus serrata	Quercus pontica	0.151487	1836.06	404.688	549.188	2.00068e-06
Quercus rugosa	Quercus serrata	Quercus pontica	0.137103	1865.81	391	515.25	2.27257e-05
Quercus ilex	Quercus spinosa	Quercus pseudosetulosa	0.15595	985.438	698.188	956.188	6.90187e-06
Quercus chenii	Quercus suber	Chrysolepis sempervirens	0.133074	6984.47	222.719	291.094	0.000241093
Quercus chenii	Quercus suber	PM-29	0.117404	6217.16	227.406	287.906	3.90252e-05
Quercus chenii	Quercus suber	PM-9	0.114369	6221.09	227.469	286.219	0.00151221
*The P-value was calculated by a two-sided standard block-jackknife procedure implemented in Dsuite with default parameters, and adjusted by Bonferroni correction for multiple comparisons.

## Sheet: S11
Supplementary Data 4 Six Lists of genes with the best information for datating.
Each list of genes were identified a combiantion of "gene-shopping" method and reference topology.
RF-ASTRALL*	RF-ML	RF_SVDquartets	SortaData-ASTRALL	SortaData-ML	SortaData_SVDquartets
T0174000	T0174000	T0033990	T0174000	T0174000	T0033990
T0398690	T0002620	T0440320	T0681530	T0002620	T0440320
T0681530	T0398690	T0174000	T0002620	T0681530	T0174000
T0002620	T0522100	T0398690	T0398690	T0398690	T0398690
T0426050	T0681530	T0183610	T0426050	T0522100	T0183610
T0440320	T0426050	T0248270	T0440320	T0426050	T0248270
T0522100	T0440320	T0386290	T0033990	T0440320	T0426050
T0183610	T0183610	T0426050	T0183610	T0033990	T0386290
T0033990	T0033990	T0522100	T0522100	T0183610	T0681530
T0422720	T0422720	T0681530	T0676450	T0489020	T0226580
T0676450	T0489020	T0723550	T0422720	T0422720	T0112320
T0489020	T0233240	T0738230	T0489020	T0233240	T0002620
T0619560	T0053860	T0112320	T0619560	T0053860	T0723550
T0738230	T0619560	T0226580	T0248270	T0619560	T0522100
T0233240	T0676450	T0002620	T0738230	T0248270	T0738230
T0248270	T0738230	T0366630	T0233240	T0676450	T0366630
T0406260	T0248270	T0619560	T0053860	T0738230	T0619560
T0053860	T0516080	T0676450	T0567930	T0567930	T0676450
T0516080	T0517960	T0233240	T0226580	T0226580	T0239020
T0517960	T0533480	T0239020	T0406260	T0112320	T0233240
T0533480	T0567930	T0387530	T0112320	T0723550	T0053860
T0567930	T0723550	T0422720	T0723550	T0516080	T0489020
T0723550	T0112320	T0053860	T0516080	T0533480	T0501800
T0112320	T0226580	T0489020	T0533480	T0517960	T0387530
T0226580	T0366630	T0501800	T0517960	T0386290	T0244160
T0366630	T0386290	T0517960	T0504240	T0500290	T0317920
T0386290	T0387530	T0533480	T0386290	T0501800	T0422720
T0447500	T0406260	T0244160	T0447500	T0387530	T0533480
T0504240	T0447500	T0317920	T0161900	T0447500	T0517960
T0678250	T0500290	T0406260	T0366630	T0406260	T0433610
T0161900	T0501800	T0433610	T0190770	T0366630	T0447500
T0190770	T0678250	T0447500	T0678250	T0190770	T0161900
T0387530	T0103220	T0516080	T0500290	T0678250	T0406260
T0416380	T0190770	T0707020	T0501800	T0103220	T0736610
T0479650	T0416380	T0736610	T0387530	T0504240	T0516080
T0500290	T0479650	T0161900	T0244160	T0244160	T0707020
T0501800	T0504240	T0454170	T0479650	T0161900	T0500290
T0630830	T0630830	T0500290	T0416380	T0479650	T0454170
T0714530	T0714530	T0533880	T0317920	T0416380	T0255850
T0103220	T0161900	T0555280	T0166670	T0317920	T0304890
T0166670	T0166670	T0630830	T0630830	T0166670	T0001520
T0239020	T0200340	T0678250	T0714530	T0200340	T0190770
T0244160	T0239020	T0761290	T0239020	T0630830	T0233290
T0317920	T0244160	T0103220	T0103220	T0714530	T0166670
T0402280	T0317920	T0001520	T0004680	T0239020	T0170580
T0433130	T0402280	T0166670	T0454170	T0064870	T0678250
T0454170	T0433130	T0170580	T0433130	T0235770	T0630830
T0481430	T0454170	T0176450	T0255850	T0004680	T0533880
T0004680	T0481430	T0190770	T0071250	T0454170	T0555280
T0071250	T0064870	T0233290	T0099290	T0433130	T0176450
T0099290	T0004680	T0255850	T0170580	T0099290	T0103220
T0110170	T0099290	T0304890	T0481430	T0170580	T0761290
T0170580	T0110170	T0433130	T0200340	T0481430	T0504240
T0200340	T0170580	T0504240	T0110170	T0110170	T0186240
T0255850	T0235770	T0004680	T0402280	T0402280	T0004680
T0359120	T0380890	T0567930	T0064870	T0186240	T0216580
T0433610	T0457150	T0071250	T0433610	T0759050	T0433130
T0457150	T0517630	T0714530	T0235770	T0216580	T0567930
T0517630	T0543330	T0152220	T0759050	T0255850	T0152220
T0543330	T0555280	T0186240	T0216580	T0152220	T0071250
T0064870	T0589090	T0216580	T0457150	T0457150	T0714530
T0555280	T0071250	T0359120	T0359120	T0265900	T0489030
T0759050	T0081980	T0369170	T0155760	T0380890	T0759050
T0001520	T0759050	T0380890	T0001520	T0071250	T0479650
T0155760	T0120230	T0479650	T0233290	T0155760	T0081780
T0216580	T0001520	T0489030	T0279730	T0001520	T0359120
T0233290	T0152220	T0543330	T0258990	T0233290	T0380890
T0235770	T0155760	T0081780	T0543330	T0120230	T0247890
T0258990	T0186240	T0759050	T0555280	T0279730	T0099290
T0279730	T0216580	T0769930	T0517630	T0543330	T0155760
T0315180	T0233290	T0099290	T0315180	T0555280	T0369170
T0369170	T0255850	T0102420	T0564580	T0589090	T0120230
T0380890	T0265900	T0120230	T0186240	T0517630	T0543330
T0420240	T0279730	T0155760	T0091670	T0081980	T0210740
T0500260	T0315180	T0210740	T0239090	T0315180	T0102420
T0533880	T0359120	T0247890	T0152220	T0489030	T0340020
T0564580	T0369170	T0340020	T0265900	T0433610	T0769930
T0569800	T0395570	T0366610	T0380890	T0091670	T0064870
T0577810	T0420240	T0371160	T0247890	T0395570	T0685940
T0589090	T0433610	T0395570	T0304890	T0081780	T0216720
T0592720	T0452210	T0402280	T0500260	T0359120	T0091670
T0707020	T0489030	T0004270	T0736610	T0247890	T0010570
T0736610	T0533880	T0416380	T0569800	T0304890	T0239090
T0081980	T0592720	T0424670	T0120630	T0334920	T0371160
T0761290	T0707020	T0446570	T0369170	T0736610	T0395570
T0091670	T0081780	T0457150	T0120230	T0452210	T0004270
T0120230	T0736610	T0053830	T0592720	T0369170	T0018860
T0120630	T0761290	T0515710	T0707020	T0258990	T0457150
T0152140	T0769930	T0517630	T0533880	T0592720	T0416380
T0152220	T0091670	T0064870	T0589090	T0707020	T0265900
T0176450	T0152140	T0576750	T0176450	T0533880	T0152950
T0186240	T0176450	T0589090	T0761290	T0210740	T0334920
T0233320	T0210740	T0602900	T0420240	T0176450	T0366610
T0239090	T0247890	T0683750	T0081980	T0761290	T0200340
T0247890	T0258990	T0685940	T0152140	T0420240	T0446570
T0265900	T0304890	T0081980	T0233320	T0152140	T0683750
T0304890	T0334920	T0765860	T0577810	T0769930	T0576750
T0395570	T0439890	T0091670	T0489030	T0564580	T0279730
T0439890	T0448820	T0010570	T0685940	T0757720	T0235790
T0448820	T0053830	T0152950	T0216720	T0078840	T0319260
T0452210	T0464590	T0018860	T0010570	T0010570	T0402280
T0053830	T0475360	T0200340	T0315210	T0239090	T0589090
T0475360	T0500260	T0216720	T0395570	T0018860	T0517630
T0489030	T0515710	T0235790	T0018860	T0567690	T0765860
T0567690	T0564580	T0239090	T0081780	T0475360	T0081980
T0576300	T0567690	T0265900	T0567690	T0464590	T0515710
T0622930	T0569800	T0279730	T0475360	T0500260	T0602900
T0070990	T0576300	T0319260	T0439890	T0439890	T0424670
T0685940	T0577810	T0334920	T0334920	T0576300	T0053830
T0081780	T0622930	T0351330	T0576300	T0569800	T0215090
T0769930	T0078840	T0442950	T0452210	T0120630	T0351330
T0010570	T0757720	T0464590	T0070990	T0622930	T0757720
T0017290	T0010570	T0481430	T0622930	T0448820	T0235770
T0018860	T0120630	T0491970	T0448820	T0319260	T0101710
T0210740	T0018860	T0517080	T0210740	T0515710	T0567690
T0216720	T0233320	T0567690	T0245190	T0245190	T0464590
T0245190	T0239090	T0569800	T0340020	T0233320	T0569800
T0315210	T0245190	T0070990	T0348910	T0577810	T0275550
T0334920	T0319260	T0757720	T0017290	T0053830	T0070990
T0340020	T0351330	T0768170	T0769930	T0685940	T0481430
T0348910	T0004270	T0101710	T0053830	T0351330	T0768170
T0351330	T0446570	T0103090	T0351330	T0216720	T0491970
T0004270	T0496460	T0110170	T0757720	T0697050	T0442950
T0446570	T0564830	T0017290	T0078840	T0315210	T0258990
T0464590	T0576750	T0215090	T0004270	T0004270	T0110170
T0501300	T0070070	T0235770	T0464590	T0496460	T0517080
T0515710	T0602900	T0258990	T0297590	T0152950	T0103090
T0539480	T0624250	T0275550	T0539480	T0641270	T0017290
T0564830	T0641270	T0315180	T0152950	T0070990	T0315180
T0576750	T0070990	T0377160	T0641270	T0193050	T0078840
T0070070	T0683750	T0393670	T0193050	T0446570	T0697050
T0602900	T0685940	T0420240	T0446570	T0683750	T0746930
T0624250	T0697050	T0439890	T0683750	T0576750	T0315210
T0641270	T0102420	T0483750	T0576750	T0564830	T0244200
T0683750	T0103090	T0511160	T0564830	T0336850	T0287290
T0078840	T0152950	T0564830	T0319260	T0070070	T0642200
T0757720	T0017290	T0576300	T0336850	T0103090	T0211100
T0102420	T0193050	T0070070	T0070070	T0102420	T0439890
T0103090	T0216720	T0642200	T0103090	T0602900	T0483750
T0109820	T0315210	T0697050	T0109820	T0340020	T0576300
T0152950	T0336850	T0078840	T0102420	T0348910	T0564830
T0193050	T0340020	T0701790	T0515710	T0017290	T0511160
T0297590	T0348910	T0746930	T0602900	T0624250	T0248260
T0319260	T0350970	T0151670	T0501300	T0214960	T0070070
T0336850	T0356050	T0211100	T0624250	T0215090	T0151670
T0356050	T0366610	T0244200	T0460830	T0350970	T0420240
T0366610	T0367440	T0248260	T0215090	T0746930	T0701790
T0367440	T0377160	T0287290	T0697050	T0244200	T0377160
T0377160	T0442950	T0315210	T0746930	T0642200	T0393670
T0442950	T0501300	T0356050	T0244200	T0297590	T0214960
T0460830	T0539480	T0367440	T0642200	T0356050	T0564580
T0496460	T0565340	T0444060	T0356050	T0539480	T0631680
T0500900	T0589130	T0452210	T0565340	T0565340	T0468380
T0565340	T0608370	T0468380	T0496460	T0366610	T0343820
T0608370	T0642200	T0495810	T0366610	T0275550	T0297590
T0642200	T0701790	T0500260	T0275550	T0442950	T0500260
T0697050	T0746930	T0564580	T0106940	T0608370	T0356050
T0701790	T0107190	T0565340	T0500900	T0367440	T0565340
T0746930	T0109820	T0577810	T0442950	T0248260	T0085370
T0106940	T0204240	T0592720	T0608370	T0107190	T0071350
T0107190	T0210300	T0608370	T0367440	T0109820	T0641270
T0155750	T0214960	T0622930	T0155750	T0589130	T0452210
T0204240	T0215090	T0631680	T0248260	T0701790	T0444060
T0210300	T0244200	T0641270	T0107190	T0280150	T0120630
T0215090	T0248260	T0070920	T0701790	T0501300	T0106940
T0244200	T0275550	T0071350	T0280150	T0210300	T0622930
T0248260	T0280150	T0085370	T0210300	T0204240	T0592720
T0275550	T0297590	T0106940	T0204240	T0377160	T0608370
T0280150	T0415740	T0107190	T0377160	T0134800	T0367440
T0350970	T0424670	T0109820	T0214960	T0460830	T0107190
T0363040	T0460830	T0120630	T0631680	T0631680	T0109820
T0391780	T0500900	T0152140	T0391780	T0343820	T0152140
T0415740	T0517980	T0204240	T0350970	T0343500	T0294530
T0424670	T0631680	T0214960	T0468380	T0101710	T0280150
T0468380	T0636450	T0233320	T0343820	T0176950	T0348910
T0589130	T0645930	T0280150	T0343500	T0311930	T0233320
T0069230	T0656180	T0294530	T0101710	T0645930	T0577810
T0631680	T0071350	T0297590	T0176950	T0636450	T0328200
T0636450	T0714510	T0328200	T0311930	T0211100	T0070920
T0645930	T0740470	T0343820	T0645930	T0085370	T0204240
T0656180	T0765860	T0348910	T0714890	T0071350	T0495810
T0071350	T0768170	T0404620	T0636450	T0304310	T0134800
T0714510	T0085370	T0415740	T0211100	T0106940	T0291380
T0714890	T0101710	T0423300	T0085370	T0517980	T0343500
T0740470	T0106940	T0424680	T0071350	T0500900	T0034300
T0765860	T0123150	T0448820	T0304310	T0768170	T0176950
T0768170	T0134800	T0496460	T0768170	T0415740	T0706570
T0085370	T0151670	T0501300	T0415740	T0740470	T0496460
T0101710	T0155750	T0535970	T0740470	T0656180	T0535970
T0123150	T0176950	T0536250	T0656180	T0155750	T0245080
T0151670	T0211100	T0541070	T0235790	T0235790	T0660320
T0176950	T0235790	T0629510	T0363040	T0123150	T0629510
T0211100	T0276360	T0660320	T0123150	T0151670	T0097660
T0214960	T0304310	T0706570	T0151670	T0765860	T0193050
T0235790	T0311930	T0714510	T0765860	T0714510	T0448820
T0304310	T0328200	T0762440	T0589130	T0276360	T0272780
T0311930	T0343500	T0097660	T0714510	T0328200	T0415740
T0328200	T0343820	T0123150	T0069230	T0424670	T0301060
T0343500	T0361150	T0134800	T0328200	T0391780	T0204930
T0343820	T0363040	T0149180	T0424670	T0759600	T0299800
T0361150	T0371160	T0176950	T0134800	T0468380	T0227980
T0371160	T0391780	T0193050	T0759600	T0469470	T0423300
T0380930	T0404200	T0204930	T0469470	T0706100	T0340740
T0393670	T0404620	T0209700	T0583940	T0583940	T0536250
T0404200	T0424680	T0210300	T0371160	T0371160	T0123150
T0404620	T0050690	T0227980	T0034300	T0034300	T0762440
T0424680	T0457600	T0245080	T0361150	T0361150	T0149180
T0050690	T0468380	T0272780	T0287290	T0287290	T0714510
T0469470	T0469470	T0291380	T0304470	T0280120	T0501300
T0483750	T0483750	T0299800	T0629510	T0714890	T0541070
T0511160	T0511160	T0301060	T0483750	T0304470	T0210300
T0517080	T0517080	T0340740	T0294590	T0629510	T0424680
*We applied two "gene-shoping" methods, Robinson-Foulds (RF) distance and SortaData,
based on three topologies (ASTRALL, ML and SVDquartets)
