# Supplementary material for: Phylogenomic analyses highlight innovation and introgression in the continental radiations of Fagaceae across the Northern Hemisphere
Source: Nat Commun. 2022 Mar 14;13:1320. doi: 10.1038/s41467-022-28917-1 (PMC8921187; doi:10.1038/s41467-022-28917-1)
Supplement: Supplementary file 9 — Source data [file 41467_2022_28917_MOESM9_ESM.xlsx]

## Sheet: Sheet1
Sheet 1 D-statistics estimated between Quercus species. Values for bar charts in Figure 3b.
H1	H2	H3	Mean	Minimum	maximum	Estimates
NA	Q. dentata	Q. pontica	0.110537	0.081073	0.147098	0.0816327, 0.147098, 0.0810732, 0.132343
AS	Q. lobata	Q. pontica	-0.100811	-0.12689	-0.06739	-0.0673897, -0.0810732, -0.0979952, -0.12689, -0.12142, -0.123822, -0.0870893
NA	Q. robur	Q. pontica	0.15552	0.124754	0.192426	0.128601, 0.192426, 0.124754, 0.1763
AS	Q. engelmannii	Q. pontica	-0.164336	-0.186221	-0.132481	-0.132481, -0.147098, -0.162681, -0.186221, -0.184546, -0.185836, -0.151487
EU	Q. alba	Q. pontica	-0.138229	-0.151372	-0.128601	-0.131881, -0.141062, -0.151372, -0.128601
NA	Q. aliena	Q. pontica	0.095744	0.064755	0.132481	0.0647547, 0.132481, 0.0673897, 0.118351
NA	Q. griffithii	Q. pontica	0.153619	0.12689	0.186221	0.127921, 0.186221, 0.12689, 0.173443
NA	Q. petraea	Q. pontica	0.165694	0.137303	0.19856	0.141062, 0.19856, 0.137303, 0.185851
NA	Q. liaotongensis	Q. pontica	0.15006	0.12142	0.184546	0.12428, 0.184546, 0.12142, 0.169994
AS	Q. rugosa	Q. pontica	-0.150165	-0.173443	-0.118351	-0.118351, -0.132343, -0.149025, -0.173443, -0.169994, -0.170895, -0.137103
NA	Q. pubescens	Q. pontica	0.175695	0.144658	0.210061	0.151372, 0.210061, 0.144658, 0.196688
EU	Q. lobata	Q. pontica	-0.132634	-0.144658	-0.123821	-0.123821, -0.137303, -0.144658, -0.124754
EU	Q. engelmannii	Q. pontica	-0.198855	-0.210061	-0.192426	-0.194374, -0.19856, -0.210061, -0.192426
NA	Q. canariensis	Q. pontica	0.157487	0.123821	0.194374	0.131881, 0.194374, 0.123821, 0.179871
AS	Q. alba	Q. pontica	-0.100685	-0.127921	-0.064755	-0.0647547, -0.0816327, -0.0961583, -0.127921, -0.12428, -0.124403, -0.0856473
EU	Q. rugosa	Q. pontica	-0.184677	-0.196688	-0.1763	-0.179871, -0.185851, -0.196688, -0.1763
NA	Q. mongolica	Q. pontica	0.151239	0.123822	0.185836	0.124403, 0.185836, 0.123822, 0.170895
NA	Q. fabri	Q. pontica	0.126465	0.096158	0.162681	0.0961583, 0.162681, 0.0979952, 0.149025
NA	Q. serrata	Q. pontica	0.115332	0.085647	0.151487	0.0856473, 0.151487, 0.0870893, 0.137103
NA	Q. dentata	Q. virginiana	-0.192646	-0.253336	-0.10863	-0.171154, -0.253336, -0.10863, -0.237464
AS	Q. lobata	Q. virginiana	0.089694	0.072025	0.10863	0.0772089, 0.10863, 0.0720252, 0.0875149, 0.104772, 0.0872548, 0.0904493
NA	Q. robur	Q. virginiana	-0.176829	-0.243127	-0.085456	-0.154347, -0.243127, -0.0854561, -0.224385
AS	Q. engelmannii	Q. virginiana	0.23739	0.221924	0.253336	0.223832, 0.253336, 0.221924, 0.234362, 0.252677, 0.238398, 0.237201
EU	Q. alba	Q. virginiana	0.150566	0.137366	0.160452	0.150098, 0.160452, 0.137366, 0.154347
NA	Q. aliena	Q. virginiana	-0.162395	-0.223832	-0.077209	-0.138065, -0.223832, -0.0772089, -0.210473
NA	Q. griffithii	Q. virginiana	-0.172643	-0.234362	-0.087515	-0.149266, -0.234362, -0.0875149, -0.219431
NA	Q. petraea	Q. virginiana	-0.181874	-0.244737	-0.09254	-0.160452, -0.244737, -0.0925404, -0.229768
NA	Q. liaotongensis	Q. virginiana	-0.190267	-0.252677	-0.104772	-0.166474, -0.252677, -0.104772, -0.237143
AS	Q. rugosa	Q. virginiana	0.22248	0.209171	0.237464	0.210473, 0.237464, 0.209171, 0.219431, 0.237143, 0.221842, 0.221838
NA	Q. pubescens	Q. virginiana	-0.162937	-0.2314	-0.07091	-0.137366, -0.2314, -0.0709095, -0.212072
EU	Q. lobata	Q. virginiana	0.082281	0.07091	0.09254	0.0802179, 0.0925404, 0.0709095, 0.0854561
EU	Q. engelmannii	Q. virginiana	0.240031	0.2314	0.244737	0.240862, 0.244737, 0.2314, 0.243127
NA	Q. canariensis	Q. virginiana	-0.174423	-0.240862	-0.080218	-0.150098, -0.240862, -0.0802179, -0.226516
AS	Q. alba	Q. virginiana	0.150998	0.133576	0.171154	0.138065, 0.171154, 0.133576, 0.149266, 0.166474, 0.147462, 0.150986
EU	Q. rugosa	Q. virginiana	0.223185	0.212072	0.229768	0.226516, 0.229768, 0.212072, 0.224385
NA	Q. mongolica	Q. virginiana	-0.173739	-0.238398	-0.087255	-0.147462, -0.238398, -0.0872548, -0.221842
NA	Q. fabri	Q. virginiana	-0.159174	-0.221924	-0.072025	-0.133576, -0.221924, -0.0720252, -0.209171
NA	Q. serrata	Q. virginiana	-0.175119	-0.237201	-0.090449	-0.150986, -0.237201, -0.0904493, -0.221838
NA	Q. dentata	Q. fusiformis	-0.196158	-0.249976	-0.115149	-0.179737, -0.249976, -0.115149, -0.239771
AS	Q. lobata	Q. fusiformis	0.094908	0.069655	0.115149	0.0913985, 0.115149, 0.0696548, 0.0922417, 0.11138, 0.0946044, 0.0899302
NA	Q. robur	Q. fusiformis	-0.178695	-0.237536	-0.090417	-0.161988, -0.237536, -0.0904175, -0.224839
AS	Q. engelmannii	Q. fusiformis	0.231822	0.210637	0.249976	0.226565, 0.249976, 0.210637, 0.227372, 0.24773, 0.234194, 0.226281
EU	Q. alba	Q. fusiformis	0.160914	0.152188	0.168019	0.161463, 0.168019, 0.152188, 0.161988
NA	Q. aliena	Q. fusiformis	-0.17319	-0.226565	-0.091398	-0.155309, -0.226565, -0.0913985, -0.219488
NA	Q. griffithii	Q. fusiformis	-0.173723	-0.227372	-0.092242	-0.156276, -0.227372, -0.0922417, -0.219002
NA	Q. petraea	Q. fusiformis	-0.183688	-0.2396	-0.097107	-0.168019, -0.2396, -0.0971074, -0.230025
NA	Q. liaotongensis	Q. fusiformis	-0.193196	-0.24773	-0.11138	-0.175282, -0.24773, -0.11138, -0.238393
AS	Q. rugosa	Q. fusiformis	0.222956	0.203421	0.239771	0.219488, 0.239771, 0.203421, 0.219002, 0.238393, 0.223908, 0.21671
NA	Q. pubescens	Q. fusiformis	-0.170632	-0.230976	-0.080727	-0.152188, -0.230976, -0.0807265, -0.218639
EU	Q. lobata	Q. fusiformis	0.088886	0.080727	0.097107	0.0872917, 0.0971074, 0.0807265, 0.0904175
EU	Q. engelmannii	Q. fusiformis	0.236761	0.230976	0.2396	0.238933, 0.2396, 0.230976, 0.237536
NA	Q. canariensis	Q. fusiformis	-0.179551	-0.238933	-0.087292	-0.161463, -0.238933, -0.0872917, -0.230516
AS	Q. alba	Q. fusiformis	0.158501	0.13379	0.179737	0.155309, 0.179737, 0.13379, 0.156276, 0.175282, 0.156745, 0.15237
EU	Q. rugosa	Q. fusiformis	0.226005	0.218639	0.230516	0.230516, 0.230025, 0.218639, 0.224839
NA	Q. mongolica	Q. fusiformis	-0.177363	-0.234194	-0.094604	-0.156745, -0.234194, -0.0946044, -0.223908
NA	Q. fabri	Q. fusiformis	-0.154376	-0.210637	-0.069655	-0.13379, -0.210637, -0.0696548, -0.203421
NA	Q. serrata	Q. fusiformis	-0.171323	-0.226281	-0.08993	-0.15237, -0.226281, -0.0899302, -0.21671
EU = European white oak; AS = Asian white oak; NA = North American white oak.

## Sheet: Sheet2
Sheet 2 Total length (kb) of shared identity-by-descent (IBD) between Quercus species. Values for box plots in Figure 4b and c.
Q. pontica	Q. sadleriana	Q. fusiformis	Q. virginiana	Species	Group
24	198	268	147	Q. alba 1	NA
29	219	296	147	Q. alba 2	NA
49	198	179	120	Q. rugosa 1	NA
36	133	242	109	Q. rugosa 2	NA
19	80	268	120	Q. engelmannii	NA
362	22	0	0	Q. canariensis	EU
442	59	14	0	Q. pubescens	EU
540	59	0	0	Q. petraea	EU
362	44	0	0	Q. robur	EU
73	24	0	0	Q. liaotongensis 1	AS
109	22	0	0	Q. liaotongensis 2	AS
198	26	0	0	Q. mongolica 1	AS
162	16	0	0	Q. mongolica 2	AS
98	22	0	0	Q. dentata 1	AS
66	8	0	6	Q. dentata 2	AS
120	0	0	0	Q. griffithii 1	AS
89	4	0	0	Q. griffithii 2	AS
66	16	3	3	Q. fabri 1	AS
109	2	0	0	Q. fabri 2	AS
66	4	0	7	Q. aliena 1	AS
109	16	0	0	Q. aliena 2	AS
98	32	0	0	Q. serrata 1	AS
147	4	3	0	Q. serrata 2	AS
EU = European white oak; AS = Asian white oak; NA = North American white oak.

## Sheet: Sheet3
Sheet 3 Shared identity-by-descent (IBD) between Quercus species. Values for density plots in Figure 4d.
Species Pairs	Scaffold	Start	End	Length (bp)
Q. pontica vs. AS	Chr01	24720416	24726780	6365
Q. pontica vs. AS	Chr01	14066306	14070172	3867
Q. pontica vs. AS	Chr01	888714	898247	9534
Q. pontica vs. AS	Chr01	48797351	48803432	6082
Q. pontica vs. AS	Chr01	12665896	12670257	4362
Q. pontica vs. AS	Chr01	14066306	14071068	4763
Q. pontica vs. AS	Chr01	14066375	14071068	4694
Q. pontica vs. AS	Chr01	45500206	45510429	10224
Q. pontica vs. AS	Chr01	38836231	38849995	13765
Q. pontica vs. AS	Chr02	1948633	1957305	8673
Q. pontica vs. AS	Chr02	30735382	30744398	9017
Q. pontica vs. AS	Chr02	80602905	80616743	13839
Q. pontica vs. AS	Chr02	80620371	80624160	3790
Q. pontica vs. AS	Chr02	39494034	39498269	4236
Q. pontica vs. AS	Chr02	64474110	64476951	2842
Q. pontica vs. AS	Chr02	80620447	80623991	3545
Q. pontica vs. AS	Chr02	1948633	1954495	5863
Q. pontica vs. AS	Chr02	11896549	11901434	4886
Q. pontica vs. AS	Chr02	80841143	80845309	4167
Q. pontica vs. AS	Chr02	7549630	7556152	6523
Q. pontica vs. AS	Chr02	23310782	23314499	3718
Q. pontica vs. AS	Chr02	1951562	1955896	4335
Q. pontica vs. AS	Chr02	77729055	77733202	4148
Q. pontica vs. AS	Chr02	80603359	80617332	13974
Q. pontica vs. AS	Chr02	80620310	80623025	2716
Q. pontica vs. AS	Chr02	115206631	115214647	8017
Q. pontica vs. AS	Chr02	59084086	59112785	28700
Q. pontica vs. AS	Chr02	89250391	89256623	6233
Q. pontica vs. AS	Chr02	13617401	13620833	3433
Q. pontica vs. AS	Chr02	354553	360011	5459
Q. pontica vs. AS	Chr02	83110780	83113250	2471
Q. pontica vs. AS	Chr02	7549630	7557116	7487
Q. pontica vs. AS	Chr03	8409071	8414278	5208
Q. pontica vs. AS	Chr03	9480318	9494540	14223
Q. pontica vs. AS	Chr03	10159430	10163253	3824
Q. pontica vs. AS	Chr03	18408064	18417012	8949
Q. pontica vs. AS	Chr03	46075179	46085221	10043
Q. pontica vs. AS	Chr03	8409071	8414278	5208
Q. pontica vs. AS	Chr03	8417965	8427145	9181
Q. pontica vs. AS	Chr03	29423689	29440671	16983
Q. pontica vs. AS	Chr03	42451043	42456272	5230
Q. pontica vs. AS	Chr03	50649847	50655680	5834
Q. pontica vs. AS	Chr03	10357446	10363377	5932
Q. pontica vs. AS	Chr03	20130798	20133772	2975
Q. pontica vs. AS	Chr03	10609222	10612654	3433
Q. pontica vs. AS	Chr03	53751764	53755772	4009
Q. pontica vs. AS	Chr03	8417965	8427104	9140
Q. pontica vs. AS	Chr03	10900006	10904794	4789
Q. pontica vs. AS	Chr03	22258807	22314455	55649
Q. pontica vs. AS	Chr03	13337655	13340815	3161
Q. pontica vs. AS	Chr03	6991265	7003288	12024
Q. pontica vs. AS	Chr03	7818948	7823375	4428
Q. pontica vs. AS	Chr03	10183711	10187879	4169
Q. pontica vs. AS	Chr03	10183315	10187994	4680
Q. pontica vs. AS	Chr03	30298236	30310125	11890
Q. pontica vs. AS	Chr03	30295410	30310138	14729
Q. pontica vs. AS	Chr03	10150982	10152246	1265
Q. pontica vs. AS	Chr04	6697994	6701636	3643
Q. pontica vs. AS	Chr04	24762551	24770799	8249
Q. pontica vs. AS	Chr04	695228	700524	5297
Q. pontica vs. AS	Chr04	24751677	24756059	4383
Q. pontica vs. AS	Chr04	41313851	41317886	4036
Q. pontica vs. AS	Chr04	24751640	24756249	4610
Q. pontica vs. AS	Chr04	6717902	6741691	23790
Q. pontica vs. AS	Chr04	24627891	24633736	5846
Q. pontica vs. AS	Chr04	35764752	35768702	3951
Q. pontica vs. AS	Chr04	17889809	17894172	4364
Q. pontica vs. AS	Chr04	24629876	24637103	7228
Q. pontica vs. AS	Chr04	41314249	41317886	3638
Q. pontica vs. AS	Chr04	8185816	8193477	7662
Q. pontica vs. AS	Chr05	25676064	25682324	6261
Q. pontica vs. AS	Chr05	38022490	38047725	25236
Q. pontica vs. AS	Chr05	12708535	12715871	7337
Q. pontica vs. AS	Chr05	48587908	48595840	7933
Q. pontica vs. AS	Chr05	16362833	16366713	3881
Q. pontica vs. AS	Chr05	30394556	30428325	33770
Q. pontica vs. AS	Chr05	48784925	48790509	5585
Q. pontica vs. AS	Chr05	18336999	18341851	4853
Q. pontica vs. AS	Chr05	48785144	48790509	5366
Q. pontica vs. AS	Chr05	835615	838911	3297
Q. pontica vs. AS	Chr05	20603691	20614189	10499
Q. pontica vs. AS	Chr05	30402006	30428345	26340
Q. pontica vs. AS	Chr05	67240450	67243973	3524
Q. pontica vs. AS	Chr05	70416261	70419924	3664
Q. pontica vs. AS	Chr05	48866988	48888991	22004
Q. pontica vs. AS	Chr06	10766584	10771484	4901
Q. pontica vs. AS	Chr06	10766584	10770816	4233
Q. pontica vs. AS	Chr06	10766584	10771119	4536
Q. pontica vs. AS	Chr06	19579850	19604786	24937
Q. pontica vs. AS	Chr06	48777734	48779988	2255
Q. pontica vs. AS	Chr06	10766584	10771314	4731
Q. pontica vs. AS	Chr06	4884908	4896770	11863
Q. pontica vs. AS	Chr06	48868756	48899795	31040
Q. pontica vs. AS	Chr06	10392065	10398101	6037
Q. pontica vs. AS	Chr06	9096195	9100318	4124
Q. pontica vs. AS	Chr06	9096195	9102400	6206
Q. pontica vs. AS	Chr07	9068895	9074171	5277
Q. pontica vs. AS	Chr07	36463572	36469203	5632
Q. pontica vs. AS	Chr07	37596238	37603190	6953
Q. pontica vs. AS	Chr07	42661052	42666453	5402
Q. pontica vs. AS	Chr07	19271325	19277518	6194
Q. pontica vs. AS	Chr07	19269226	19275002	5777
Q. pontica vs. AS	Chr07	35529674	35531556	1883
Q. pontica vs. AS	Chr07	37596422	37602075	5654
Q. pontica vs. AS	Chr07	39282403	39289420	7018
Q. pontica vs. AS	Chr07	19266053	19275089	9037
Q. pontica vs. AS	Chr07	24510679	24515827	5149
Q. pontica vs. AS	Chr07	791324	817335	26012
Q. pontica vs. AS	Chr07	29071125	29093171	22047
Q. pontica vs. AS	Chr07	35529674	35531556	1883
Q. pontica vs. AS	Chr07	35592279	35618513	26235
Q. pontica vs. AS	Chr07	1266589	1271930	5342
Q. pontica vs. AS	Chr07	1282032	1285959	3928
Q. pontica vs. AS	Chr07	8957463	8964817	7355
Q. pontica vs. AS	Chr07	35499089	35502831	3743
Q. pontica vs. AS	Chr07	35529674	35531556	1883
Q. pontica vs. AS	Chr07	37599658	37606629	6972
Q. pontica vs. AS	Chr08	16589793	16594326	4534
Q. pontica vs. AS	Chr08	20029918	20033381	3464
Q. pontica vs. AS	Chr08	6079700	6082994	3295
Q. pontica vs. AS	Chr08	16594331	16602916	8586
Q. pontica vs. AS	Chr08	20029918	20033381	3464
Q. pontica vs. AS	Chr08	37931307	37941481	10175
Q. pontica vs. AS	Chr08	16589793	16594326	4534
Q. pontica vs. AS	Chr08	65153760	65161329	7570
Q. pontica vs. AS	Chr08	30618476	30628938	10463
Q. pontica vs. AS	Chr08	39274727	39277337	2611
Q. pontica vs. AS	Chr08	44572624	44587055	14432
Q. pontica vs. AS	Chr08	63880072	63883805	3734
Q. pontica vs. AS	Chr08	20029918	20033272	3355
Q. pontica vs. AS	Chr09	38996209	39006395	10187
Q. pontica vs. AS	Chr09	14682702	14687642	4941
Q. pontica vs. AS	Chr09	12085045	12089419	4375
Q. pontica vs. AS	Chr09	49640776	49649272	8497
Q. pontica vs. AS	Chr09	12079095	12083317	4223
Q. pontica vs. AS	Chr09	12085094	12090447	5354
Q. pontica vs. AS	Chr09	12115364	12121760	6397
Q. pontica vs. AS	Chr09	46285402	46288174	2773
Q. pontica vs. AS	Chr09	48077235	48082909	5675
Q. pontica vs. AS	Chr09	12085045	12091997	6953
Q. pontica vs. AS	Chr09	29896940	29903561	6622
Q. pontica vs. AS	Chr09	38999741	39008168	8428
Q. pontica vs. AS	Chr09	11479474	11483356	3883
Q. pontica vs. AS	Chr09	11838638	11852330	13693
Q. pontica vs. AS	Chr09	3746511	3748761	2251
Q. pontica vs. AS	Chr09	3748764	3755157	6394
Q. pontica vs. AS	Chr09	9326911	9329183	2273
Q. pontica vs. AS	Chr09	37799215	37805421	6207
Q. pontica vs. AS	Chr09	38999456	39006395	6940
Q. pontica vs. AS	Chr09	44888147	44891327	3181
Q. pontica vs. AS	Chr09	3748764	3755157	6394
Q. pontica vs. AS	Chr09	12085094	12091988	6895
Q. pontica vs. AS	Chr09	38999307	39008881	9575
Q. pontica vs. AS	Chr09	12085094	12092764	7671
Q. pontica vs. AS	Chr10	40366996	40376184	9189
Q. pontica vs. AS	Chr10	47157161	47184947	27787
Q. pontica vs. AS	Chr10	48496034	48501777	5744
Q. pontica vs. AS	Chr10	49937665	49943257	5593
Q. pontica vs. AS	Chr10	29834153	29839043	4891
Q. pontica vs. AS	Chr10	3424519	3427422	2904
Q. pontica vs. AS	Chr10	48727067	48739827	12761
Q. pontica vs. AS	Chr10	21589577	21597357	7781
Q. pontica vs. AS	Chr10	21589764	21597357	7594
Q. pontica vs. AS	Chr10	33088403	33107940	19538
Q. pontica vs. AS	Chr10	21589477	21595200	5724
Q. pontica vs. AS	Chr10	37793978	37801483	7506
Q. pontica vs. AS	Chr10	3192497	3196263	3767
Q. pontica vs. AS	Chr11	44067399	44070859	3461
Q. pontica vs. AS	Chr11	50963542	50970724	7183
Q. pontica vs. AS	Chr11	51353990	51358669	4680
Q. pontica vs. AS	Chr11	35137228	35139468	2241
Q. pontica vs. AS	Chr11	39347256	39351907	4652
Q. pontica vs. AS	Chr11	16519459	16523829	4371
Q. pontica vs. AS	Chr11	12292629	12296162	3534
Q. pontica vs. AS	Chr11	19333746	19351202	17457
Q. pontica vs. AS	Chr11	49959304	49964536	5233
Q. pontica vs. AS	Chr11	6838385	6842845	4461
Q. pontica vs. AS	Chr11	16060864	16114351	53488
Q. pontica vs. AS	Chr11	9657640	9663572	5933
Q. pontica vs. AS	Chr11	12292609	12296162	3554
Q. pontica vs. AS	Chr11	31778380	31786129	7750
Q. pontica vs. AS	Chr11	39746296	39748518	2223
Q. pontica vs. AS	Chr11	31778380	31786129	7750
Q. pontica vs. AS	Chr11	41689003	41691164	2162
Q. pontica vs. AS	Chr11	16519459	16525234	5776
Q. pontica vs. AS	Chr11	19343689	19351202	7514
Q. pontica vs. AS	Chr12	27646575	27655376	8802
Q. pontica vs. AS	Chr12	27661776	27667477	5702
Q. pontica vs. AS	Chr12	1009043	1016612	7570
Q. pontica vs. AS	Chr12	29296755	29301547	4793
Q. pontica vs. AS	Chr12	1012230	1019257	7028
Q. pontica vs. AS	Chr12	33329080	33331294	2215
Q. pontica vs. AS	Chr12	25323782	25331679	7898
Q. pontica vs. EU	Chr01	4455241	4461043	5803
Q. pontica vs. EU	Chr01	5157288	5160140	2853
Q. pontica vs. EU	Chr01	7515104	7527555	12452
Q. pontica vs. EU	Chr01	17353572	17357715	4144
Q. pontica vs. EU	Chr01	46810528	46816565	6038
Q. pontica vs. EU	Chr01	53052085	53059805	7721
Q. pontica vs. EU	Chr02	23233580	23237866	4287
Q. pontica vs. EU	Chr02	23311206	23314390	3185
Q. pontica vs. EU	Chr02	23504287	23509457	5171
Q. pontica vs. EU	Chr02	68844318	68848409	4092
Q. pontica vs. EU	Chr02	69001885	69018845	16961
Q. pontica vs. EU	Chr02	93548580	93550259	1680
Q. pontica vs. EU	Chr02	106974431	106979780	5350
Q. pontica vs. EU	Chr02	114510683	114512458	1776
Q. pontica vs. EU	Chr03	3407456	3417677	10222
Q. pontica vs. EU	Chr03	10183275	10188638	5364
Q. pontica vs. EU	Chr03	12313343	12317611	4269
Q. pontica vs. EU	Chr03	12344339	12355839	11501
Q. pontica vs. EU	Chr03	12355856	12359510	3655
Q. pontica vs. EU	Chr03	18380708	18390944	10237
Q. pontica vs. EU	Chr03	53749849	53755587	5739
Q. pontica vs. EU	Chr03	53755790	53762443	6654
Q. pontica vs. EU	Chr03	53762516	53769448	6933
Q. pontica vs. EU	Chr04	461406	473355	11950
Q. pontica vs. EU	Chr04	12021478	12030543	9066
Q. pontica vs. EU	Chr04	24796096	24802035	5940
Q. pontica vs. EU	Chr04	43546013	43551027	5015
Q. pontica vs. EU	Chr05	157583	161227	3645
Q. pontica vs. EU	Chr05	13117179	13122835	5657
Q. pontica vs. EU	Chr05	14980107	14990206	10100
Q. pontica vs. EU	Chr05	22368254	22370677	2424
Q. pontica vs. EU	Chr05	30427089	30430692	3604
Q. pontica vs. EU	Chr05	33044675	33051148	6474
Q. pontica vs. EU	Chr05	48828537	48831425	2889
Q. pontica vs. EU	Chr06	2777395	2781939	4545
Q. pontica vs. EU	Chr06	4885317	4895627	10311
Q. pontica vs. EU	Chr06	19237980	19241943	3964
Q. pontica vs. EU	Chr06	55018779	55023042	4264
Q. pontica vs. EU	Chr07	14689989	14693800	3812
Q. pontica vs. EU	Chr07	49211564	49216076	4513
Q. pontica vs. EU	Chr08	16379294	16386758	7465
Q. pontica vs. EU	Chr08	33979227	33982705	3479
Q. pontica vs. EU	Chr08	43149884	43152218	2335
Q. pontica vs. EU	Chr09	290793	299631	8839
Q. pontica vs. EU	Chr09	8396301	8414143	17843
Q. pontica vs. EU	Chr09	8419186	8425243	6058
Q. pontica vs. EU	Chr09	12249651	12253028	3378
Q. pontica vs. EU	Chr09	31153243	31158659	5417
Q. pontica vs. EU	Chr09	32052621	32070682	18062
Q. pontica vs. EU	Chr09	46284706	46288174	3469
Q. pontica vs. EU	Chr09	46515124	46527204	12081
Q. pontica vs. EU	Chr09	49738433	49742585	4153
Q. pontica vs. EU	Chr10	16998890	17005566	6677
Q. pontica vs. EU	Chr10	31486528	31500274	13747
Q. pontica vs. EU	Chr11	22222896	22233707	10812
Q. pontica vs. EU	Chr12	9865424	9868986	3563
Q. pontica vs. EU	Chr12	26389833	26391302	1470
Q. pontica vs. EU	Chr01	4455370	4462368	6999
Q. pontica vs. EU	Chr01	17353580	17357715	4136
Q. pontica vs. EU	Chr01	19909412	19913786	4375
Q. pontica vs. EU	Chr01	42733955	42739327	5373
Q. pontica vs. EU	Chr01	46896762	46903799	7038
Q. pontica vs. EU	Chr02	7065634	7068645	3012
Q. pontica vs. EU	Chr02	7081882	7085542	3661
Q. pontica vs. EU	Chr02	13539195	13543999	4805
Q. pontica vs. EU	Chr02	39493615	39500455	6841
Q. pontica vs. EU	Chr02	63681102	63694412	13311
Q. pontica vs. EU	Chr02	106815052	106821519	6468
Q. pontica vs. EU	Chr02	109808791	109815231	6441
Q. pontica vs. EU	Chr03	3409102	3417370	8269
Q. pontica vs. EU	Chr03	8343188	8351717	8530
Q. pontica vs. EU	Chr03	10299011	10305577	6567
Q. pontica vs. EU	Chr03	43871115	43899598	28484
Q. pontica vs. EU	Chr04	5289914	5294846	4933
Q. pontica vs. EU	Chr04	8184248	8193219	8972
Q. pontica vs. EU	Chr04	8194725	8223806	29082
Q. pontica vs. EU	Chr04	9456825	9464459	7635
Q. pontica vs. EU	Chr04	21058432	21062021	3590
Q. pontica vs. EU	Chr04	36278816	36282749	3934
Q. pontica vs. EU	Chr04	36283387	36292069	8683
Q. pontica vs. EU	Chr04	43961207	43965378	4172
Q. pontica vs. EU	Chr05	836204	840303	4100
Q. pontica vs. EU	Chr05	4354144	4361383	7240
Q. pontica vs. EU	Chr05	18431298	18436018	4721
Q. pontica vs. EU	Chr05	18493170	18496970	3801
Q. pontica vs. EU	Chr05	33501525	33507324	5800
Q. pontica vs. EU	Chr05	34612087	34621279	9193
Q. pontica vs. EU	Chr05	36695573	36702784	7212
Q. pontica vs. EU	Chr05	39278034	39281041	3008
Q. pontica vs. EU	Chr06	4370478	4378142	7665
Q. pontica vs. EU	Chr06	41488625	41502245	13621
Q. pontica vs. EU	Chr06	49493625	49498996	5372
Q. pontica vs. EU	Chr07	1255800	1265479	9680
Q. pontica vs. EU	Chr07	1266589	1271930	5342
Q. pontica vs. EU	Chr07	19145646	19149277	3632
Q. pontica vs. EU	Chr08	7257257	7265794	8538
Q. pontica vs. EU	Chr08	12016179	12029276	13098
Q. pontica vs. EU	Chr08	69842712	69858702	15991
Q. pontica vs. EU	Chr09	292795	300182	7388
Q. pontica vs. EU	Chr09	12249651	12252612	2962
Q. pontica vs. EU	Chr09	24709865	24718968	9104
Q. pontica vs. EU	Chr09	26236395	26244376	7982
Q. pontica vs. EU	Chr09	26923479	26925851	2373
Q. pontica vs. EU	Chr09	34906444	34911400	4957
Q. pontica vs. EU	Chr09	44888147	44891062	2916
Q. pontica vs. EU	Chr09	48932554	48938910	6357
Q. pontica vs. EU	Chr09	49609155	49618653	9499
Q. pontica vs. EU	Chr10	815955	819455	3501
Q. pontica vs. EU	Chr10	2177699	2181410	3712
Q. pontica vs. EU	Chr10	8365242	8367848	2607
Q. pontica vs. EU	Chr10	13857190	13860970	3781
Q. pontica vs. EU	Chr10	23913048	23928101	15054
Q. pontica vs. EU	Chr10	39124880	39153039	28160
Q. pontica vs. EU	Chr10	42515316	42520438	5123
Q. pontica vs. EU	Chr10	48623994	48642527	18534
Q. pontica vs. EU	Chr11	5741233	5762976	21744
Q. pontica vs. EU	Chr11	27753226	27762148	8923
Q. pontica vs. EU	Chr11	39673783	39678970	5188
Q. pontica vs. EU	Chr11	43502347	43506115	3769
Q. pontica vs. EU	Chr12	1007477	1014451	6975
Q. pontica vs. EU	Chr12	11194912	11198752	3841
Q. pontica vs. EU	Chr12	20755930	20762455	6526
Q. pontica vs. EU	Chr12	33719206	33723435	4230
Q. pontica vs. EU	Chr01	4257983	4261238	3256
Q. pontica vs. EU	Chr01	4457343	4462368	5026
Q. pontica vs. EU	Chr01	15902698	15919312	16615
Q. pontica vs. EU	Chr01	17353572	17357697	4126
Q. pontica vs. EU	Chr01	48405774	48410445	4672
Q. pontica vs. EU	Chr01	49520223	49523567	3345
Q. pontica vs. EU	Chr02	1951917	1956406	4490
Q. pontica vs. EU	Chr02	68845589	68853196	7608
Q. pontica vs. EU	Chr02	80678627	80683226	4600
Q. pontica vs. EU	Chr02	85346139	85352022	5884
Q. pontica vs. EU	Chr02	112989518	112999325	9808
Q. pontica vs. EU	Chr02	114255061	114276000	20940
Q. pontica vs. EU	Chr03	42381119	42386154	5036
Q. pontica vs. EU	Chr03	54048941	54052806	3866
Q. pontica vs. EU	Chr04	41313372	41317785	4414
Q. pontica vs. EU	Chr04	43961207	43965378	4172
Q. pontica vs. EU	Chr04	44075809	44082472	6664
Q. pontica vs. EU	Chr05	3320602	3329817	9216
Q. pontica vs. EU	Chr05	5410348	5441679	31332
Q. pontica vs. EU	Chr05	9965246	9968668	3423
Q. pontica vs. EU	Chr05	23359533	23381667	22135
Q. pontica vs. EU	Chr05	23663272	23667067	3796
Q. pontica vs. EU	Chr05	39433916	39444781	10866
Q. pontica vs. EU	Chr06	4730832	4742978	12147
Q. pontica vs. EU	Chr06	4761195	4769610	8416
Q. pontica vs. EU	Chr06	9263084	9267096	4013
Q. pontica vs. EU	Chr06	43296849	43301440	4592
Q. pontica vs. EU	Chr07	1092064	1094697	2634
Q. pontica vs. EU	Chr07	1267791	1271930	4140
Q. pontica vs. EU	Chr07	24376641	24380937	4297
Q. pontica vs. EU	Chr07	34451536	34459975	8440
Q. pontica vs. EU	Chr07	34461872	34477052	15181
Q. pontica vs. EU	Chr08	9952167	9955535	3369
Q. pontica vs. EU	Chr08	12017553	12029276	11724
Q. pontica vs. EU	Chr08	19411003	19415070	4068
Q. pontica vs. EU	Chr08	49396872	49402548	5677
Q. pontica vs. EU	Chr08	49410935	49428530	17596
Q. pontica vs. EU	Chr08	66525224	66534190	8967
Q. pontica vs. EU	Chr09	293120	300182	7063
Q. pontica vs. EU	Chr09	5332179	5335886	3708
Q. pontica vs. EU	Chr09	10145701	10150228	4528
Q. pontica vs. EU	Chr09	12249695	12253028	3334
Q. pontica vs. EU	Chr09	12689459	12692456	2998
Q. pontica vs. EU	Chr09	34907806	34911643	3838
Q. pontica vs. EU	Chr09	43325427	43331549	6123
Q. pontica vs. EU	Chr10	4037808	4042899	5092
Q. pontica vs. EU	Chr10	10068557	10080858	12302
Q. pontica vs. EU	Chr10	17655394	17661322	5929
Q. pontica vs. EU	Chr10	31485701	31500024	14324
Q. pontica vs. EU	Chr10	44495382	44498567	3186
Q. pontica vs. EU	Chr10	48623994	48629537	5544
Q. pontica vs. EU	Chr11	809140	819986	10847
Q. pontica vs. EU	Chr11	8583944	8591018	7075
Q. pontica vs. EU	Chr11	12292629	12296162	3534
Q. pontica vs. EU	Chr11	27753226	27762355	9130
Q. pontica vs. EU	Chr11	31759715	31765422	5708
Q. pontica vs. EU	Chr11	51820959	51843900	22942
Q. pontica vs. EU	Chr11	51852419	51863524	11106
Q. pontica vs. EU	Chr12	5775230	5776853	1624
Q. pontica vs. EU	Chr01	4256392	4259095	2704
Q. pontica vs. EU	Chr01	4455035	4461267	6233
Q. pontica vs. EU	Chr01	11838537	11843533	4997
Q. pontica vs. EU	Chr02	12431795	12436156	4362
Q. pontica vs. EU	Chr02	13540363	13543999	3637
Q. pontica vs. EU	Chr03	3396387	3405156	8770
Q. pontica vs. EU	Chr03	9103032	9108522	5491
Q. pontica vs. EU	Chr03	12210089	12216974	6886
Q. pontica vs. EU	Chr03	12908081	12911302	3222
Q. pontica vs. EU	Chr03	14149343	14153190	3848
Q. pontica vs. EU	Chr03	50653232	50658787	5556
Q. pontica vs. EU	Chr03	52909899	52913002	3104
Q. pontica vs. EU	Chr03	56453022	56457657	4636
Q. pontica vs. EU	Chr04	5289914	5295813	5900
Q. pontica vs. EU	Chr04	5295817	5302380	6564
Q. pontica vs. EU	Chr04	30260085	30264160	4076
Q. pontica vs. EU	Chr04	43961207	43965378	4172
Q. pontica vs. EU	Chr05	1775346	1776910	1565
Q. pontica vs. EU	Chr05	23363843	23388959	25117
Q. pontica vs. EU	Chr05	36695856	36704575	8720
Q. pontica vs. EU	Chr05	47825520	47829073	3554
Q. pontica vs. EU	Chr05	47833470	47837837	4368
Q. pontica vs. EU	Chr05	48785144	48788712	3569
Q. pontica vs. EU	Chr06	9267098	9270038	2941
Q. pontica vs. EU	Chr06	43292933	43301838	8906
Q. pontica vs. EU	Chr07	791324	817335	26012
Q. pontica vs. EU	Chr07	7225033	7227202	2170
Q. pontica vs. EU	Chr07	10001161	10018653	17493
Q. pontica vs. EU	Chr07	19979194	19982068	2875
Q. pontica vs. EU	Chr07	26556433	26570367	13935
Q. pontica vs. EU	Chr07	39307328	39314768	7441
Q. pontica vs. EU	Chr07	47948924	47955547	6624
Q. pontica vs. EU	Chr08	33979227	33982430	3204
Q. pontica vs. EU	Chr08	67381608	67384763	3156
Q. pontica vs. EU	Chr09	295647	300182	4536
Q. pontica vs. EU	Chr09	9266901	9271747	4847
Q. pontica vs. EU	Chr09	15595259	15600401	5143
Q. pontica vs. EU	Chr09	34908439	34911643	3205
Q. pontica vs. EU	Chr09	42439681	42444258	4578
Q. pontica vs. EU	Chr09	49606784	49618906	12123
Q. pontica vs. EU	Chr09	49746006	49749101	3096
Q. pontica vs. EU	Chr09	49773473	49781286	7814
Q. pontica vs. EU	Chr10	3001637	3005576	3940
Q. pontica vs. EU	Chr10	3128453	3140208	11756
Q. pontica vs. EU	Chr10	19813350	19818615	5266
Q. pontica vs. EU	Chr10	21592436	21597357	4922
Q. pontica vs. EU	Chr10	23886306	23897238	10933
Q. pontica vs. EU	Chr10	28169676	28175743	6068
Q. pontica vs. EU	Chr11	6753296	6757956	4661
Q. pontica vs. EU	Chr11	8587835	8591401	3567
Q. pontica vs. EU	Chr11	13332727	13338781	6055
Q. pontica vs. EU	Chr11	23854248	23860042	5795
Q. pontica vs. EU	Chr11	39347256	39351162	3907
Q. pontica vs. EU	Chr11	51873628	51885372	11745
Q. pontica vs. EU	Chr12	10185360	10188952	3593
Q. sadleriana vs. NA	Chr02	103770935	103773229	2295
Q. sadleriana vs. NA	Chr02	110844530	110850479	5950
Q. sadleriana vs. NA	Chr02	110851548	110855087	3540
Q. sadleriana vs. NA	Chr02	110855091	110860615	5525
Q. sadleriana vs. NA	Chr02	110891300	110901802	10503
Q. sadleriana vs. NA	Chr03	6719618	6723791	4174
Q. sadleriana vs. NA	Chr03	14057872	14062226	4355
Q. sadleriana vs. NA	Chr03	33837092	33846559	9468
Q. sadleriana vs. NA	Chr04	4401684	4407220	5537
Q. sadleriana vs. NA	Chr04	4539193	4549609	10417
Q. sadleriana vs. NA	Chr04	4549653	4558753	9101
Q. sadleriana vs. NA	Chr04	6718744	6740916	22173
Q. sadleriana vs. NA	Chr05	22380289	22386337	6049
Q. sadleriana vs. NA	Chr05	25965099	25968258	3160
Q. sadleriana vs. NA	Chr06	31391872	31397640	5769
Q. sadleriana vs. NA	Chr07	1276818	1284820	8003
Q. sadleriana vs. NA	Chr07	21681249	21683349	2101
Q. sadleriana vs. NA	Chr07	27403119	27410479	7361
Q. sadleriana vs. NA	Chr08	7688615	7699056	10442
Q. sadleriana vs. NA	Chr08	63595793	63601958	6166
Q. sadleriana vs. NA	Chr08	70685680	70692152	6473
Q. sadleriana vs. NA	Chr09	4251066	4259746	8681
Q. sadleriana vs. NA	Chr09	9578313	9586791	8479
Q. sadleriana vs. NA	Chr10	32748962	32754636	5675
Q. sadleriana vs. NA	Chr10	32865000	32875772	10773
Q. sadleriana vs. NA	Chr10	45179993	45182970	2978
Q. sadleriana vs. NA	Chr10	47318643	47322758	4116
Q. sadleriana vs. NA	Chr11	17503907	17508856	4950
Q. sadleriana vs. NA	Chr11	48548479	48551987	3509
Q. sadleriana vs. NA	Chr12	10572973	10582906	9934
Q. sadleriana vs. NA	Chr02	24697326	24701067	3742
Q. sadleriana vs. NA	Chr02	103770935	103777720	6786
Q. sadleriana vs. NA	Chr02	110851533	110860418	8886
Q. sadleriana vs. NA	Chr04	4420390	4439368	18979
Q. sadleriana vs. NA	Chr04	4506771	4528912	22142
Q. sadleriana vs. NA	Chr04	4531651	4537299	5649
Q. sadleriana vs. NA	Chr04	4543499	4555573	12075
Q. sadleriana vs. NA	Chr04	4566136	4570569	4434
Q. sadleriana vs. NA	Chr04	5927204	5937247	10044
Q. sadleriana vs. NA	Chr04	42692468	42696478	4011
Q. sadleriana vs. NA	Chr05	50782514	50803969	21456
Q. sadleriana vs. NA	Chr07	30202235	30206232	3998
Q. sadleriana vs. NA	Chr07	34954203	34969087	14885
Q. sadleriana vs. NA	Chr08	50206976	50214219	7244
Q. sadleriana vs. NA	Chr09	8006389	8009050	2662
Q. sadleriana vs. NA	Chr09	9577421	9586791	9371
Q. sadleriana vs. NA	Chr10	2837766	2845554	7789
Q. sadleriana vs. NA	Chr10	32748962	32755405	6444
Q. sadleriana vs. NA	Chr10	32868242	32875772	7531
Q. sadleriana vs. NA	Chr10	45179993	45182970	2978
Q. sadleriana vs. NA	Chr10	50247179	50254234	7056
Q. sadleriana vs. NA	Chr11	39706700	39719012	12313
Q. sadleriana vs. NA	Chr11	48556603	48563348	6746
Q. sadleriana vs. NA	Chr12	10567406	10582906	15501
Q. sadleriana vs. NA	Chr02	70555371	70561881	6511
Q. sadleriana vs. NA	Chr03	38388817	38403733	14917
Q. sadleriana vs. NA	Chr04	6356592	6360357	3766
Q. sadleriana vs. NA	Chr05	58999644	59006673	7030
Q. sadleriana vs. NA	Chr06	275583	278391	2809
Q. sadleriana vs. NA	Chr06	55566213	55571457	5245
Q. sadleriana vs. NA	Chr07	21433806	21438202	4397
Q. sadleriana vs. NA	Chr08	61639233	61642297	3065
Q. sadleriana vs. NA	Chr08	63687641	63691560	3920
Q. sadleriana vs. NA	Chr10	32795469	32798460	2992
Q. sadleriana vs. NA	Chr11	39734399	39740077	5679
Q. sadleriana vs. NA	Chr11	43523930	43528381	4452
Q. sadleriana vs. NA	Chr12	21954202	21968030	13829
Q. sadleriana vs. NA	Chr01	11397523	11403295	5773
Q. sadleriana vs. NA	Chr02	78682530	78686017	3488
Q. sadleriana vs. NA	Chr02	113837409	113843370	5962
Q. sadleriana vs. NA	Chr02	114700584	114707719	7136
Q. sadleriana vs. NA	Chr03	13900837	13904322	3486
Q. sadleriana vs. NA	Chr03	14052061	14055397	3337
Q. sadleriana vs. NA	Chr03	38388817	38404240	15424
Q. sadleriana vs. NA	Chr03	53863810	53870042	6233
Q. sadleriana vs. NA	Chr04	4215289	4225856	10568
Q. sadleriana vs. NA	Chr05	11860135	11867964	7830
Q. sadleriana vs. NA	Chr05	36609259	36612952	3694
Q. sadleriana vs. NA	Chr05	68413347	68418426	5080
Q. sadleriana vs. NA	Chr06	29346788	29358826	12039
Q. sadleriana vs. NA	Chr07	1277191	1282173	4983
Q. sadleriana vs. NA	Chr09	9578279	9584956	6678
Q. sadleriana vs. NA	Chr09	42828986	42840462	11477
Q. sadleriana vs. NA	Chr10	8365519	8368671	3153
Q. sadleriana vs. NA	Chr10	32795469	32798460	2992
Q. sadleriana vs. NA	Chr10	32864952	32875772	10821
Q. sadleriana vs. NA	Chr10	50026905	50045611	18707
Q. sadleriana vs. NA	Chr11	4918349	4925057	6709
Q. sadleriana vs. NA	Chr11	7839220	7848374	9155
Q. sadleriana vs. NA	Chr11	9972511	9976759	4249
Q. sadleriana vs. NA	Chr11	17503930	17508644	4715
Q. sadleriana vs. NA	Chr11	28875485	28881996	6512
Q. sadleriana vs. NA	Chr11	39703142	39718604	15463
Q. sadleriana vs. NA	Chr11	43523930	43527026	3097
Q. sadleriana vs. NA	Chr01	45215814	45226341	10528
Q. sadleriana vs. NA	Chr02	4099250	4102549	3300
Q. sadleriana vs. NA	Chr02	4103437	4106398	2962
Q. sadleriana vs. NA	Chr02	51570242	51578511	8270
Q. sadleriana vs. NA	Chr03	17373261	17376264	3004
Q. sadleriana vs. NA	Chr04	5291127	5297455	6329
Q. sadleriana vs. NA	Chr04	11311684	11315914	4231
Q. sadleriana vs. NA	Chr08	44680131	44683711	3581
Q. sadleriana vs. NA	Chr08	61638620	61642297	3678
Q. sadleriana vs. NA	Chr08	63595793	63601958	6166
Q. sadleriana vs. NA	Chr08	63687916	63691581	3666
Q. sadleriana vs. NA	Chr09	4159805	4173771	13967
Q. sadleriana vs. NA	Chr09	9578289	9584956	6668
Q. sadleriana vs. NA	Chr09	49585489	49589181	3693
Q. sadleriana vs. NA	Chr10	9685328	9690280	4953
Q. sadleriana vs. NA	Chr10	32795469	32798460	2992
Q. sadleriana vs. NA	Chr11	4919482	4926727	7246
Q. sadleriana vs. NA	Chr11	15664771	15692945	28175
Q. sadleriana vs. NA	Chr12	22006014	22014025	8012
Q. fusiformis vs. NA	Chr01	18785844	18791199	5356
Q. fusiformis vs. NA	Chr01	24558093	24596874	38782
Q. fusiformis vs. NA	Chr01	24665139	24675446	10308
Q. fusiformis vs. NA	Chr01	24684577	24694828	10252
Q. fusiformis vs. NA	Chr02	58680515	58685343	4829
Q. fusiformis vs. NA	Chr02	80574479	80578474	3996
Q. fusiformis vs. NA	Chr02	80634610	80637638	3029
Q. fusiformis vs. NA	Chr03	1285749	1295908	10160
Q. fusiformis vs. NA	Chr03	12778616	12781642	3027
Q. fusiformis vs. NA	Chr03	24764789	24769628	4840
Q. fusiformis vs. NA	Chr03	55256351	55262530	6180
Q. fusiformis vs. NA	Chr04	729746	757599	27854
Q. fusiformis vs. NA	Chr04	35930841	35934571	3731
Q. fusiformis vs. NA	Chr05	24343484	24348583	5100
Q. fusiformis vs. NA	Chr06	3033419	3060200	26782
Q. fusiformis vs. NA	Chr06	55059236	55063097	3862
Q. fusiformis vs. NA	Chr07	22256768	22262140	5373
Q. fusiformis vs. NA	Chr08	12019919	12027918	8000
Q. fusiformis vs. NA	Chr08	65598676	65605674	6999
Q. fusiformis vs. NA	Chr08	65608240	65613102	4863
Q. fusiformis vs. NA	Chr10	15660388	15664462	4075
Q. fusiformis vs. NA	Chr10	17709355	17718407	9053
Q. fusiformis vs. NA	Chr10	47156777	47159388	2612
Q. fusiformis vs. NA	Chr10	47261130	47264737	3608
Q. fusiformis vs. NA	Chr10	47265848	47273327	7480
Q. fusiformis vs. NA	Chr10	47279303	47286439	7137
Q. fusiformis vs. NA	Chr11	4294839	4312973	18135
Q. fusiformis vs. NA	Chr11	41358170	41366185	8016
Q. fusiformis vs. NA	Chr11	41413536	41418226	4691
Q. fusiformis vs. NA	Chr01	18787287	18791220	3934
Q. fusiformis vs. NA	Chr02	91364353	91478109	113757
Q. fusiformis vs. NA	Chr03	12767518	12784293	16776
Q. fusiformis vs. NA	Chr03	15771094	15786258	15165
Q. fusiformis vs. NA	Chr03	27283099	27292677	9579
Q. fusiformis vs. NA	Chr05	17986517	17989473	2957
Q. fusiformis vs. NA	Chr06	34249373	34263187	13815
Q. fusiformis vs. NA	Chr06	36003975	36017037	13063
Q. fusiformis vs. NA	Chr07	5227522	5236658	9137
Q. fusiformis vs. NA	Chr07	10706991	10714108	7118
Q. fusiformis vs. NA	Chr07	22256768	22261927	5160
Q. fusiformis vs. NA	Chr08	12019919	12027918	8000
Q. fusiformis vs. NA	Chr09	10104850	10108493	3644
Q. fusiformis vs. NA	Chr09	10112028	10116377	4350
Q. fusiformis vs. NA	Chr10	3887074	3896914	9841
Q. fusiformis vs. NA	Chr10	15651550	15657106	5557
Q. fusiformis vs. NA	Chr10	15660669	15663794	3126
Q. fusiformis vs. NA	Chr10	17709355	17717946	8592
Q. fusiformis vs. NA	Chr10	47267982	47279299	11318
Q. fusiformis vs. NA	Chr11	4302159	4317510	15352
Q. fusiformis vs. NA	Chr11	49262689	49269896	7208
Q. fusiformis vs. NA	Chr12	8202209	8220709	18501
Q. fusiformis vs. NA	Chr01	1205813	1210672	4860
Q. fusiformis vs. NA	Chr01	2312381	2336538	24158
Q. fusiformis vs. NA	Chr01	3582782	3585982	3201
Q. fusiformis vs. NA	Chr01	24559381	24596889	37509
Q. fusiformis vs. NA	Chr01	24596895	24649398	52504
Q. fusiformis vs. NA	Chr01	24649520	24658946	9427
Q. fusiformis vs. NA	Chr01	24684577	24698442	13866
Q. fusiformis vs. NA	Chr01	24715799	24723132	7334
Q. fusiformis vs. NA	Chr02	114840149	114848100	7952
Q. fusiformis vs. NA	Chr03	23364022	23367097	3076
Q. fusiformis vs. NA	Chr04	885850	890499	4650
Q. fusiformis vs. NA	Chr05	44657471	44666061	8591
Q. fusiformis vs. NA	Chr05	62301665	62304791	3127
Q. fusiformis vs. NA	Chr05	69492602	69497482	4881
Q. fusiformis vs. NA	Chr07	8805030	8807426	2397
Q. fusiformis vs. NA	Chr07	39424426	39430223	5798
Q. fusiformis vs. NA	Chr07	39494851	39500670	5820
Q. fusiformis vs. NA	Chr08	16281472	16292486	11015
Q. fusiformis vs. NA	Chr08	19610161	19618172	8012
Q. fusiformis vs. NA	Chr08	60472931	60481033	8103
Q. fusiformis vs. NA	Chr09	13224271	13226537	2267
Q. fusiformis vs. NA	Chr09	15587352	15591552	4201
Q. fusiformis vs. NA	Chr11	4294839	4313127	18289
Q. fusiformis vs. NA	Chr11	44312986	44318970	5985
Q. fusiformis vs. NA	Chr12	31944673	31946936	2264
Q. fusiformis vs. NA	Chr02	2086979	2090946	3968
Q. fusiformis vs. NA	Chr02	96176194	96180022	3829
Q. fusiformis vs. NA	Chr02	106493261	106495827	2567
Q. fusiformis vs. NA	Chr02	108295131	108299650	4520
Q. fusiformis vs. NA	Chr03	29050869	29053999	3131
Q. fusiformis vs. NA	Chr04	9627510	9631961	4452
Q. fusiformis vs. NA	Chr05	26158	34913	8756
Q. fusiformis vs. NA	Chr05	15748850	15752006	3157
Q. fusiformis vs. NA	Chr05	22449246	22454767	5522
Q. fusiformis vs. NA	Chr05	30427347	30429748	2402
Q. fusiformis vs. NA	Chr05	44667420	44671662	4243
Q. fusiformis vs. NA	Chr05	62481786	62495543	13758
Q. fusiformis vs. NA	Chr06	14622949	14626967	4019
Q. fusiformis vs. NA	Chr07	39264636	39268301	3666
Q. fusiformis vs. NA	Chr07	43383803	43386772	2970
Q. fusiformis vs. NA	Chr07	49230654	49237132	6479
Q. fusiformis vs. NA	Chr09	1964761	1969209	4449
Q. fusiformis vs. NA	Chr09	41572431	41575278	2848
Q. fusiformis vs. NA	Chr09	48798107	48804835	6729
Q. fusiformis vs. NA	Chr10	15685762	15695696	9935
Q. fusiformis vs. NA	Chr10	37661636	37667440	5805
Q. fusiformis vs. NA	Chr10	47158142	47160348	2207
Q. fusiformis vs. NA	Chr11	4294839	4307463	12625
Q. fusiformis vs. NA	Chr11	15081195	15099052	17858
Q. fusiformis vs. NA	Chr11	26594564	26600465	5902
Q. fusiformis vs. NA	Chr11	45157248	45162457	5210
Q. fusiformis vs. NA	Chr12	2545014	2552731	7718
Q. fusiformis vs. NA	Chr12	24877941	24891610	13670
Q. fusiformis vs. NA	Chr02	96176903	96183420	6518
Q. fusiformis vs. NA	Chr02	114841610	114847442	5833
Q. fusiformis vs. NA	Chr03	396977	403672	6696
Q. fusiformis vs. NA	Chr03	2031647	2038050	6404
Q. fusiformis vs. NA	Chr03	7272731	7277489	4759
Q. fusiformis vs. NA	Chr03	9596110	9601205	5096
Q. fusiformis vs. NA	Chr03	14028834	14033161	4328
Q. fusiformis vs. NA	Chr03	29050869	29054181	3313
Q. fusiformis vs. NA	Chr03	48964139	48973488	9350
Q. fusiformis vs. NA	Chr04	5027577	5030631	3055
Q. fusiformis vs. NA	Chr05	1501579	1508201	6623
Q. fusiformis vs. NA	Chr05	3142849	3145071	2223
Q. fusiformis vs. NA	Chr05	11110637	11119502	8866
Q. fusiformis vs. NA	Chr05	62302552	62306793	4242
Q. fusiformis vs. NA	Chr05	64191405	64194597	3193
Q. fusiformis vs. NA	Chr06	14622949	14626967	4019
Q. fusiformis vs. NA	Chr06	34249359	34263187	13829
Q. fusiformis vs. NA	Chr06	34269632	34274857	5226
Q. fusiformis vs. NA	Chr06	55002352	55013689	11338
Q. fusiformis vs. NA	Chr07	39494038	39500670	6633
Q. fusiformis vs. NA	Chr09	6921618	6925109	3492
Q. fusiformis vs. NA	Chr09	37345371	37352326	6956
Q. fusiformis vs. NA	Chr10	3886475	3897028	10554
Q. fusiformis vs. NA	Chr10	5823677	5827080	3404
Q. fusiformis vs. NA	Chr10	8741817	8751090	9274
Q. fusiformis vs. NA	Chr10	18837169	18856254	19086
Q. fusiformis vs. NA	Chr10	39495657	39512262	16606
Q. fusiformis vs. NA	Chr10	47267987	47279299	11313
Q. fusiformis vs. NA	Chr11	39690450	39693452	3003
Q. fusiformis vs. NA	Chr11	39707170	39713309	6140
Q. fusiformis vs. NA	Chr11	39747241	39749801	2561
Q. fusiformis vs. NA	Chr11	41360579	41375237	14659
Q. fusiformis vs. NA	Chr11	42958307	42961388	3082
Q. fusiformis vs. NA	Chr12	24378179	24383177	4999
Q. virginiana vs. NA	Chr01	1087843	1092953	5111
Q. virginiana vs. NA	Chr01	2804662	2807878	3217
Q. virginiana vs. NA	Chr01	3106949	3119935	12987
Q. virginiana vs. NA	Chr01	3121132	3129775	8644
Q. virginiana vs. NA	Chr02	58707428	58710868	3441
Q. virginiana vs. NA	Chr03	31651097	31657392	6296
Q. virginiana vs. NA	Chr04	41220678	41225636	4959
Q. virginiana vs. NA	Chr05	8816471	8820645	4175
Q. virginiana vs. NA	Chr05	24344237	24348457	4221
Q. virginiana vs. NA	Chr05	59806835	59812720	5886
Q. virginiana vs. NA	Chr06	46537283	46541466	4184
Q. virginiana vs. NA	Chr07	22256768	22262140	5373
Q. virginiana vs. NA	Chr08	41585126	41588426	3301
Q. virginiana vs. NA	Chr09	11046544	11050000	3457
Q. virginiana vs. NA	Chr10	47156756	47159146	2391
Q. virginiana vs. NA	Chr11	4314007	4323691	9685
Q. virginiana vs. NA	Chr11	10200846	10233703	32858
Q. virginiana vs. NA	Chr11	41358405	41366185	7781
Q. virginiana vs. NA	Chr11	41410558	41418226	7669
Q. virginiana vs. NA	Chr11	43512415	43514560	2146
Q. virginiana vs. NA	Chr12	954239	957147	2909
Q. virginiana vs. NA	Chr12	33486357	33493797	7441
Q. virginiana vs. NA	Chr02	11278515	11294310	15796
Q. virginiana vs. NA	Chr02	80644757	80662622	17866
Q. virginiana vs. NA	Chr02	98604652	98607661	3010
Q. virginiana vs. NA	Chr03	10158809	10162901	4093
Q. virginiana vs. NA	Chr03	19712288	19714797	2510
Q. virginiana vs. NA	Chr03	52921623	52924548	2926
Q. virginiana vs. NA	Chr03	53697234	53718764	21531
Q. virginiana vs. NA	Chr05	8816740	8819459	2720
Q. virginiana vs. NA	Chr07	5232466	5236161	3696
Q. virginiana vs. NA	Chr07	22256768	22261927	5160
Q. virginiana vs. NA	Chr08	9960659	9965362	4704
Q. virginiana vs. NA	Chr08	70217215	70221657	4443
Q. virginiana vs. NA	Chr09	11021615	11028104	6490
Q. virginiana vs. NA	Chr09	45567882	45569999	2118
Q. virginiana vs. NA	Chr10	21487894	21491542	3649
Q. virginiana vs. NA	Chr11	4302159	4323691	21533
Q. virginiana vs. NA	Chr11	19569444	19571727	2284
Q. virginiana vs. NA	Chr11	20110337	20119593	9257
Q. virginiana vs. NA	Chr11	43512415	43515037	2623
Q. virginiana vs. NA	Chr12	8220715	8222783	2069
Q. virginiana vs. NA	Chr12	8225005	8236518	11514
Q. virginiana vs. NA	Chr03	9678459	9690610	12152
Q. virginiana vs. NA	Chr04	9390323	9396160	5838
Q. virginiana vs. NA	Chr04	35769994	35778526	8533
Q. virginiana vs. NA	Chr05	44702872	44708701	5830
Q. virginiana vs. NA	Chr05	44710171	44717688	7518
Q. virginiana vs. NA	Chr06	54780029	54786134	6106
Q. virginiana vs. NA	Chr06	56568391	56589894	21504
Q. virginiana vs. NA	Chr07	19271781	19276095	4315
Q. virginiana vs. NA	Chr08	39340488	39350205	9718
Q. virginiana vs. NA	Chr09	13224220	13226537	2318
Q. virginiana vs. NA	Chr09	28195798	28200565	4768
Q. virginiana vs. NA	Chr10	15730877	15733380	2504
Q. virginiana vs. NA	Chr11	4298045	4312525	14481
Q. virginiana vs. NA	Chr11	13691259	13703012	11754
Q. virginiana vs. NA	Chr12	27664557	27668512	3956
Q. virginiana vs. NA	Chr02	16278737	16297631	18895
Q. virginiana vs. NA	Chr02	108295131	108299650	4520
Q. virginiana vs. NA	Chr03	7263022	7265637	2616
Q. virginiana vs. NA	Chr04	6064300	6067733	3434
Q. virginiana vs. NA	Chr04	9461180	9465214	4035
Q. virginiana vs. NA	Chr04	34718365	34734449	16085
Q. virginiana vs. NA	Chr05	14320427	14324355	3929
Q. virginiana vs. NA	Chr05	18127480	18131364	3885
Q. virginiana vs. NA	Chr05	44701263	44705957	4695
Q. virginiana vs. NA	Chr05	62481929	62495607	13679
Q. virginiana vs. NA	Chr05	63019579	63026159	6581
Q. virginiana vs. NA	Chr07	5321797	5324649	2853
Q. virginiana vs. NA	Chr07	14339238	14348088	8851
Q. virginiana vs. NA	Chr08	6056500	6063582	7083
Q. virginiana vs. NA	Chr08	18156166	18158263	2098
Q. virginiana vs. NA	Chr09	1964761	1968890	4130
Q. virginiana vs. NA	Chr09	45360049	45362452	2404
Q. virginiana vs. NA	Chr09	49743648	49747998	4351
Q. virginiana vs. NA	Chr11	39206617	39212690	6074
Q. virginiana vs. NA	Chr01	6579872	6584173	4302
Q. virginiana vs. NA	Chr02	12840369	12846625	6257
Q. virginiana vs. NA	Chr02	104361722	104373178	11457
Q. virginiana vs. NA	Chr02	104423116	104427784	4669
Q. virginiana vs. NA	Chr02	114010893	114013154	2262
Q. virginiana vs. NA	Chr03	1932988	1936564	3577
Q. virginiana vs. NA	Chr03	13357408	13363060	5653
Q. virginiana vs. NA	Chr03	13459505	13467521	8017
Q. virginiana vs. NA	Chr03	48964139	48973488	9350
Q. virginiana vs. NA	Chr03	53064525	53070425	5901
Q. virginiana vs. NA	Chr04	31701840	31704786	2947
Q. virginiana vs. NA	Chr04	36051957	36054544	2588
Q. virginiana vs. NA	Chr05	44698196	44701018	2823
Q. virginiana vs. NA	Chr05	69950131	69953947	3817
Q. virginiana vs. NA	Chr05	69956093	69963150	7058
Q. virginiana vs. NA	Chr06	27766243	27769518	3276
Q. virginiana vs. NA	Chr06	31628948	31633394	4447
Q. virginiana vs. NA	Chr07	21698291	21701400	3110
Q. virginiana vs. NA	Chr09	3744853	3748194	3342
Q. virginiana vs. NA	Chr09	28195864	28200778	4915
Q. virginiana vs. NA	Chr10	37651706	37656379	4674
Q. virginiana vs. NA	Chr11	28350445	28356365	5921

## Sheet: Sheet4
Sheet 4 The length and internode cerainty (ICA) for each node. Values for satter plots in Supplementary Figure 4.
Node	Length	ICA
node1	5.0536	0.98
node2	1.2249	0.521
node3	0.0238	0.002
node4	4.999	0.983
node5	1.4741	0.623
node6	2.3162	0.791
node7	6.0005	0.989
node8	1.4303	0.632
node9	4.0134	0.966
node10	3.5002	0.947
node11	1.3641	0.597
node12	1.3237	0.551
node13	1.2624	0.533
node14	0.4826	0.086
node15	2.1815	0.792
node16	0.9422	0.515
node17	1.7801	0.803
node18	1.3436	0.691
node19	0.0828	0.007
node20	2.1501	0.816
node21	2.8953	0.929
node22	0.1784	0.055
node23	1.0502	0.591
node24	0.1486	0.04
node25	0.1498	0.003
node26	1.2397	0.733
node27	0.6167	0.329
node28	0.0898	0.006
node29	1.2319	0.563
node30	0.089	0.035
node31	5.0499	0.971
node32	3.3635	0.932
node33	3.432	0.964
node34	0.5545	0.223
node35	1.0279	0.57
node36	1.0686	0.464
node37	2.8827	0.947
node38	0.7597	0.352
node39	0.4519	0.162
node40	0.768	0.352
node41	0.7674	0.372
node42	4.9141	0.974
node43	0.156	0.034
node44	0.153	-0.002
node45	0.2411	0.068
node46	2.1042	0.891
node47	2.6671	0.892
node48	0.2839	0.056
node49	2.3005	0.872
node50	0.2465	0.061
node51	0.9982	0.62
node52	0.1162	0.007
node53	0.024	0
node54	0.9978	0.629
node55	4.1846	0.958
node56	0.5323	0.181
node57	1.5155	0.71
node58	0.9747	0.577
node59	0.1471	0.025
node60	0.3484	0.074
node61	0.9811	0.482
node62	1.5058	0.788
node63	0.1811	0.002
node64	0.526	0.327
node65	1.1484	0.627
node66	1.0024	0.516
node67	0.5595	0.163
node68	0.0954	-0.121
node69	3.4573	0.959
node70	0.4357	-0.015
node71	0.5119	0.173
node72	0.2289	0.168
node73	0.4482	0.408
node74	0.1191	-0.001
node75	0.3943	0.277
node76	0.1943	0.132
node77	0.6316	0.553
node78	0.4785	0.422
node79	0.0399	0.007
node80	0.116	0.015
node81	5.3142	0.983
node82	0.2385	0.057
node83	0.572	0.23
node84	1.1862	0.76
node85	0.1312	0.017
node86	0.3483	0.176
node87	0.3977	0.274
node88	0.459	0.332
node89	0.0578	0.011
node90	1.864	0.821
node91	2.9711	0.933
node92	0.1387	0.015
node93	1.0383	0.53
node94	1.3109	0.704
node95	0.5902	0.308
node96	3.734	0.978
node97	0.9102	0.336
node98	0.1329	-0.054
node99	0.0189	-0.005
node100	1.8995	0.803
node101	0.848	0.595
node102	0.5402	0.158
node103	0.9717	0.599
node104	0.6043	0.462
node105	0.0383	-0.012
node106	0.0589	-0.071
node107	0.4068	0.213
node108	0.9565	0.626
node109	0.084	-0.236
node110	0.11	-0.017
node111	0.455	0.326
node112	0.128	-0.278
node113	0.8088	0.525
node114	0.077	-0.258
node115	0.4476	0.441
node116	0.0394	-0.278
node117	0.3878	0.428
node118	0.4933	0.115
node119	0.0902	-0.03
node120	0.0282	0.002

## Sheet: sheet5
Sheet 5 Estimated divergence time (95% confidence interval in parentheses) of Fagaceae based on nuclear data. Values for Supplementary Figure 5.
		Stem calibrations (Supplementary Figure 5a-c)				Crown calibrations (Supplementary Figure 5d-f)				Two fossil calibations (Supplementary Figure 5g-i)
Chronogram	Node	All genes	Subset1 (212 genes)a	Subset2 (212 genes)b		All genes	Subset1 (212 genes)a	Subset2 (212 genes)b		All genes	Subset1 (212 genes)a	Subset2 (212 genes)b
ASTRAL-III tree	node 93	98.9254 ( 95.7425 - 101.359 )	98.4844 ( 95.5696 - 101.252 )	98.481 ( 95.5362 - 101.211 )		99.0868 ( 95.8509 - 101.409 )	98.5679 ( 95.6001 - 101.295 )	98.5206 ( 95.5902 - 101.269 )		98.9194 ( 95.7694 - 101.391 )	98.5719 ( 95.5894 - 101.269 )	98.5531 ( 95.5901 - 101.265 )
	node 94	81.6453 ( 81.0748 - 82.043 )	81.5434 ( 81.0168 - 82.013 )	81.5456 ( 81.0155 - 82.013 )		81.6527 ( 81.0794 - 82.0421 )	81.5149 ( 81.0115 - 82.0117 )	81.5438 ( 81.0165 - 82.0113 )		81.6224 ( 81.0564 - 82.032 )	81.5508 ( 81.018 - 82.0137 )	81.5521 ( 81.0211 - 82.0186 )
	node 95	13.2054 ( 6.87343 - 20.5739 )	18.571 ( 5.55318 - 31.0636 )	18.7646 ( 6.1007 - 31.3514 )		13.1756 ( 7.30295 - 19.9321 )	15.8938 ( 5.57795 - 28.6127 )	16.2385 ( 5.31467 - 28.8579 )		10.4251 ( 5.80012 - 15.4723 )	14.7938 ( 4.86428 - 27.3682 )	16.826 ( 5.73401 - 30.1745 )
	node 96	70.9178 ( 67.6746 - 73.8997 )	72.2084 ( 67.3403 - 77.2493 )	72.2322 ( 67.5041 - 77.0744 )		69.8152 ( 66.8658 - 72.5806 )	80.8788 ( 78.9546 - 82.0154 )	71.4368 ( 66.4647 - 76.5144 )		66.2343 ( 62.7993 - 69.8952 )	69.0752 ( 63.3046 - 74.466 )	67.9299 ( 62.5906 - 73.2231 )
	node 97	36.7167 ( 34.4758 - 38.2066 )	36.275 ( 34.1234 - 38.0811 )	36.2885 ( 34.1508 - 38.0919 )		36.8847 ( 34.7554 - 38.233 )	36.3129 ( 34.1527 - 38.1022 )	36.2768 ( 34.1121 - 38.067 )		48.7736 ( 40.478 - 55.1009 )	47.0078 ( 34.9011 - 58.3926 )	48.1533 ( 36.6999 - 59.879 )
	node 98	22.1331 ( 15.4652 - 28.2619 )	21.4857 ( 12.0901 - 30.3094 )	21.7606 ( 12.8313 - 30.5296 )		22.628 ( 16.8852 - 28.4477 )	21.6291 ( 12.4344 - 30.202 )	21.4354 ( 12.1937 - 30.0797 )		28.1924 ( 18.7956 - 37.531 )	26.0679 ( 13.4654 - 39.0567 )	28.7454 ( 15.6459 - 41.657 )
	node 99	66.1501 ( 63.3177 - 69.096 )	67.4481 ( 62.5624 - 72.4308 )	67.4182 ( 62.7731 - 72.2542 )		64.5311 ( 62.1043 - 67.042 )	71.914 ( 65.6479 - 78.0624 )	66.0627 ( 61.3803 - 70.9943 )		60.2108 ( 57.2734 - 63.2881 )	62.2097 ( 56.9939 - 67.6292 )	61.8468 ( 57.2488 - 67.0465 )
	node 100	52.2 ( 52.19 - 52.21 )	52.1999 ( 52.1901 - 52.2101 )	52.2 ( 52.1899 - 52.2099 )		52.2 ( 52.19 - 52.21 )	52.2 ( 52.1901 - 52.2101 )	52.2 ( 52.19 - 52.21 )		52.1998 ( 52.19 - 52.21 )	52.2 ( 52.1899 - 52.2099 )	52.2 ( 52.19 - 52.21 )
	node 101	21.0717 ( 14.276 - 29.0875 )	26.1514 ( 14.2651 - 38.7106 )	26.3691 ( 14.3649 - 38.5574 )		19.2939 ( 13.0634 - 25.8924 )	25.607 ( 14.6578 - 38.1732 )	24.1923 ( 12.4666 - 35.3014 )		16.142 ( 10.7254 - 21.9501 )	23.5016 ( 12.3024 - 36.3111 )	24.7615 ( 13.7704 - 37.1094 )
	node 102	9.4546 ( 4.47486 - 15.0427 )	12.8083 ( 3.51582 - 23.2809 )	12.8459 ( 3.32919 - 23.1126 )		8.6038 ( 4.59707 - 13.1326 )	12.5328 ( 3.53953 - 22.6337 )	11.6035 ( 3.35693 - 21.2473 )		7.2623 ( 3.87403 - 11.1833 )	10.959 ( 3.52313 - 20.5086 )	11.1325 ( 3.5033 - 20.3486 )
	node 103	8.5849 ( 4.56123 - 13.1297 )	11.9317 ( 3.79855 - 21.2824 )	12.1159 ( 4.39762 - 21.7158 )		7.9411 ( 4.67025 - 11.5741 )	11.637 ( 3.93654 - 20.631 )	10.4097 ( 3.33604 - 18.8785 )		6.5782 ( 3.80906 - 9.56604 )	9.359 ( 3.177 - 16.9934 )	10.1283 ( 4.18342 - 17.9085 )
	node 104	1.7023 ( 0.72112 - 2.79234 )	1.7922 ( 0.2665 - 4.10995 )	2.2431 ( 0.36487 - 4.88591 )		1.5823 ( 0.79586 - 2.43937 )	2.0607 ( 0.35963 - 4.46434 )	1.3832 ( 0.26914 - 2.97996 )		1.4404 ( 0.75312 - 2.2526 )	1.1402 ( 0.281 - 2.32525 )	1.6356 ( 0.46306 - 3.21591 )
	node 105	37.587 ( 29.0112 - 44.283 )	41.4819 ( 30.053 - 49.2547 )	41.107 ( 29.8315 - 49.1416 )		36.7076 ( 29.35 - 41.8954 )	40.5542 ( 28.9906 - 47.9495 )	39.0357 ( 28.2856 - 48.1569 )		34.0928 ( 26.9765 - 41.5415 )	40.0501 ( 31.5261 - 48.1553 )	40.6708 ( 32.7021 - 47.8967 )
	node 106	29.2111 ( 23.6 - 34.6214 )	32.4346 ( 24.1738 - 43.0358 )	31.9819 ( 23.7742 - 42.2683 )		28.4498 ( 23.7114 - 32.5422 )	31.4407 ( 23.2895 - 41.2712 )	29.8528 ( 21.9151 - 39.2539 )		25.946 ( 20.3693 - 31.6051 )	32.1623 ( 23.4921 - 40.8786 )	32.7529 ( 24.6579 - 40.7398 )
	node 107	18.0724 ( 12.8091 - 23.5874 )	20.5797 ( 12.2873 - 29.6805 )	20.3831 ( 12.1269 - 29.4366 )		17.0552 ( 12.4945 - 21.623 )	19.704 ( 11.7519 - 28.6029 )	18.6127 ( 10.6748 - 26.9801 )		15.0715 ( 10.6063 - 19.6197 )	18.3879 ( 10.2862 - 27.1176 )	18.8106 ( 11.0104 - 27.0704 )
	node 108	8.7203 ( 4.47852 - 13.3083 )	10.0739 ( 2.87368 - 18.0116 )	10.009 ( 2.97315 - 17.8255 )		8.1712 ( 4.71469 - 11.9493 )	9.6091 ( 2.9882 - 17.1377 )	8.999 ( 2.90732 - 16.0817 )		7.0526 ( 3.94104 - 10.4677 )	8.545 ( 2.87855 - 15.262 )	8.8093 ( 3.16445 - 14.9232 )
	node 109	15.0131 ( 9.85836 - 20.8728 )	16.0782 ( 7.01942 - 25.2831 )	16.207 ( 7.60104 - 25.6628 )		14.3315 ( 9.78612 - 19.0232 )	15.8161 ( 7.37655 - 24.7691 )	14.8899 ( 6.91468 - 23.5602 )		12.8447 ( 8.4768 - 17.4179 )	15.0772 ( 6.9643 - 23.7507 )	15.8376 ( 8.24858 - 24.3499 )
	node 110	25.5419 ( 20.4567 - 30.2658 )	27.5783 ( 19.7642 - 38.0645 )	27.2027 ( 19.205 - 37.0565 )		25.0547 ( 20.5019 - 29.0901 )	26.9748 ( 19.1971 - 36.7368 )	25.9017 ( 17.5647 - 33.706 )		23.0201 ( 17.6946 - 28.5749 )	28.4833 ( 19.8334 - 37.1842 )	28.5851 ( 20.1823 - 36.4983 )
	node 111	17.6226 ( 13.2019 - 22.1627 )	20.2199 ( 12.7415 - 27.8634 )	19.7377 ( 12.6509 - 27.1458 )		17.2012 ( 13.2576 - 21.0654 )	19.6651 ( 12.6215 - 27.1179 )	18.4585 ( 11.3217 - 25.2337 )		14.5911 ( 10.8468 - 18.4355 )	18.7428 ( 11.3393 - 26.4934 )	18.7134 ( 11.7565 - 25.8952 )
	node 112	15.1087 ( 11.0496 - 19.5784 )	16.8639 ( 9.9403 - 24.1442 )	16.7426 ( 10.229 - 23.9411 )		14.9829 ( 11.3112 - 18.8271 )	16.6781 ( 10.0736 - 23.8163 )	15.3848 ( 8.81654 - 21.9225 )		12.7561 ( 9.35144 - 16.4714 )	15.616 ( 8.90722 - 22.7285 )	16.0995 ( 9.64162 - 22.8095 )
	node 113	12.6651 ( 8.66008 - 16.8473 )	13.8452 ( 7.29586 - 20.6978 )	13.8525 ( 7.59644 - 20.7065 )		12.5114 ( 8.91402 - 16.0605 )	13.8398 ( 7.48822 - 20.5178 )	12.5816 ( 6.62072 - 18.7782 )		10.7274 ( 7.56713 - 14.2837 )	13.2 ( 6.97378 - 20.0504 )	13.6482 ( 7.8543 - 20.3657 )
	node 114	5.6541 ( 3.34115 - 8.16735 )	6.4658 ( 2.37834 - 11.237 )	6.4057 ( 2.50089 - 11.1195 )		5.3667 ( 3.42997 - 7.51481 )	6.2067 ( 2.42538 - 10.6921 )	5.4008 ( 2.08048 - 9.47622 )		4.6013 ( 2.90148 - 6.45326 )	5.117 ( 2.08423 - 8.86178 )	5.3745 ( 2.25298 - 8.89429 )
	node 115	2.1404 ( 0.98605 - 3.42978 )	2.1015 ( 0.37151 - 4.37779 )	2.1534 ( 0.45779 - 4.47464 )		1.9607 ( 1.03956 - 2.97241 )	2.0262 ( 0.49643 - 4.15465 )	1.6297 ( 0.35957 - 3.36582 )		1.7199 ( 0.91608 - 2.63305 )	1.4487 ( 0.39109 - 2.83987 )	1.6174 ( 0.49889 - 3.01932 )
	node 116	61.3195 ( 59.1844 - 63.6368 )	62.3347 ( 58.3793 - 66.762 )	62.2956 ( 58.4122 - 66.4475 )		59.0489 ( 57.7916 - 60.2026 )	62.3752 ( 57.2413 - 68.4236 )	60.0684 ( 56.9661 - 63.6997 )		49.8655 ( 45.2352 - 52.7724 )	52.8011 ( 48.3403 - 59.0427 )	52.3091 ( 47.9404 - 57.972 )
	node 117	55.8328 ( 51.0877 - 60.9632 )	56.6311 ( 48.8192 - 65.1011 )	56.4704 ( 48.5402 - 64.4196 )		55.2294 ( 52.1559 - 58.1741 )	56.9987 ( 47.2897 - 66.3427 )	53.5008 ( 44.9807 - 60.3925 )		46.8497 ( 42.3073 - 50.6718 )	48.7652 ( 42.0302 - 53.6238 )	48.9995 ( 42.826 - 53.6585 )
	node 118	4.2189 ( 1.84405 - 7.00488 )	8.0433 ( 1.2684 - 18.4505 )	7.4462 ( 1.1499 - 16.8525 )		3.5978 ( 1.77521 - 5.61225 )	7.255 ( 1.20198 - 16.0651 )	5.7244 ( 0.95475 - 12.3099 )		2.8473 ( 1.42273 - 4.44411 )	4.9852 ( 1.25082 - 10.0519 )	4.9288 ( 1.28096 - 9.65425 )
	node 119	37.0669 ( 28.0694 - 46.5247 )	43.6091 ( 29.2294 - 54.478 )	43.839 ( 29.21 - 54.3785 )		35.8185 ( 27.8805 - 43.6752 )	42.8933 ( 28.4955 - 54.1667 )	38.0411 ( 26.6063 - 49.5206 )		31.2562 ( 25.082 - 37.4304 )	37.4618 ( 29.0085 - 45.7071 )	38.2384 ( 30.1839 - 45.9413 )
	node 120	10.5013 ( 4.86663 - 17.0275 )	14.4433 ( 3.75605 - 27.659 )	14.8955 ( 4.2283 - 27.6341 )		9.6424 ( 5.20958 - 14.7124 )	13.681 ( 3.41198 - 25.8397 )	12.0914 ( 3.0208 - 22.9085 )		8.2683 ( 4.3838 - 12.6865 )	10.8424 ( 3.16578 - 20.3983 )	11.8609 ( 3.92517 - 21.3802 )
	node 121	30.9063 ( 23.4816 - 39.5913 )	36.1513 ( 24.3342 - 48.7971 )	36.664 ( 24.8196 - 48.8017 )		30.2637 ( 24.346 - 38.2829 )	35.6697 ( 24.2496 - 47.799 )	31.271 ( 21.5236 - 43.6803 )		26.9634 ( 21.2115 - 32.8694 )	32.1058 ( 23.785 - 40.7092 )	33.0783 ( 25.0747 - 41.152 )
	node 122	23.0403 ( 16.6275 - 30.2113 )	25.278 ( 14.1658 - 37.8716 )	25.449 ( 14.5417 - 37.2084 )		22.9608 ( 17.4436 - 29.8606 )	25.057 ( 14.1855 - 37.4716 )	22.7804 ( 13.5604 - 31.3368 )		20.2096 ( 14.5335 - 26.0276 )	24.0902 ( 14.8854 - 33.7045 )	24.887 ( 15.9844 - 34.0288 )
	node 123	13.4898 ( 7.51919 - 20.1705 )	13.9612 ( 4.82965 - 24.1695 )	14.5661 ( 5.14579 - 24.5884 )		13.4735 ( 7.75812 - 19.097 )	13.7149 ( 4.80323 - 23.2818 )	12.544 ( 4.74975 - 21.1847 )		11.7605 ( 6.68059 - 16.9421 )	12.6035 ( 4.81685 - 21.3334 )	14.2064 ( 6.14888 - 22.8043 )
	node 124	16.8444 ( 11.8403 - 22.0152 )	22.3836 ( 13.4379 - 31.0038 )	22.7088 ( 13.6557 - 30.8736 )		15.6108 ( 11.5532 - 19.7439 )	21.7186 ( 12.9611 - 30.0765 )	20.0657 ( 12.3258 - 28.897 )		13.0319 ( 9.66302 - 16.6564 )	18.3755 ( 11.2341 - 26.3111 )	19.1485 ( 11.9491 - 26.673 )
	node 125	10.2419 ( 5.49405 - 15.1093 )	12.6703 ( 4.08579 - 22.2481 )	12.8704 ( 4.23997 - 22.2016 )		9.7434 ( 5.93205 - 13.7258 )	12.3679 ( 4.16909 - 21.3335 )	11.5056 ( 3.87968 - 19.6127 )		8.0941 ( 4.83913 - 11.4723 )	10.5271 ( 3.9946 - 17.7609 )	10.951 ( 4.46825 - 17.9814 )
	node 126	12.1065 ( 7.81402 - 16.7042 )	16.0486 ( 8.08285 - 25.3354 )	16.1728 ( 7.81107 - 25.0861 )		11.3411 ( 7.74045 - 14.9954 )	15.7591 ( 7.97572 - 24.4465 )	14.4849 ( 6.99384 - 22.3086 )		9.3524 ( 6.3209 - 12.4245 )	13.3982 ( 6.85621 - 20.409 )	13.6695 ( 7.34745 - 20.5329 )
	node 127	6.0004 ( 2.99315 - 9.37467 )	7.4458 ( 1.92504 - 13.9902 )	7.5495 ( 2.00544 - 14.2664 )		5.6237 ( 3.17744 - 8.28955 )	7.072 ( 1.87684 - 13.2856 )	6.5463 ( 1.85877 - 12.2018 )		4.7062 ( 2.65844 - 6.99896 )	5.8377 ( 2.01273 - 10.6639 )	6.1329 ( 2.1202 - 10.7256 )
	node 128	58.2968 ( 56.9891 - 59.839 )	58.6206 ( 56.3992 - 61.5024 )	58.6512 ( 56.4338 - 61.516 )		55.9999 ( 55.99 - 56.0099 )	56 ( 55.99 - 56.0099 )	56 ( 55.9899 - 56.01 )		45.1262 ( 40.71 - 49.1882 )	48.8444 ( 43.6048 - 52.9455 )	48.5037 ( 43.6299 - 52.2064 )
	node 129	5.8203 ( 3.25223 - 8.83925 )	9.3348 ( 2.29087 - 18.8431 )	9.2324 ( 2.573 - 18.6545 )		4.9902 ( 3.05508 - 7.15299 )	8.5484 ( 2.48932 - 16.885 )	7.9882 ( 2.25728 - 15.8462 )		2.7194 ( 1.60931 - 3.98761 )	6.4407 ( 2.15104 - 11.9997 )	6.0803 ( 2.35197 - 10.8617 )
	node 130	2.8641 ( 1.29905 - 4.71582 )	3.3394 ( 0.53909 - 7.37139 )	3.206 ( 0.56777 - 7.02999 )		2.2931 ( 1.18911 - 3.54786 )	3.1276 ( 0.57778 - 6.68577 )	2.6188 ( 0.50748 - 5.66393 )		1.1703 ( 0.56737 - 1.88876 )	1.8888 ( 0.47139 - 3.82327 )	2.1922 ( 0.6381 - 4.20487 )
	node 131	56.0001 ( 55.9901 - 56.01 )	56 ( 55.9901 - 56.0101 )	56.0001 ( 55.99 - 56.01 )		52.5945 ( 50.7986 - 54.4091 )	53.1273 ( 50.4253 - 55.3923 )	53.0977 ( 50.5607 - 55.3359 )		42.2525 ( 37.9821 - 46.5655 )	46.3078 ( 41.4121 - 51.0762 )	46.182 ( 41.4254 - 50.7832 )
	node 132	52.8144 ( 50.5628 - 54.6685 )	53.0259 ( 49.824 - 55.5597 )	53.1028 ( 50.0936 - 55.6059 )		50.011 ( 47.5793 - 52.4521 )	50.6375 ( 46.8982 - 53.8921 )	50.3087 ( 46.739 - 53.7544 )		39.2892 ( 34.8282 - 43.591 )	43.4835 ( 37.9054 - 48.6063 )	43.5743 ( 38.5091 - 48.659 )
	node 133	38.5601 ( 28.5416 - 47.0209 )	41.1757 ( 27.9713 - 50.3438 )	41.2598 ( 28.2946 - 50.3799 )		36.4888 ( 27.8688 - 42.8701 )	38.788 ( 27.2382 - 47.8597 )	37.0427 ( 26.3359 - 47.839 )		29.5286 ( 23.6691 - 35.3004 )	33.5183 ( 25.3482 - 41.6631 )	33.9092 ( 25.513 - 41.4011 )
	node 134	16.5351 ( 10.2188 - 23.4928 )	21.2178 ( 10.3598 - 31.1153 )	21.1519 ( 10.4011 - 30.8636 )		14.9038 ( 9.82398 - 20.438 )	20.0696 ( 10.2201 - 30.1871 )	19.2677 ( 10.1438 - 29.7639 )		12.2738 ( 7.95807 - 16.7955 )	17.396 ( 8.80148 - 26.4769 )	17.2617 ( 8.96043 - 26.0258 )
	node 135	11.4434 ( 6.01092 - 17.4118 )	13.8724 ( 4.61749 - 24.0067 )	13.9413 ( 4.84415 - 24.0258 )		10.6228 ( 6.1479 - 15.6747 )	13.3743 ( 4.54213 - 23.1441 )	13.0006 ( 4.48058 - 22.3571 )		8.7591 ( 5.08549 - 12.8095 )	11.9554 ( 4.7223 - 20.2363 )	11.8077 ( 4.9683 - 19.7411 )
	node 136	20.5182 ( 14.344 - 26.8897 )	24.7572 ( 15.1251 - 33.5667 )	24.3024 ( 14.4169 - 32.2889 )		19.3311 ( 14.387 - 24.6208 )	23.1826 ( 14.4471 - 31.0592 )	21.6851 ( 13.0252 - 30.1197 )		15.4474 ( 11.3485 - 19.7772 )	19.2505 ( 11.9008 - 27.7465 )	19.829 ( 12.5606 - 27.9765 )
	node 137	16.1651 ( 10.9418 - 21.8623 )	19.4728 ( 11.1659 - 28.1237 )	18.7968 ( 10.641 - 27.264 )		15.4356 ( 11.1294 - 20.1788 )	18.1488 ( 10.3428 - 26.2517 )	16.8896 ( 9.15354 - 25.0627 )		12.0474 ( 8.54189 - 15.8304 )	15.1759 ( 8.62735 - 22.4919 )	15.4341 ( 9.02215 - 22.5013 )
	node 138	9.0016 ( 5.83889 - 12.2684 )	11.1489 ( 5.25553 - 18.1156 )	10.8384 ( 5.12318 - 17.3964 )		8.3693 ( 5.86989 - 10.883 )	10.3801 ( 4.98716 - 16.5314 )	9.0301 ( 4.27739 - 14.5777 )		6.413 ( 4.48229 - 8.55204 )	7.881 ( 4.02518 - 12.2421 )	8.2875 ( 4.39305 - 12.6611 )
	node 139	6.8041 ( 4.17684 - 9.68101 )	7.3068 ( 2.82988 - 12.7081 )	6.9677 ( 2.63622 - 11.944 )		6.5183 ( 4.32679 - 8.77038 )	6.7435 ( 2.70696 - 11.358 )	5.8342 ( 2.32105 - 9.98467 )		5.1118 ( 3.33242 - 6.96992 )	5.2842 ( 2.46212 - 8.63506 )	5.3825 ( 2.61712 - 8.68231 )
	node 140	5.5534 ( 3.07265 - 8.27031 )	5.7941 ( 1.69545 - 10.6838 )	5.6063 ( 1.73438 - 10.2819 )		4.9055 ( 2.92096 - 6.9634 )	5.5354 ( 1.81914 - 9.93404 )	4.8221 ( 1.60571 - 8.82132 )		4.3176 ( 2.67432 - 6.18697 )	4.2811 ( 1.63484 - 7.36343 )	4.5219 ( 1.87922 - 7.65672 )
	node 141	46.9639 ( 44.0196 - 50.2641 )	47.8837 ( 43.571 - 52.8861 )	47.9278 ( 43.5699 - 52.7068 )		45.3464 ( 42.5324 - 47.6645 )	46.1158 ( 42.1538 - 50.1174 )	45.9517 ( 41.755 - 49.7172 )		32.9717 ( 28.0546 - 37.7328 )	37.8887 ( 31.5765 - 44.5247 )	38.1687 ( 31.9501 - 44.4748 )
	node 142	30.3864 ( 29.6339 - 31.5404 )	30.8272 ( 29.7124 - 32.713 )	30.8092 ( 29.6677 - 32.6619 )		30.27 ( 29.5747 - 31.2048 )	30.7088 ( 29.6546 - 32.4097 )	30.6576 ( 29.6757 - 32.3053 )		12.298 ( 9.03103 - 15.7834 )	17.5926 ( 10.5103 - 25.6319 )	17.8455 ( 10.8229 - 25.3407 )
	node 143	16.5168 ( 7.03906 - 26.5919 )	17.8284 ( 6.52696 - 28.7207 )	17.7967 ( 6.9242 - 28.7567 )		15.1197 ( 7.03174 - 25.3725 )	17.7304 ( 6.58041 - 28.3591 )	17.5329 ( 6.15651 - 28.5404 )		8.2319 ( 5.0147 - 11.5612 )	10.7894 ( 4.23773 - 18.3273 )	10.9525 ( 4.42843 - 17.7888 )
	node 144	1.3317 ( 0.58188 - 2.24016 )	1.4869 ( 0.22269 - 3.39503 )	2.7756 ( 0.3906 - 6.1929 )		1.9816 ( 0.96812 - 3.16105 )	2.5071 ( 0.40947 - 5.61158 )	2.2553 ( 0.3876 - 4.99557 )		1.2576 ( 0.61479 - 1.97205 )	1.7086 ( 0.39612 - 3.46977 )	1.8179 ( 0.50533 - 3.63344 )
	node 145	15.606 ( 9.13585 - 22.4993 )	20.2936 ( 11.0632 - 28.7567 )	20.1073 ( 10.7375 - 28.3853 )		14.0577 ( 8.60112 - 19.9343 )	19.8188 ( 10.9372 - 28.4958 )	19.4115 ( 10.6073 - 28.3866 )		8.0042 ( 5.43879 - 10.6771 )	11.9503 ( 6.17332 - 18.7367 )	12.1219 ( 6.44868 - 18.4647 )
	node 146	11.1497 ( 5.34475 - 17.6964 )	14.0258 ( 5.00099 - 23.5244 )	13.6528 ( 4.68302 - 23.1315 )		10.3447 ( 5.57102 - 16.091 )	13.4552 ( 4.67 - 22.5798 )	13.3642 ( 4.86791 - 22.9864 )		5.7613 ( 3.49147 - 8.27272 )	8.4035 ( 3.29436 - 14.2723 )	8.5877 ( 3.48269 - 14.1766 )
	node 147	39.1497 ( 37.143 - 42.0209 )	40.7228 ( 37.2885 - 45.4693 )	40.6531 ( 37.2814 - 45.2917 )		38.4761 ( 37.0167 - 40.5204 )	39.9264 ( 37.1949 - 43.5723 )	39.7451 ( 37.2335 - 43.3025 )		26.0265 ( 21.4462 - 30.9275 )	30.7622 ( 23.35 - 37.9711 )	30.6898 ( 23.7055 - 38.0466 )
	node 148	28.766 ( 24.0534 - 33.6651 )	29.3612 ( 22.7856 - 37.1529 )	29.409 ( 22.4075 - 36.9912 )		28.0188 ( 23.6085 - 32.379 )	29.0766 ( 22.4031 - 35.8303 )	28.4817 ( 21.8658 - 35.0342 )		20.9432 ( 16.7143 - 25.1594 )	24.1891 ( 17.0948 - 31.247 )	24.2539 ( 17.622 - 31.3426 )
	node 149	25.4163 ( 20.8901 - 29.9047 )	25.7717 ( 18.5679 - 32.0576 )	25.7281 ( 18.3076 - 31.9222 )		24.7469 ( 20.4206 - 28.967 )	25.6412 ( 18.9519 - 31.4972 )	24.9342 ( 18.2019 - 30.7274 )		18.4922 ( 14.5395 - 22.5536 )	21.4017 ( 14.9606 - 28.4905 )	21.5175 ( 14.9524 - 28.1924 )
	node 150	20.3429 ( 15.8372 - 24.8904 )	21.0107 ( 14.4397 - 27.875 )	20.7073 ( 13.9835 - 27.4805 )		19.5863 ( 15.469 - 23.9261 )	20.7117 ( 14.1129 - 26.9119 )	19.9403 ( 13.526 - 26.3485 )		14.6442 ( 11.1821 - 18.1951 )	17.087 ( 11.1385 - 23.274 )	17.1077 ( 11.5366 - 23.5327 )
	node 151	14.0411 ( 10.2703 - 17.8802 )	14.9898 ( 8.86503 - 21.1272 )	14.6081 ( 8.67157 - 20.8721 )		13.0753 ( 10.0111 - 16.4702 )	14.6308 ( 9.0296 - 20.7499 )	13.6868 ( 8.15668 - 19.3017 )		10.1158 ( 7.60335 - 12.7907 )	11.4779 ( 6.93012 - 16.2412 )	11.5202 ( 7.21201 - 16.3047 )
	node 152	9.9367 ( 6.9238 - 12.8686 )	10.559 ( 5.56332 - 15.7783 )	10.2944 ( 5.63726 - 15.639 )		9.156 ( 6.8196 - 11.7133 )	10.1885 ( 5.70534 - 15.2094 )	9.3762 ( 5.22567 - 14.101 )		7.2313 ( 5.29649 - 9.28401 )	7.8613 ( 4.49273 - 11.4596 )	7.9127 ( 4.69643 - 11.5132 )
	node 153	4.9461 ( 2.60595 - 7.52644 )	5.4501 ( 1.49993 - 9.98652 )	5.2019 ( 1.39338 - 9.63967 )		4.5299 ( 2.63171 - 6.61841 )	5.2501 ( 1.62222 - 9.49661 )	4.7962 ( 1.54357 - 8.72292 )		3.7093 ( 2.22924 - 5.46652 )	4.2287 ( 1.57907 - 7.19615 )	4.0257 ( 1.52611 - 6.89434 )
	node 154	6.7991 ( 4.22508 - 9.49707 )	7.1889 ( 2.87258 - 11.8849 )	6.618 ( 2.64865 - 11.0286 )		6.3737 ( 4.22634 - 8.59652 )	6.9191 ( 2.80099 - 11.2474 )	6.1499 ( 2.60066 - 10.153 )		4.9865 ( 3.36085 - 6.8092 )	5.4082 ( 2.63177 - 8.64147 )	5.0973 ( 2.52593 - 8.09124 )
	node 155	2.2654 ( 1.06162 - 3.63367 )	2.2205 ( 0.45495 - 4.58368 )	2.2187 ( 0.5159 - 4.4848 )		2.0308 ( 1.07567 - 3.09265 )	2.1567 ( 0.49473 - 4.33631 )	2.0855 ( 0.52459 - 4.14846 )		1.6376 ( 0.86105 - 2.46414 )	1.6696 ( 0.48693 - 3.13807 )	1.6286 ( 0.53982 - 2.98072 )
	node 156	54.4778 ( 53.6254 - 55.2925 )	54.3837 ( 52.8139 - 55.6828 )	54.3791 ( 52.86 - 55.6408 )		47.8703 ( 47.8599 - 47.8799 )	47.8701 ( 47.8601 - 47.88 )	47.87 ( 47.8601 - 47.8801 )		39.705 ( 35.1873 - 44.0396 )	42.9084 ( 37.3367 - 48.5762 )	42.9618 ( 37.589 - 48.4005 )
	node 157	47.8699 ( 47.8598 - 47.8799 )	47.87 ( 47.8599 - 47.8799 )	47.87 ( 47.86 - 47.88 )		13.1379 ( 9.92573 - 16.7052 )	20.806 ( 12.4832 - 29.9738 )	19.5576 ( 11.331 - 28.6967 )		11.2503 ( 8.25814 - 14.2693 )	16.2702 ( 9.47459 - 24.2239 )	16.1194 ( 9.65499 - 23.2546 )
	node 158	39.7998 ( 12.2536 - 47.1407 )	23.8359 ( 7.30113 - 46.7322 )	25.6489 ( 7.65477 - 46.9951 )		10.0996 ( 6.51505 - 13.8879 )	13.8602 ( 4.68496 - 23.8505 )	13.8025 ( 4.44598 - 23.3877 )		8.479 ( 5.30159 - 11.7196 )	11.3988 ( 4.51537 - 19.4411 )	11.6916 ( 4.86785 - 19.0423 )
	node 159	13.6356 ( 8.10029 - 20.4808 )	22.0758 ( 8.74701 - 34.6863 )	21.7564 ( 8.96062 - 34.5484 )		9.2237 ( 6.78119 - 11.914 )	14.0315 ( 7.27702 - 21.5541 )	13.3257 ( 6.82685 - 20.5743 )		8.0105 ( 5.76867 - 10.4025 )	10.8302 ( 5.77541 - 16.5102 )	10.8945 ( 6.33001 - 16.4093 )
	node 160	4.0574 ( 1.95616 - 6.61013 )	6.2716 ( 1.10443 - 13.4522 )	6.0605 ( 1.05442 - 12.5708 )		3.3371 ( 1.8729 - 4.89438 )	4.9239 ( 1.18438 - 9.78072 )	4.3253 ( 1.02369 - 8.51074 )		2.9103 ( 1.60929 - 4.28464 )	3.6072 ( 1.15276 - 6.79798 )	3.6168 ( 1.24361 - 6.53476 )
	node 161	7.4597 ( 4.05463 - 11.47 )	11.1323 ( 3.46245 - 21.0022 )	11.0299 ( 3.5516 - 20.6632 )		5.5556 ( 3.58551 - 7.64372 )	8.1261 ( 3.12788 - 14.0087 )	7.7684 ( 3.07878 - 13.4021 )		4.818 ( 3.15084 - 6.72816 )	6.1735 ( 2.77751 - 10.2057 )	6.3226 ( 2.95335 - 10.2669 )
	node 162	2.8194 ( 1.28072 - 4.62686 )	4.4471 ( 0.81692 - 9.45632 )	4.3576 ( 0.88868 - 9.42377 )		2.3317 ( 1.21232 - 3.52195 )	3.6382 ( 0.808 - 7.22917 )	3.4774 ( 0.88474 - 6.91361 )		2.0207 ( 1.10219 - 3.09159 )	2.9186 ( 0.91243 - 5.49017 )	2.7439 ( 0.86977 - 5.00778 )
	node 163	50.8116 ( 49.2308 - 52.4909 )	50.9238 ( 48.1585 - 53.6285 )	50.9077 ( 48.1964 - 53.6278 )		46.3422 ( 45.9125 - 46.7582 )	46.3048 ( 45.5715 - 47.0618 )	46.3303 ( 45.6086 - 47.0635 )		31.1209 ( 25.8947 - 36.0754 )	35.5552 ( 28.4393 - 42.2954 )	34.9007 ( 27.8597 - 41.9082 )
	node 164	7.1865 ( 4.08881 - 10.6599 )	10.6043 ( 3.30867 - 20.6107 )	10.4637 ( 3.19824 - 19.7823 )		6.3905 ( 4.058 - 9.01954 )	9.6271 ( 3.01133 - 17.8353 )	8.7822 ( 2.86683 - 16.2422 )		5.3447 ( 3.41218 - 7.58005 )	6.8372 ( 2.67523 - 11.9717 )	6.9445 ( 3.01957 - 11.7788 )
	node 165	5.1666 ( 2.51546 - 8.13122 )	6.6025 ( 1.42866 - 14.0229 )	6.5167 ( 1.31841 - 13.4043 )		4.6314 ( 2.66754 - 6.95728 )	6.0737 ( 1.32435 - 12.2422 )	5.5535 ( 1.33478 - 11.2284 )		3.8034 ( 2.10675 - 5.66074 )	4.4384 ( 1.26931 - 8.32153 )	4.5758 ( 1.51515 - 8.28823 )
	node 166	47.7008 ( 46.4398 - 49.117 )	47.9286 ( 45.788 - 50.2409 )	47.9425 ( 45.8805 - 50.3194 )		44.9996 ( 44.9898 - 45.0098 )	44.9999 ( 44.99 - 45.0099 )	44.9999 ( 44.9899 - 45.0099 )		24.8615 ( 20.3923 - 29.5646 )	30.0115 ( 23.1222 - 37.1404 )	29.2856 ( 22.2832 - 36.3017 )
	node 167	15.5072 ( 6.67186 - 26.3274 )	15.8396 ( 4.07149 - 29.7503 )	15.8458 ( 4.7141 - 30.0354 )		13.2549 ( 6.31014 - 21.5601 )	14.9559 ( 3.81409 - 28.2851 )	14.0458 ( 3.71747 - 27.8136 )		10.0429 ( 5.12067 - 15.2214 )	10.6851 ( 3.16276 - 19.7393 )	10.8817 ( 3.98595 - 19.8973 )
	node 168	44.9999 ( 44.99 - 45.01 )	45 ( 44.99 - 45.01 )	44.9999 ( 44.99 - 45.0099 )		32.6995 ( 25.7873 - 39.3067 )	31.8245 ( 23.6726 - 41.6239 )	32.1235 ( 24.0289 - 41.3069 )		20.3307 ( 16.2609 - 24.4262 )	24.3898 ( 18.1822 - 31.4145 )	23.469 ( 17.0886 - 30.2025 )
	node 169	5.8212 ( 2.55082 - 9.6009 )	10.7374 ( 2.05812 - 22.4568 )	10.4096 ( 2.2241 - 21.8002 )		7.609 ( 4.09615 - 11.5164 )	8.689 ( 2.11202 - 17.1309 )	7.7999 ( 1.89108 - 15.4296 )		4.0927 ( 2.17299 - 6.19663 )	6.2631 ( 1.91482 - 11.5837 )	6.2864 ( 2.13536 - 11.2689 )
	node 170	23.914 ( 17.8996 - 30.2619 )	26.689 ( 17.1993 - 35.0878 )	26.6627 ( 17.4778 - 35.0078 )		20.6291 ( 15.8311 - 26.0405 )	22.6416 ( 15.5047 - 30.2098 )	23.341 ( 16.4426 - 30.3129 )		14.9108 ( 11.6088 - 18.1218 )	18.5045 ( 12.7394 - 24.4 )	17.3581 ( 12.0355 - 23.005 )
	node 171	20.9256 ( 14.8154 - 27.2807 )	22.8108 ( 13.7743 - 30.4528 )	22.8868 ( 14.0246 - 30.2991 )		18.198 ( 13.4818 - 23.5737 )	19.4602 ( 11.9406 - 27.2135 )	20.432 ( 13.4352 - 28.175 )		13.3773 ( 10.2567 - 16.674 )	16.2377 ( 10.7215 - 22.2391 )	15.325 ( 10.0793 - 20.9488 )
	node 172	18.6016 ( 12.4917 - 25.147 )	19.4341 ( 10.2738 - 28.3384 )	19.888 ( 10.8015 - 28.2334 )		16.3384 ( 11.6266 - 21.769 )	16.9941 ( 8.94806 - 24.9621 )	17.1131 ( 9.47825 - 25.4637 )		11.7682 ( 8.6454 - 15.1528 )	13.7348 ( 8.09262 - 20.0686 )	13.6613 ( 8.29351 - 19.4775 )
	node 173	7.2146 ( 3.23228 - 11.737 )	9.6975 ( 2.35836 - 18.4588 )	9.5381 ( 2.3122 - 18.2389 )		6.2773 ( 3.1961 - 9.61669 )	8.4563 ( 2.38893 - 15.8651 )	8.5081 ( 2.35648 - 15.9169 )		4.9184 ( 2.61828 - 7.34817 )	7.0226 ( 2.32713 - 12.3766 )	6.4807 ( 2.3028 - 11.2169 )
	node 174	13.2459 ( 9.16224 - 17.7388 )	16.9635 ( 9.81096 - 25.1652 )	16.6357 ( 9.55952 - 24.6937 )		11.6613 ( 8.61857 - 14.7707 )	14.1398 ( 8.05171 - 20.9337 )	15.176 ( 9.26188 - 21.8572 )		9.0207 ( 6.82853 - 11.4378 )	12.064 ( 7.49349 - 16.8502 )	11.0082 ( 6.98887 - 15.4954 )
	node 175	5.4985 ( 3.53879 - 7.64366 )	7.2286 ( 2.81893 - 12.4484 )	7.0994 ( 2.73739 - 12.1184 )		4.8965 ( 3.36959 - 6.53882 )	6.0809 ( 2.56522 - 10.1303 )	6.7922 ( 3.10989 - 11.3799 )		4.1977 ( 2.8822 - 5.63257 )	5.3613 ( 2.67808 - 8.47091 )	4.7178 ( 2.35588 - 7.35076 )
	node 176	3.7496 ( 1.96246 - 5.78362 )	4.1658 ( 0.86719 - 8.30998 )	4.2621 ( 0.85338 - 8.32576 )		3.0323 ( 1.74967 - 4.47375 )	3.8611 ( 0.94876 - 7.39103 )	3.6387 ( 0.92577 - 7.0139 )		2.5455 ( 1.44635 - 3.75157 )	2.9495 ( 0.94516 - 5.33179 )	2.9814 ( 1.04767 - 5.25571 )
	node 177	4.0497 ( 2.20753 - 6.0501 )	5.197 ( 1.30415 - 9.97568 )	4.9887 ( 1.37093 - 9.51688 )		4.0151 ( 2.51492 - 5.66764 )	4.1461 ( 1.14183 - 7.80963 )	4.8387 ( 1.32216 - 8.72389 )		3.3304 ( 2.07215 - 4.74229 )	4.1681 ( 1.63072 - 7.07873 )	3.4818 ( 1.40332 - 5.93504 )
	node 178	6.9592 ( 5.11888 - 8.94068 )	9.3286 ( 5.09837 - 14.3944 )	9.3409 ( 5.26525 - 14.2275 )		6.8784 ( 5.2869 - 8.55863 )	7.5099 ( 4.15508 - 11.434 )	8.6256 ( 4.89659 - 12.863 )		5.2332 ( 3.97317 - 6.47704 )	7.0652 ( 4.27144 - 10.1438 )	6.2705 ( 3.98842 - 8.85919 )
	node 179	4.8702 ( 2.32045 - 7.31567 )	4.7466 ( 0.84265 - 9.22698 )	4.492 ( 0.83489 - 8.85995 )		3.4965 ( 1.67199 - 5.42037 )	3.5547 ( 0.73458 - 6.93642 )	3.6804 ( 0.85167 - 7.45184 )		3.8481 ( 2.26802 - 5.48044 )	3.0918 ( 0.78075 - 5.76443 )	3.1618 ( 0.94963 - 5.65602 )
	node 180	5.8905 ( 4.24025 - 7.68047 )	8.4415 ( 4.34776 - 13.1722 )	8.2147 ( 4.34997 - 12.602 )		5.8209 ( 4.42414 - 7.40364 )	6.4354 ( 3.29433 - 9.8736 )	7.5486 ( 4.1494 - 11.5673 )		4.3172 ( 3.22972 - 5.42638 )	6.1411 ( 3.58635 - 8.9569 )	5.6148 ( 3.45232 - 8.03423 )
	node 181	4.639 ( 3.1981 - 6.17225 )	6.9004 ( 3.23191 - 11.047 )	6.6069 ( 3.28796 - 10.4964 )		4.7217 ( 3.44135 - 6.06309 )	6.132 ( 3.16364 - 9.66468 )	5.9645 ( 3.04325 - 9.49846 )		3.4338 ( 2.51244 - 4.43925 )	4.9194 ( 2.70879 - 7.41998 )	4.6167 ( 2.75468 - 6.87485 )
	node 182	3.885 ( 2.56138 - 5.35424 )	5.2781 ( 2.17801 - 8.95621 )	4.9249 ( 2.13129 - 8.33356 )		3.7159 ( 2.55233 - 4.9067 )	4.5266 ( 1.99864 - 7.51107 )	4.6348 ( 2.06527 - 7.76526 )		2.996 ( 2.10167 - 3.9409 )	3.9367 ( 1.95355 - 6.18802 )	3.5238 ( 1.84741 - 5.42602 )
	node 183	1.73 ( 0.88664 - 2.67293 )	2.1048 ( 0.50324 - 4.19717 )	2.0047 ( 0.44975 - 3.9295 )		1.7131 ( 0.98637 - 2.50187 )	1.7152 ( 0.44587 - 3.37837 )	1.7706 ( 0.47376 - 3.46323 )		1.3594 ( 0.79687 - 1.99609 )	1.4434 ( 0.44899 - 2.67596 )	1.4348 ( 0.49592 - 2.51669 )
ML tree	node 93	98.9109 ( 95.7125 - 101.341 )	98.4844 ( 95.5299 - 101.235 )	98.4763 ( 95.5506 - 101.246 )		98.8666 ( 95.7097 - 101.346 )	98.5001 ( 95.5862 - 101.275 )	98.5011 ( 95.5683 - 101.252 )		99.3731 ( 96.14 - 101.531 )	98.5566 ( 95.5912 - 101.274 )	98.5574 ( 95.5658 - 101.26 )
	node 94	81.6854 ( 81.1143 - 82.0528 )	81.5555 ( 81.0275 - 82.0216 )	81.5509 ( 81.0186 - 82.0131 )		81.5214 ( 81.0033 - 82.0026 )	81.5523 ( 81.0187 - 82.014 )	81.5536 ( 81.0166 - 82.0119 )		81.6626 ( 81.0852 - 82.0439 )	81.5532 ( 81.0213 - 82.0172 )	81.5513 ( 81.0191 - 82.0122 )
	node 95	15.1222 ( 8.09608 - 23.0113 )	18.8695 ( 6.38392 - 31.6257 )	18.7344 ( 5.4831 - 31.1831 )		13.0488 ( 6.89448 - 20.0368 )	17.9808 ( 6.36785 - 30.3138 )	17.5825 ( 6.4385 - 30.0525 )		10.7775 ( 6.53862 - 15.1737 )	16.6554 ( 5.85043 - 29.6713 )	16.3325 ( 5.78002 - 29.1609 )
	node 96	71.9071 ( 69.3743 - 74.5354 )	73.2808 ( 68.8234 - 77.5856 )	73.2066 ( 68.7028 - 77.5277 )		79.5243 ( 77.3789 - 81.2682 )	71.837 ( 67.0851 - 76.3382 )	71.7183 ( 66.9408 - 76.1713 )		65.5519 ( 62.6203 - 68.4736 )	68.0511 ( 62.577 - 73.4576 )	67.7619 ( 62.3313 - 73.113 )
	node 97	36.9378 ( 34.8279 - 38.2837 )	36.3021 ( 34.1294 - 38.0957 )	36.2892 ( 34.1165 - 38.0752 )		36.7481 ( 34.5531 - 38.2216 )	36.3452 ( 34.1401 - 38.1017 )	36.3559 ( 34.1713 - 38.1078 )		49.0317 ( 42.0926 - 53.3907 )	48.6082 ( 37.4487 - 61.5497 )	48.7399 ( 38.008 - 61.3485 )
	node 98	22.6662 ( 16.7651 - 28.324 )	21.7577 ( 12.697 - 30.4085 )	21.7256 ( 12.6662 - 30.2651 )		22.2836 ( 15.8593 - 28.5265 )	21.4711 ( 12.7302 - 30.1249 )	21.7653 ( 13.0344 - 30.3157 )		28.7952 ( 20.6998 - 36.5723 )	28.9434 ( 15.8267 - 41.5052 )	29.2282 ( 15.9223 - 42.026 )
	node 99	67.4697 ( 65.077 - 69.9996 )	68.8689 ( 64.4141 - 73.3616 )	68.917 ( 64.2536 - 73.4152 )		71.5838 ( 67.765 - 75.4295 )	67.0354 ( 62.8489 - 71.7323 )	67.0159 ( 62.5724 - 71.421 )		59.8676 ( 57.4719 - 62.4026 )	62.0143 ( 57.0221 - 67.3195 )	61.8573 ( 57.0059 - 67.2255 )
	node 100	52.2 ( 52.1899 - 52.2099 )	52.2 ( 52.1899 - 52.2099 )	52.2 ( 52.19 - 52.2099 )		52.2 ( 52.19 - 52.21 )	52.1999 ( 52.1899 - 52.2099 )	52.2001 ( 52.19 - 52.21 )		52.1999 ( 52.1898 - 52.2098 )	52.2 ( 52.19 - 52.21 )	52.1999 ( 52.1901 - 52.21 )
	node 101	21.5911 ( 14.9535 - 28.5581 )	26.4279 ( 15.0688 - 39.0833 )	26.517 ( 14.753 - 39.1531 )		21.5909 ( 14.6613 - 28.9393 )	25.2336 ( 14.8607 - 38.1535 )	25.6051 ( 14.7852 - 37.9668 )		15.0493 ( 10.8885 - 19.4441 )	24.4056 ( 13.6542 - 37.0667 )	24.7756 ( 13.3962 - 36.7374 )
	node 102	9.8568 ( 5.12118 - 15.1534 )	13.0308 ( 3.93864 - 23.5827 )	12.7358 ( 3.58028 - 23.4488 )		9.607 ( 4.47809 - 15.3025 )	12.1781 ( 3.59654 - 22.0001 )	11.9477 ( 3.69964 - 21.7065 )		6.782 ( 4.08977 - 9.63925 )	11.1589 ( 3.65699 - 19.9115 )	10.8933 ( 3.54467 - 19.9028 )
	node 103	9.1385 ( 5.35153 - 13.2615 )	12.3335 ( 4.3458 - 21.7184 )	11.9026 ( 3.67989 - 21.045 )		9.3302 ( 5.11297 - 13.8611 )	11.2067 ( 3.83165 - 19.7992 )	11.1202 ( 3.81495 - 19.6978 )		6.2608 ( 4.17447 - 8.47449 )	10.0994 ( 3.92276 - 17.6513 )	9.8797 ( 3.87123 - 17.3414 )
	node 104	2.2364 ( 1.10603 - 3.53306 )	2.3022 ( 0.35019 - 5.0709 )	1.7032 ( 0.25862 - 3.86413 )		2.4291 ( 1.10894 - 3.99605 )	1.5947 ( 0.29197 - 3.3593 )	1.6222 ( 0.29781 - 3.42632 )		1.6446 ( 0.94878 - 2.33911 )	1.5894 ( 0.42693 - 3.09933 )	1.3602 ( 0.35508 - 2.68647 )
	node 105	38.012 ( 32.0719 - 43.931 )	41.3329 ( 30.3352 - 49.5115 )	40.8833 ( 29.5205 - 49.122 )		37.1023 ( 28.889 - 43.622 )	40.1782 ( 29.1589 - 48.0487 )	40.0049 ( 29.0199 - 47.9162 )		32.0856 ( 26.1486 - 38.4261 )	40.6565 ( 32.7822 - 48.0427 )	40.2282 ( 32.1452 - 47.5667 )
	node 106	29.2784 ( 24.9956 - 33.9036 )	32.2689 ( 24.301 - 42.5135 )	31.6149 ( 23.7174 - 41.6876 )		28.9118 ( 23.6085 - 34.2227 )	31.0801 ( 23.0692 - 40.8559 )	30.6694 ( 23.019 - 40.2433 )		24.4203 ( 19.9186 - 29.0505 )	32.9966 ( 24.5494 - 40.8838 )	32.2272 ( 24.2207 - 40.0776 )
	node 107	18.3212 ( 13.7006 - 23.1365 )	20.6067 ( 12.567 - 29.6526 )	20.6747 ( 12.6576 - 29.8547 )		17.8751 ( 12.6455 - 23.2561 )	19.3449 ( 11.3614 - 27.9187 )	19.7538 ( 11.7022 - 28.0773 )		13.9143 ( 10.4654 - 17.3346 )	18.9041 ( 11.1488 - 27.1352 )	19.4039 ( 11.6712 - 27.8025 )
	node 108	8.9572 ( 5.08131 - 13.0561 )	10.1096 ( 3.03373 - 18.086 )	9.7985 ( 2.81934 - 17.5763 )		8.706 ( 4.72089 - 13.3525 )	9.367 ( 3.18283 - 16.7556 )	9.1285 ( 3.05889 - 16.1179 )		6.5642 ( 4.16156 - 9.12882 )	8.7488 ( 3.35353 - 15.227 )	8.4987 ( 3.11232 - 14.7561 )
	node 109	15.268 ( 10.5052 - 20.2248 )	16.226 ( 7.68224 - 25.6789 )	16.6233 ( 8.0104 - 25.886 )		14.7766 ( 9.42657 - 20.237 )	15.3932 ( 6.96889 - 23.8276 )	16.2959 ( 8.02924 - 24.8602 )		11.9426 ( 8.47339 - 15.3298 )	15.7894 ( 8.05904 - 24.0211 )	16.6743 ( 9.05704 - 25.3257 )
	node 110	25.8507 ( 21.7212 - 29.9637 )	27.3903 ( 19.4211 - 36.9809 )	27.6237 ( 20.2145 - 37.8671 )		25.2699 ( 20.4976 - 30.1074 )	26.6435 ( 18.5776 - 35.6077 )	27.029 ( 19.4098 - 36.342 )		21.8698 ( 17.5745 - 26.4601 )	28.7399 ( 20.6244 - 36.9061 )	28.905 ( 21.2659 - 37.2505 )
	node 111	17.9064 ( 13.9296 - 22.0394 )	19.9697 ( 12.7693 - 27.5022 )	20.6102 ( 13.2642 - 27.971 )		17.5362 ( 13.1659 - 22.0464 )	19.1536 ( 12.4637 - 26.2776 )	19.8908 ( 12.8346 - 26.9473 )		13.6709 ( 10.6273 - 16.7243 )	18.9554 ( 12.2713 - 26.2067 )	19.7024 ( 12.7162 - 27.0362 )
	node 112	15.4913 ( 11.6148 - 19.3953 )	16.8012 ( 9.99166 - 23.9486 )	17.3557 ( 10.62 - 24.5708 )		15.04 ( 10.9853 - 19.4295 )	16.1245 ( 9.8211 - 22.6814 )	16.8484 ( 10.469 - 23.7573 )		11.9227 ( 9.06294 - 14.7397 )	16.1794 ( 9.97964 - 22.9419 )	16.7627 ( 10.2967 - 23.6421 )
	node 113	13.0909 ( 9.43904 - 16.8863 )	13.9087 ( 7.70811 - 20.9447 )	14.262 ( 7.99446 - 21.2244 )		12.6357 ( 8.66793 - 16.7949 )	13.4191 ( 7.50183 - 19.694 )	13.986 ( 7.88561 - 20.5372 )		10.2251 ( 7.52101 - 12.915 )	13.7715 ( 7.93675 - 20.3247 )	14.1269 ( 8.21235 - 20.7726 )
	node 114	5.923 ( 3.80261 - 8.32083 )	6.4371 ( 2.5195 - 11.1994 )	6.9477 ( 2.72651 - 11.8254 )		5.6941 ( 3.4557 - 8.28591 )	5.9877 ( 2.2822 - 10.0709 )	6.4847 ( 2.78737 - 10.939 )		4.2153 ( 2.88583 - 5.5962 )	5.3734 ( 2.33722 - 8.90639 )	5.8464 ( 2.5706 - 9.53315 )
	node 115	2.2456 ( 1.15423 - 3.4232 )	2.1447 ( 0.45518 - 4.45463 )	2.5746 ( 0.54208 - 5.1806 )		2.148 ( 1.02198 - 3.44268 )	1.9195 ( 0.44273 - 3.88334 )	2.3333 ( 0.563 - 4.55916 )		1.5582 ( 0.95352 - 2.23709 )	1.5914 ( 0.46972 - 2.98307 )	1.97 ( 0.64107 - 3.64484 )
	node 116	63.2061 ( 61.0874 - 65.3414 )	64.3758 ( 60.3267 - 68.5642 )	64.4738 ( 60.3138 - 68.7467 )		63.8084 ( 60.5657 - 67.3632 )	62.1328 ( 58.5791 - 66.0427 )	62.0419 ( 58.4962 - 65.8148 )		49.0585 ( 44.9223 - 52.2066 )	52.935 ( 48.2757 - 60.123 )	52.7551 ( 48.2466 - 59.6965 )
	node 117	42.0868 ( 32.1712 - 51.5548 )	49.0656 ( 35.48 - 59.4187 )	48.955 ( 34.9761 - 59.7813 )		40.4438 ( 28.9724 - 50.3649 )	45.8803 ( 31.5348 - 56.6246 )	45.1383 ( 30.0291 - 55.9875 )		30.6233 ( 24.9809 - 36.2586 )	40.4175 ( 31.5483 - 49.3851 )	39.8697 ( 30.5075 - 48.7376 )
	node 118	11.4438 ( 5.4765 - 17.8378 )	15.1661 ( 3.85676 - 28.2427 )	15.6302 ( 4.51068 - 29.2261 )		11.3105 ( 5.16794 - 18.4002 )	13.8811 ( 3.83008 - 26.27 )	14.1013 ( 4.03037 - 26.3423 )		7.8986 ( 4.74909 - 11.3107 )	11.5017 ( 3.67506 - 21.3622 )	11.8639 ( 3.84194 - 21.508 )
	node 119	35.6482 ( 25.7786 - 44.2124 )	41.1651 ( 27.1814 - 52.6286 )	41.2852 ( 26.9671 - 52.6036 )		33.579 ( 23.9569 - 42.8304 )	38.0452 ( 25.4217 - 49.242 )	37.7391 ( 24.7146 - 48.9138 )		26.4991 ( 21.2417 - 31.6623 )	34.7706 ( 25.9417 - 43.7571 )	34.381 ( 25.2304 - 43.2527 )
	node 120	25.7004 ( 17.5365 - 31.6848 )	27.634 ( 15.2779 - 42.0229 )	26.4089 ( 14.3558 - 39.7561 )		24.5184 ( 16.1663 - 31.0947 )	26.1735 ( 15.1516 - 38.5416 )	25.021 ( 14.0119 - 36.5339 )		20.2144 ( 15.3265 - 25.2584 )	26.0614 ( 16.3656 - 35.9574 )	24.557 ( 14.955 - 34.7089 )
	node 121	14.9521 ( 8.46357 - 21.577 )	15.0725 ( 5.44831 - 26.1471 )	14.7432 ( 4.73318 - 25.1969 )		14.1889 ( 7.65354 - 21.4307 )	14.2363 ( 5.33856 - 24.1602 )	14.0467 ( 4.9974 - 23.5445 )		11.7745 ( 7.63254 - 16.3428 )	14.2645 ( 6.06011 - 23.5531 )	13.7005 ( 5.50555 - 22.7788 )
	node 122	17.9405 ( 13.1112 - 23.4629 )	23.967 ( 13.953 - 32.3524 )	23.9636 ( 14.0106 - 32.8046 )		17.3857 ( 12.2908 - 23.2876 )	22.2862 ( 13.4335 - 30.4337 )	21.9671 ( 13.4516 - 30.3175 )		12.4362 ( 9.74306 - 15.3734 )	19.5713 ( 12.1247 - 27.7271 )	19.3057 ( 11.8213 - 27.296 )
	node 123	11.0766 ( 6.3685 - 15.8013 )	13.6069 ( 4.80589 - 23.3609 )	13.1817 ( 4.35728 - 22.9563 )		10.5109 ( 5.51193 - 15.6203 )	12.722 ( 4.38557 - 21.8448 )	12.1223 ( 4.14155 - 20.8602 )		7.8679 ( 5.1983 - 10.4756 )	11.2691 ( 4.68698 - 18.7946 )	10.6962 ( 4.20457 - 17.7245 )
	node 124	12.8232 ( 8.56397 - 17.5873 )	17.1712 ( 8.53857 - 26.1962 )	17.0503 ( 8.16486 - 26.2982 )		12.4438 ( 7.95745 - 17.518 )	16.1012 ( 7.88165 - 24.7351 )	15.7725 ( 7.8433 - 24.2606 )		9.0013 ( 6.63151 - 11.4778 )	14.2417 ( 7.52476 - 21.4597 )	13.9337 ( 7.41173 - 21.2801 )
	node 125	6.3471 ( 3.37793 - 9.53922 )	7.795 ( 2.11434 - 14.6675 )	7.5025 ( 1.94229 - 14.5045 )		6.0495 ( 3.02051 - 9.42218 )	7.1899 ( 2.15126 - 13.5616 )	6.7653 ( 2.03825 - 12.7655 )		4.4328 ( 2.83183 - 6.19862 )	6.1914 ( 2.20459 - 11.0725 )	5.7876 ( 2.05916 - 10.3415 )
	node 126	61.0728 ( 59.247 - 63.0099 )	61.8771 ( 58.3247 - 65.613 )	61.9568 ( 58.4007 - 65.8213 )		60.6968 ( 57.955 - 63.6411 )	59.5645 ( 56.8177 - 62.6982 )	59.4999 ( 56.8317 - 62.6285 )		46.6273 ( 42.5808 - 50.3274 )	50.3089 ( 45.5913 - 56.9425 )	50.1967 ( 45.634 - 56.519 )
	node 127	4.1334 ( 1.97262 - 6.58288 )	7.9685 ( 1.25362 - 18.0376 )	7.7758 ( 1.15381 - 17.5814 )		4.3055 ( 1.90837 - 7.12344 )	6.8634 ( 1.31948 - 14.7819 )	6.544 ( 1.31371 - 14.2135 )		2.8081 ( 1.6715 - 4.12537 )	5.2544 ( 1.38692 - 10.1896 )	4.9761 ( 1.38205 - 9.74397 )
	node 128	58.1471 ( 57.0217 - 59.4253 )	58.4412 ( 56.398 - 61.0067 )	58.5917 ( 56.4792 - 61.3174 )		56 ( 55.99 - 56.01 )	55.9999 ( 55.99 - 56.01 )	56 ( 55.9899 - 56.0099 )		42.2383 ( 37.9223 - 46.0036 )	46.8797 ( 42.295 - 52.1922 )	46.8883 ( 42.6266 - 52.1933 )
	node 129	5.6296 ( 3.29265 - 8.16737 )	9.3728 ( 2.67788 - 19.0674 )	9.3898 ( 2.45601 - 18.5367 )		5.7272 ( 3.24538 - 8.79593 )	8.0853 ( 2.39967 - 15.8256 )	7.8283 ( 2.48055 - 14.9867 )		3.89 ( 2.66005 - 5.26937 )	6.0806 ( 2.42025 - 10.8628 )	5.9337 ( 2.23597 - 10.2804 )
	node 130	2.575 ( 1.25159 - 4.03225 )	3.3081 ( 0.58867 - 7.22507 )	3.6594 ( 0.58559 - 7.96212 )		2.4943 ( 1.1218 - 4.1012 )	2.9083 ( 0.62636 - 6.17255 )	3.0767 ( 0.66212 - 6.38761 )		1.7605 ( 1.03891 - 2.51096 )	2.2097 ( 0.6704 - 4.27788 )	2.4273 ( 0.70264 - 4.62741 )
	node 131	56.0001 ( 55.99 - 56.01 )	56 ( 55.9901 - 56.0101 )	56 ( 55.9901 - 56.0101 )		52.5134 ( 50.5973 - 54.4252 )	52.8543 ( 50.1365 - 55.3288 )	52.8339 ( 50.0913 - 55.2695 )		39.4401 ( 35.4982 - 43.4721 )	44.761 ( 39.6796 - 50.1906 )	44.6466 ( 39.669 - 49.6727 )
	node 132	52.8491 ( 50.8415 - 54.6036 )	53.0565 ( 50.0425 - 55.557 )	52.8731 ( 49.7364 - 55.5328 )		50.0278 ( 47.4352 - 52.5763 )	50.3215 ( 46.6961 - 53.7018 )	50.0679 ( 46.5536 - 53.6582 )		36.8508 ( 32.8188 - 40.7998 )	42.2857 ( 36.9845 - 48.0329 )	41.9202 ( 36.6038 - 47.2692 )
	node 133	39.4652 ( 32.1579 - 47.757 )	41.5096 ( 28.4567 - 50.6883 )	41.5134 ( 28.8035 - 50.5487 )		36.6645 ( 27.3271 - 44.0147 )	38.45 ( 27.3148 - 47.8414 )	37.9225 ( 27.1604 - 47.6352 )		27.4558 ( 22.8444 - 32.3668 )	33.1608 ( 25.4952 - 40.9082 )	32.7052 ( 24.8655 - 39.9094 )
	node 134	16.852 ( 10.9972 - 23.2602 )	21.2739 ( 10.2454 - 31.0747 )	21.4021 ( 10.2744 - 30.7877 )		16.5975 ( 10.341 - 23.5907 )	19.8187 ( 10.3137 - 30.0558 )	19.6747 ( 10.6086 - 29.81 )		11.3943 ( 8.06906 - 14.7962 )	17.0419 ( 8.99243 - 25.5026 )	16.8257 ( 9.38603 - 25.2754 )
	node 135	11.813 ( 6.54665 - 17.4168 )	14.021 ( 4.91855 - 24.4375 )	13.6279 ( 4.26628 - 23.3781 )		11.5228 ( 6.06547 - 17.6394 )	13.2811 ( 4.96845 - 23.0484 )	12.7332 ( 4.65884 - 22.0516 )		8.2379 ( 5.31716 - 11.3068 )	11.693 ( 4.83976 - 19.4262 )	11.1196 ( 4.7574 - 18.5024 )
	node 136	21.1162 ( 15.6604 - 27.0794 )	24.5404 ( 14.5524 - 32.9178 )	24.7265 ( 14.7427 - 32.797 )		20.4554 ( 14.4834 - 26.5456 )	22.8868 ( 14.4936 - 30.7984 )	22.5712 ( 14.3869 - 30.6252 )		13.9426 ( 10.873 - 17.2832 )	19.5452 ( 12.2785 - 27.2146 )	19.3498 ( 12.3609 - 26.9864 )
	node 137	16.5725 ( 11.8643 - 21.8427 )	18.9806 ( 10.5549 - 27.2764 )	19.118 ( 10.8745 - 27.439 )		16.0882 ( 11.023 - 21.4873 )	17.7626 ( 10.1484 - 25.7716 )	17.4466 ( 9.72952 - 25.208 )		11.0343 ( 8.33267 - 13.8766 )	15.2247 ( 9.22134 - 22.3569 )	15.0193 ( 8.91424 - 21.7623 )
	node 138	9.458 ( 6.62969 - 12.6699 )	10.999 ( 5.16236 - 17.5187 )	10.9128 ( 5.15812 - 17.5379 )		9.1058 ( 6.03861 - 12.3728 )	10.0024 ( 4.89656 - 15.989 )	9.6969 ( 4.70982 - 15.2451 )		5.9047 ( 4.43548 - 7.4405 )	8.3136 ( 4.54023 - 12.6733 )	7.9869 ( 4.27399 - 12.0403 )
	node 139	6.7146 ( 4.32968 - 9.28994 )	7.14 ( 2.77162 - 12.1147 )	7.0116 ( 2.73029 - 12.0672 )		6.8785 ( 4.25502 - 9.67061 )	6.4756 ( 2.6008 - 10.8786 )	6.2751 ( 2.6795 - 10.4495 )		4.63 ( 3.34938 - 5.98095 )	5.456 ( 2.63242 - 8.70432 )	5.2014 ( 2.62483 - 8.3101 )
	node 140	5.5832 ( 3.38854 - 8.1469 )	5.7637 ( 1.80804 - 10.4294 )	5.2991 ( 1.61299 - 9.9252 )		5.5003 ( 3.07732 - 8.1698 )	5.4367 ( 1.90374 - 9.72311 )	4.8314 ( 1.62268 - 8.68273 )		3.8937 ( 2.66973 - 5.19882 )	4.6143 ( 1.85039 - 7.6392 )	4.114 ( 1.64468 - 6.92361 )
	node 141	47.4176 ( 44.7822 - 50.4543 )	47.8864 ( 43.7631 - 52.7312 )	47.919 ( 43.6654 - 52.7209 )		45.4773 ( 42.3873 - 47.9031 )	46.0442 ( 42.1281 - 50.0026 )	45.9602 ( 41.726 - 49.4963 )		30.9316 ( 26.8772 - 35.1926 )	37.0906 ( 30.9322 - 43.541 )	36.8898 ( 30.4861 - 42.7918 )
	node 142	30.2803 ( 29.5878 - 31.2467 )	30.8074 ( 29.6821 - 32.6623 )	30.8085 ( 29.6756 - 32.6752 )		30.3603 ( 29.5822 - 31.4352 )	30.6611 ( 29.6824 - 32.3033 )	30.6447 ( 29.6854 - 32.2887 )		11.4042 ( 8.89573 - 14.0637 )	17.8089 ( 11.0741 - 25.4709 )	17.398 ( 10.5027 - 24.8077 )
	node 143	18.1028 ( 9.41953 - 26.7098 )	17.9412 ( 7.04328 - 28.6282 )	18.8746 ( 7.56313 - 29.1888 )		16.3032 ( 6.99614 - 25.9204 )	17.5359 ( 7.02669 - 28.4369 )	18.7178 ( 7.36447 - 29.0224 )		7.5621 ( 5.12557 - 10.1642 )	10.9672 ( 4.55337 - 17.8874 )	11.3696 ( 4.85422 - 18.3987 )
	node 144	2.0804 ( 0.94122 - 3.29785 )	2.5959 ( 0.383 - 5.78185 )	2.7838 ( 0.36598 - 6.41253 )		1.1775 ( 0.52191 - 1.97614 )	2.3038 ( 0.41261 - 5.08624 )	2.4098 ( 0.46471 - 5.28719 )		1.2296 ( 0.71165 - 1.80729 )	1.6682 ( 0.48997 - 3.32851 )	1.7989 ( 0.49815 - 3.54894 )
	node 145	15.4512 ( 9.52405 - 21.667 )	20.1655 ( 11.2081 - 28.6338 )	20.2506 ( 11.1477 - 28.6828 )		15.4555 ( 8.83951 - 22.3781 )	19.7401 ( 10.7013 - 28.0991 )	19.7943 ( 10.8736 - 28.0542 )		7.4636 ( 5.55626 - 9.59259 )	12.1557 ( 6.52389 - 18.3873 )	11.9317 ( 6.6482 - 18.317 )
	node 146	11.4316 ( 6.07487 - 17.4484 )	13.6458 ( 4.81969 - 22.9941 )	14.0956 ( 5.04009 - 23.5697 )		11.0437 ( 5.13949 - 17.5839 )	13.5826 ( 4.95395 - 22.7335 )	14.0869 ( 5.78628 - 23.6115 )		5.4504 ( 3.65349 - 7.30916 )	8.6289 ( 3.68423 - 14.3637 )	8.6618 ( 3.68218 - 14.2295 )
	node 147	39.1265 ( 37.146 - 41.9316 )	40.7104 ( 37.2286 - 45.3213 )	40.6881 ( 37.2988 - 45.4329 )		38.71 ( 37.0377 - 40.9847 )	39.838 ( 37.2056 - 43.3902 )	39.7733 ( 37.2402 - 43.3467 )		23.9285 ( 20.109 - 27.8801 )	29.9741 ( 22.8197 - 36.9115 )	29.768 ( 22.7944 - 36.7305 )
	node 148	28.4817 ( 23.9392 - 33.047 )	29.3415 ( 22.4573 - 36.9647 )	29.3735 ( 22.5058 - 36.6523 )		28.2996 ( 23.468 - 33.0665 )	28.6164 ( 22.1781 - 35.6994 )	28.3901 ( 21.8268 - 35.1727 )		19.0238 ( 15.6522 - 22.3651 )	23.6711 ( 17.1782 - 30.5697 )	23.7069 ( 17.2305 - 30.4582 )
	node 149	24.8258 ( 20.4516 - 29.1727 )	25.759 ( 18.9352 - 32.387 )	26.094 ( 19.0768 - 32.6233 )		24.9592 ( 20.4153 - 29.6255 )	25.221 ( 18.543 - 31.1262 )	25.3418 ( 18.3432 - 30.8485 )		16.9349 ( 13.7881 - 20.1134 )	21.0496 ( 14.9638 - 27.7606 )	21.3913 ( 15.171 - 27.9638 )
	node 150	19.7359 ( 15.4048 - 23.9419 )	20.8712 ( 14.1745 - 27.5928 )	21.0157 ( 14.539 - 27.9211 )		20.0243 ( 15.5075 - 24.6704 )	20.2329 ( 13.641 - 26.481 )	20.1545 ( 13.8761 - 26.6665 )		13.4794 ( 10.7734 - 16.2582 )	16.8575 ( 11.2064 - 22.826 )	16.9456 ( 11.5541 - 23.0914 )
	node 151	13.4437 ( 10.1743 - 17.1058 )	14.744 ( 8.92739 - 21.0186 )	15.033 ( 9.034 - 21.1316 )		13.6099 ( 9.87335 - 17.4174 )	13.8877 ( 8.41281 - 19.7316 )	13.9724 ( 8.37689 - 19.6135 )		9.2079 ( 7.30116 - 11.2853 )	11.3386 ( 7.04148 - 15.9211 )	11.4996 ( 7.1723 - 16.0921 )
	node 152	9.3852 ( 6.92686 - 12.2133 )	10.4067 ( 5.72885 - 15.5514 )	10.9581 ( 5.8802 - 16.2446 )		9.5363 ( 6.70623 - 12.5957 )	9.6904 ( 5.34968 - 14.4386 )	10.0503 ( 5.55699 - 14.7924 )		6.568 ( 5.08164 - 8.04857 )	7.8246 ( 4.67247 - 11.3469 )	8.2329 ( 5.05317 - 11.9034 )
	node 153	4.7134 ( 2.66512 - 6.9235 )	5.3514 ( 1.58729 - 9.80749 )	5.2679 ( 1.49061 - 9.8428 )		4.7728 ( 2.51395 - 7.27302 )	4.9297 ( 1.62524 - 8.98367 )	4.8351 ( 1.48665 - 8.77326 )		3.3042 ( 2.18782 - 4.56805 )	4.014 ( 1.54049 - 6.88996 )	3.9726 ( 1.51965 - 6.8342 )
	node 154	6.1121 ( 3.84598 - 8.45237 )	6.9622 ( 2.93822 - 11.4855 )	7.1295 ( 2.91643 - 11.744 )		6.3531 ( 3.90068 - 9.0983 )	6.4945 ( 2.74826 - 10.5736 )	6.5376 ( 2.91578 - 10.5662 )		4.5265 ( 3.2726 - 5.87218 )	5.3313 ( 2.61152 - 8.2815 )	5.3788 ( 2.65217 - 8.34336 )
	node 155	1.7665 ( 0.8561 - 2.73143 )	2.1898 ( 0.45703 - 4.45084 )	2.5111 ( 0.52843 - 5.01512 )		1.4803 ( 0.65034 - 2.41431 )	1.9905 ( 0.50437 - 3.95252 )	2.2189 ( 0.5533 - 4.32099 )		1.4561 ( 0.88713 - 2.06187 )	1.5614 ( 0.51304 - 2.87399 )	1.7818 ( 0.60685 - 3.23359 )
	node 156	54.4907 ( 53.7044 - 55.2056 )	54.4834 ( 53.0294 - 55.6904 )	54.3493 ( 52.7422 - 55.6468 )		47.8703 ( 47.8599 - 47.8799 )	47.8701 ( 47.86 - 47.8799 )	47.87 ( 47.8601 - 47.88 )		36.9816 ( 32.7408 - 40.796 )	42.095 ( 36.4924 - 47.758 )	41.5998 ( 35.8297 - 46.7747 )
	node 157	47.87 ( 47.8601 - 47.8801 )	47.8699 ( 47.86 - 47.8799 )	47.87 ( 47.8599 - 47.8799 )		14.4574 ( 10.2726 - 19.064 )	20.1957 ( 12.359 - 29.4656 )	19.543 ( 11.4309 - 28.3809 )		9.8737 ( 7.757 - 12.1082 )	16.0962 ( 9.66663 - 23.3056 )	15.4462 ( 9.30448 - 22.2152 )
	node 158	41.197 ( 15.701 - 47.1374 )	23.5465 ( 6.71439 - 46.2799 )	22.1496 ( 6.01353 - 46.3985 )		10.9962 ( 6.36476 - 15.8714 )	13.568 ( 4.29417 - 22.8866 )	12.7724 ( 4.20475 - 22.0894 )		7.7142 ( 5.39238 - 10.0138 )	11.171 ( 4.57132 - 18.378 )	10.4586 ( 3.96116 - 17.068 )
	node 159	13.8192 ( 8.52482 - 19.8262 )	21.2217 ( 8.82332 - 33.0391 )	22.3411 ( 8.96107 - 35.7027 )		9.9577 ( 6.84085 - 13.3703 )	13.4539 ( 7.10401 - 20.5725 )	13.5951 ( 7.09465 - 20.7073 )		6.9092 ( 5.31863 - 8.5726 )	10.6885 ( 6.04025 - 16.0174 )	10.7538 ( 6.03414 - 15.9936 )
	node 160	4.2918 ( 2.17577 - 6.63207 )	6.2874 ( 1.29208 - 13.259 )	6.8513 ( 1.21728 - 14.2156 )		3.5933 ( 1.84347 - 5.65152 )	4.7308 ( 1.17669 - 9.11917 )	4.9275 ( 1.2731 - 9.26032 )		2.5201 ( 1.62424 - 3.50988 )	3.6993 ( 1.20813 - 6.63468 )	3.8906 ( 1.41042 - 6.97425 )
	node 161	7.498 ( 4.41618 - 11.1563 )	10.7784 ( 3.48311 - 20.017 )	11.1488 ( 3.40782 - 20.9094 )		6.1742 ( 3.72444 - 8.9006 )	7.7877 ( 3.1354 - 13.2428 )	7.8511 ( 3.0259 - 13.177 )		4.2486 ( 2.9996 - 5.55802 )	6.1782 ( 2.81835 - 10.0174 )	6.2636 ( 2.8789 - 10.003 )
	node 162	2.8623 ( 1.36879 - 4.5261 )	4.418 ( 0.92638 - 9.35955 )	4.6488 ( 0.81145 - 9.89605 )		2.5452 ( 1.15686 - 4.04278 )	3.446 ( 0.77577 - 6.70323 )	3.5887 ( 0.85462 - 7.02711 )		1.7112 ( 1.03027 - 2.41792 )	2.7454 ( 0.84727 - 4.98049 )	2.8847 ( 0.9087 - 5.24238 )
	node 163	50.7895 ( 49.3165 - 52.3027 )	50.9246 ( 48.3122 - 53.5941 )	50.9991 ( 48.3203 - 53.6177 )		46.3546 ( 45.8699 - 46.8106 )	46.3143 ( 45.613 - 47.0712 )	46.369 ( 45.6618 - 47.1145 )		28.2628 ( 24.0116 - 32.4824 )	34.2852 ( 27.2648 - 41.2429 )	34.4045 ( 27.5988 - 40.9479 )
	node 164	7.1518 ( 4.37273 - 10.2648 )	10.4421 ( 3.1227 - 19.5447 )	11.0839 ( 3.44064 - 21.2734 )		7.3208 ( 4.23081 - 10.9245 )	8.9032 ( 3.08569 - 16.6075 )	9.3049 ( 3.30462 - 17.0476 )		4.8494 ( 3.40386 - 6.45625 )	6.788 ( 2.94633 - 11.4374 )	7.0418 ( 2.95688 - 11.7833 )
	node 165	5.172 ( 2.77773 - 7.83116 )	6.5479 ( 1.42917 - 13.5272 )	6.7897 ( 1.40121 - 14.2076 )		5.2731 ( 2.63653 - 8.36301 )	5.6447 ( 1.20297 - 11.2105 )	5.8142 ( 1.46071 - 11.5296 )		3.526 ( 2.23129 - 4.88647 )	4.426 ( 1.5139 - 8.03733 )	4.5171 ( 1.59888 - 8.19662 )
	node 166	47.7213 ( 46.5148 - 48.9572 )	47.9459 ( 45.868 - 50.1702 )	47.9147 ( 45.8875 - 50.2431 )		44.9997 ( 44.99 - 45.0099 )	44.9999 ( 44.9899 - 45.0099 )	44.9999 ( 44.99 - 45.01 )		22.8181 ( 19.0768 - 26.5901 )	28.7948 ( 21.7779 - 35.392 )	28.5837 ( 22.1218 - 35.5038 )
	node 167	15.1204 ( 6.99811 - 24.5184 )	15.7187 ( 4.00179 - 29.4623 )	15.335 ( 3.93093 - 29.4733 )		15.1909 ( 6.48522 - 25.3556 )	14.8054 ( 3.72616 - 27.7799 )	13.9067 ( 3.5276 - 27.1821 )		9.2648 ( 5.51018 - 13.131 )	10.618 ( 3.50496 - 19.1312 )	10.2262 ( 3.33133 - 18.4866 )
	node 168	44.9999 ( 44.99 - 45.0099 )	45 ( 44.99 - 45.0099 )	45 ( 44.99 - 45.0099 )		32.2211 ( 24.9581 - 39.4886 )	31.6299 ( 23.368 - 41.4824 )	31.7588 ( 23.5416 - 41.385 )		18.3462 ( 15.1804 - 21.678 )	23.2445 ( 16.8921 - 29.7772 )	23.1175 ( 16.9019 - 29.4184 )
	node 169	6.1064 ( 2.98562 - 9.65425 )	10.824 ( 2.19594 - 22.2304 )	10.083 ( 2.08003 - 21.057 )		5.3895 ( 2.38038 - 8.69858 )	8.4457 ( 2.15973 - 16.2937 )	7.9319 ( 1.97605 - 15.5233 )		3.7476 ( 2.32945 - 5.31431 )	6.406 ( 2.2147 - 11.3244 )	5.9764 ( 2.03576 - 10.6365 )
	node 170	23.2078 ( 17.8504 - 29.6687 )	26.7242 ( 17.6112 - 35.1918 )	26.8332 ( 17.9265 - 35.0534 )		21.7369 ( 16.3275 - 27.8522 )	22.5433 ( 15.5891 - 30.1159 )	22.5137 ( 15.7876 - 29.9348 )		13.1812 ( 10.7348 - 15.7882 )	17.2999 ( 11.9498 - 23.0277 )	17.1477 ( 11.9732 - 22.6312 )
	node 171	20.7946 ( 15.0928 - 26.8713 )	22.6747 ( 14.3443 - 30.5782 )	22.9497 ( 14.2096 - 30.5798 )		18.7706 ( 13.3777 - 24.6915 )	19.5378 ( 12.3117 - 27.3985 )	19.5315 ( 12.6471 - 27.3496 )		11.8245 ( 9.44673 - 14.4072 )	15.1221 ( 10.0174 - 20.7821 )	15.0953 ( 10.0293 - 20.6446 )
	node 172	18.7606 ( 13.1375 - 24.9822 )	19.7349 ( 10.5476 - 28.0937 )	19.7217 ( 10.3523 - 28.1838 )		16.4502 ( 10.778 - 22.2023 )	17.1309 ( 9.40508 - 25.2698 )	16.9767 ( 9.40622 - 24.7675 )		10.6627 ( 8.24328 - 13.1913 )	13.7495 ( 8.4727 - 19.3843 )	13.3515 ( 7.99194 - 18.8265 )
	node 173	7.2723 ( 3.70862 - 11.4929 )	9.5139 ( 2.35932 - 17.9852 )	8.9641 ( 1.87689 - 17.3637 )		6.8637 ( 3.24965 - 10.9769 )	8.3749 ( 2.28559 - 15.4166 )	7.6744 ( 2.09291 - 14.4101 )		4.5319 ( 2.82812 - 6.39831 )	6.5579 ( 2.33598 - 11.3223 )	6.0038 ( 2.13144 - 10.6286 )
	node 174	13.2083 ( 9.60542 - 17.2276 )	16.6485 ( 9.63468 - 24.7973 )	17.2968 ( 10.2068 - 25.1133 )		12.9341 ( 8.97788 - 17.125 )	13.9934 ( 8.21991 - 20.4315 )	14.5752 ( 8.93943 - 20.9943 )		7.868 ( 6.19015 - 9.64615 )	10.9294 ( 6.85242 - 15.4289 )	11.1969 ( 7.22808 - 15.5234 )
	node 175	5.3521 ( 3.58211 - 7.26557 )	6.9543 ( 2.82352 - 11.8621 )	7.8375 ( 2.96802 - 13.3618 )		5.2193 ( 3.33773 - 7.28914 )	5.8104 ( 2.55702 - 9.79665 )	6.5815 ( 2.92157 - 10.7919 )		3.458 ( 2.55123 - 4.37644 )	4.5594 ( 2.37418 - 7.2198 )	5.1043 ( 2.65297 - 7.98103 )
	node 176	4.0034 ( 2.29637 - 5.89038 )	4.0704 ( 0.94766 - 8.06708 )	4.045 ( 0.88933 - 8.30801 )		4.0303 ( 2.1899 - 6.09363 )	3.3526 ( 0.84371 - 6.4147 )	3.4165 ( 0.87003 - 6.62306 )		2.5169 ( 1.65082 - 3.37848 )	2.8255 ( 0.98585 - 4.95572 )	2.7229 ( 0.89862 - 4.87935 )
	node 177	3.6532 ( 2.07513 - 5.3156 )	4.9442 ( 1.34348 - 9.32073 )	6.0897 ( 1.85191 - 11.5935 )		3.7773 ( 2.0682 - 5.65007 )	4.6426 ( 1.54217 - 8.36368 )	5.2045 ( 1.72331 - 9.13522 )		2.6204 ( 1.76628 - 3.5105 )	3.4552 ( 1.36591 - 5.80763 )	4.1446 ( 1.73963 - 6.8646 )
	node 178	7.4574 ( 5.63411 - 9.27498 )	9.4686 ( 5.32879 - 14.4274 )	10.2298 ( 5.46661 - 15.273 )		6.8837 ( 5.10828 - 8.81461 )	7.9265 ( 4.62891 - 11.8148 )	8.6147 ( 5.00989 - 12.5513 )		4.3239 ( 3.48808 - 5.18575 )	6.2092 ( 3.9463 - 8.81476 )	6.6587 ( 4.16283 - 9.37068 )
	node 179	4.7368 ( 2.52224 - 7.02831 )	4.6582 ( 0.98747 - 9.19451 )	4.8394 ( 0.96185 - 9.65243 )		4.441 ( 2.15455 - 6.65304 )	3.7584 ( 0.87809 - 7.22405 )	4.1153 ( 0.92092 - 7.82892 )		2.4988 ( 1.35107 - 3.61042 )	3.176 ( 1.00682 - 5.69819 )	3.256 ( 1.01254 - 5.82304 )
	node 180	6.3294 ( 4.67772 - 7.95985 )	8.2862 ( 4.42121 - 12.7647 )	9.1077 ( 4.73074 - 13.8753 )		6.0372 ( 4.36998 - 7.84678 )	7.0963 ( 3.86624 - 10.6423 )	7.6493 ( 4.34847 - 11.422 )		3.8978 ( 3.09696 - 4.70801 )	5.5656 ( 3.4156 - 7.97749 )	5.9779 ( 3.68431 - 8.54962 )
	node 181	4.9396 ( 3.53819 - 6.4097 )	6.7092 ( 3.27597 - 10.6878 )	6.9438 ( 3.4791 - 11.2007 )		4.564 ( 3.14891 - 6.06624 )	5.8119 ( 2.97486 - 9.00248 )	5.855 ( 3.05393 - 9.03275 )		3.0777 ( 2.40705 - 3.78571 )	4.6249 ( 2.65992 - 6.73776 )	4.6419 ( 2.69084 - 6.83892 )
	node 182	4.0159 ( 2.72399 - 5.34835 )	4.9612 ( 2.1066 - 8.34924 )	5.5427 ( 2.32679 - 9.25161 )		4.0554 ( 2.68564 - 5.53005 )	4.3176 ( 1.9513 - 7.0501 )	4.7195 ( 2.22161 - 7.65808 )		2.6352 ( 2.00909 - 3.31819 )	3.5216 ( 1.87293 - 5.41466 )	3.8025 ( 2.01032 - 5.79745 )
	node 183	1.8243 ( 1.01679 - 2.7125 )	2.0107 ( 0.51995 - 3.954 )	2.5066 ( 0.64182 - 4.89141 )		1.7701 ( 0.94 - 2.7231 )	1.765 ( 0.49242 - 3.33124 )	2.1464 ( 0.6417 - 4.05912 )		1.3744 ( 0.93429 - 1.87657 )	1.4155 ( 0.52608 - 2.5003 )	1.7428 ( 0.6447 - 3.02194 )
SVDquartets tree	node 93	98.9302 ( 95.7629 - 101.378	98.5261 ( 95.584 - 101.264 )	98.4789 ( 95.5001 - 101.201 )		99.0022 ( 95.7689 - 101.351 )	98.5347 ( 95.5685 - 101.257 )	98.4499 ( 95.5684 - 101.26 )		99.3511 ( 96.0949 - 101.479 )	98.5642 ( 95.5689 - 101.256 )	98.5573 ( 95.5428 - 101.222 )
	node 94	81.6145 ( 81.0492 - 82.0312	81.5414 ( 81.0109 - 82.0104 )	81.5533 ( 81.0199 - 82.0173 )		81.6726 ( 81.094 - 82.0505 )	81.5496 ( 81.0222 - 82.0124 )	81.5457 ( 81.0135 - 82.0098 )		81.6407 ( 81.072 - 82.0392 )	81.5469 ( 81.0163 - 82.0158 )	81.5531 ( 81.0246 - 82.02 )
	node 95	13.428 ( 7.24949 - 20.6553	17.6346 ( 4.02427 - 30.9213 )	18.8848 ( 5.72754 - 31.5487 )		13.7019 ( 7.53976 - 20.4908 )	16.843 ( 5.57977 - 29.9757 )	18.2668 ( 2.56662 - 33.7793 )		10.9807 ( 7.17473 - 15.2706 )	16.2937 ( 5.06754 - 30.5908 )	16.4302 ( 5.67198 - 29.2751 )
	node 96	75.2262 ( 72.2494 - 78.1927	73.1763 ( 68.3804 - 77.8935 )	73.0795 ( 68.452 - 77.2853 )		70.3152 ( 67.6409 - 73.0272 )	72.2095 ( 67.4569 - 76.9405 )	68.5894 ( 63.2867 - 73.7515 )		67.949 ( 64.8456 - 71.0936 )	68.5687 ( 62.4218 - 74.4346 )	68.0623 ( 62.6224 - 73.4937 )
	node 97	36.8416 ( 34.666 - 38.2385	36.2539 ( 34.1207 - 38.0896 )	36.277 ( 34.116 - 38.0787 )		36.8904 ( 34.7365 - 38.2543 )	36.2986 ( 34.1345 - 38.0905 )	36.1207 ( 34.0372 - 38.0202 )		50.0796 ( 44.1371 - 57.0056 )	47.8073 ( 34.4298 - 61.243 )	48.1641 ( 36.7235 - 60.2294 )
	node 98	22.3964 ( 16.032 - 28.6708	21.3681 ( 11.4372 - 30.5799 )	21.8219 ( 12.638 - 30.4258 )		21.8312 ( 16.1906 - 27.6791 )	21.3959 ( 12.2743 - 30.1847 )	20.9103 ( 9.77392 - 30.8394 )		29.2148 ( 21.259 - 36.7186 )	27.5504 ( 13.3094 - 41.1708 )	29.2426 ( 16.3616 - 42.0442 )
	node 99	69.5211 ( 66.4196 - 72.7838	68.8226 ( 63.9631 - 73.8036 )	68.5876 ( 64.0715 - 73.1924 )		65.5219 ( 63.093 - 67.8949 )	67.3707 ( 62.6286 - 72.0165 )	64.8142 ( 60.0656 - 69.5093 )		61.1985 ( 58.4909 - 63.8966 )	62.5486 ( 56.7954 - 68.5149 )	61.7473 ( 56.8971 - 66.98 )
	node 100	52.2 ( 52.1898 - 52.2098	52.1999 ( 52.19 - 52.21 )	52.2 ( 52.19 - 52.21 )		52.1999 ( 52.19 - 52.21 )	52.2 ( 52.19 - 52.21 )	52.2 ( 52.19 - 52.21 )		52.1999 ( 52.1899 - 52.2098 )	52.2 ( 52.1899 - 52.2099 )	52.1999 ( 52.1899 - 52.2099 )
	node 101	21.8677 ( 15.0656 - 29.4257	26.5512 ( 13.847 - 40.8763 )	26.5649 ( 14.7182 - 39.1186 )		19.393 ( 13.3209 - 26.0072 )	24.9184 ( 14.071 - 37.8669 )	26.6358 ( 12.2576 - 43.7402 )		15.5426 ( 11.4824 - 19.922 )	24.7793 ( 13.4061 - 38.058 )	24.5396 ( 13.6429 - 37.2503 )
	node 102	9.2065 ( 5.10337 - 13.8267	12.4087 ( 3.89499 - 22.2215 )	11.5976 ( 4.26722 - 20.6294 )		8.1857 ( 4.93699 - 11.7233 )	11.3109 ( 3.59845 - 19.9577 )	11.7324 ( 2.70852 - 22.7881 )		6.3479 ( 4.28942 - 8.52342 )	10.3069 ( 3.59451 - 18.3811 )	9.0639 ( 3.6547 - 15.6742 )
	node 103	2.0778 ( 0.94995 - 3.41499	2.6942 ( 0.32656 - 6.3184 )	3.5407 ( 0.59708 - 7.6144 )		2.0794 ( 1.04013 - 3.18031 )	1.869 ( 0.28754 - 4.06061 )	2.9499 ( 0.21271 - 7.44045 )		1.4371 ( 0.87994 - 2.04001 )	1.6285 ( 0.37807 - 3.34321 )	2.5639 ( 0.65636 - 4.90589 )
	node 104	9.8863 ( 4.84304 - 15.6404	12.6905 ( 3.07739 - 24.0053 )	12.8401 ( 3.51428 - 22.9838 )		8.6551 ( 4.71238 - 13.1904 )	11.7834 ( 3.10852 - 21.7708 )	12.6931 ( 2.16055 - 24.6074 )		6.9372 ( 4.32311 - 9.71514 )	11.1808 ( 3.53951 - 21.0228 )	10.9444 ( 3.6924 - 19.6726 )
	node 105	38.4207 ( 32.3817 - 45.9228	41.3478 ( 29.4557 - 49.8856 )	40.8221 ( 29.6308 - 49.0985 )		36.25 ( 28.635 - 41.3617 )	39.9276 ( 28.5265 - 48.3028 )	40.3232 ( 28.1164 - 49.799 )		32.6308 ( 27.0247 - 38.5526 )	40.7098 ( 32.3505 - 48.3754 )	40.2341 ( 32.2536 - 47.816 )
	node 106	29.8118 ( 24.7968 - 36.0034	32.2811 ( 23.3313 - 43.505 )	31.5029 ( 23.555 - 41.561 )		28.0041 ( 23.1469 - 32.0703 )	30.6285 ( 22.229 - 40.8611 )	30.9285 ( 21.7406 - 43.4433 )		25.0421 ( 20.6723 - 29.6349 )	32.9108 ( 24.569 - 41.6851 )	32.2604 ( 24.0061 - 40.4395 )
	node 107	18.7716 ( 13.5311 - 24.3867	20.3791 ( 11.5835 - 30.0191 )	20.2429 ( 12.2031 - 29.1697 )		17.0297 ( 12.5167 - 21.6523 )	19.145 ( 10.85 - 28.0456 )	19.9576 ( 10.1926 - 29.7808 )		14.3434 ( 10.9792 - 17.7183 )	19.0789 ( 10.885 - 28.3838 )	18.7213 ( 10.6335 - 26.8207 )
	node 108	9.1332 ( 4.83696 - 13.7381	9.7315 ( 2.46774 - 18.1712 )	10.3216 ( 3.1549 - 18.2249 )		8.1814 ( 4.82038 - 11.9345 )	8.8894 ( 2.59441 - 16.0357 )	10.0184 ( 2.09294 - 19.4727 )		6.7295 ( 4.39926 - 9.24401 )	8.4972 ( 2.80241 - 15.2255 )	9.1261 ( 3.45388 - 15.9457 )
	node 109	15.6364 ( 10.0815 - 21.2043	15.8903 ( 6.49467 - 25.8045 )	16.2603 ( 7.46374 - 25.2371 )		14.4112 ( 9.96861 - 19.2189 )	15.401 ( 6.69618 - 24.3368 )	15.2197 ( 5.26293 - 25.9218 )		12.3061 ( 9.07445 - 15.7647 )	15.9933 ( 7.39168 - 24.9252 )	15.9549 ( 8.15812 - 24.3178 )
	node 110	26.2057 ( 20.828 - 30.6161	27.8388 ( 19.1415 - 38.6018 )	28.1435 ( 20.4226 - 38.2181 )		24.7258 ( 19.9672 - 28.683 )	26.3366 ( 18.2649 - 36.1816 )	27.1565 ( 17.6986 - 38.4231 )		22.2423 ( 18.0064 - 26.6982 )	28.87 ( 20.1927 - 37.5144 )	29.5644 ( 21.4407 - 37.8974 )
	node 111	18.3275 ( 13.8438 - 22.9768	20.4235 ( 12.7173 - 28.8821 )	20.7005 ( 13.1221 - 28.2168 )		16.5313 ( 12.8486 - 20.5533 )	19.0673 ( 12.0839 - 26.6374 )	20.4115 ( 11.7571 - 29.0324 )		14.0324 ( 11.1566 - 16.989 )	19.3753 ( 11.7905 - 27.2252 )	19.7279 ( 12.7014 - 27.3409 )
	node 112	15.8219 ( 11.5054 - 20.2704	17.348 ( 9.85524 - 25.2339 )	16.8976 ( 10.232 - 24.2233 )		14.409 ( 10.7865 - 18.1137 )	15.8377 ( 9.4729 - 22.9275 )	16.4736 ( 8.44488 - 24.5922 )		12.2071 ( 9.49459 - 14.9533 )	16.2185 ( 9.46863 - 23.5924 )	16.0972 ( 9.90134 - 23.0415 )
	node 113	13.3041 ( 9.2474 - 17.6398	12.3145 ( 5.94988 - 19.498 )	13.7993 ( 7.52491 - 20.5121 )		12.1649 ( 8.68272 - 15.713 )	12.9826 ( 7.01886 - 19.5935 )	13.1913 ( 6.1413 - 21.252 )		10.4022 ( 7.88749 - 13.1032 )	13.7916 ( 7.53519 - 20.8976 )	13.435 ( 7.50949 - 19.8094 )
	node 114	6.0642 ( 3.56959 - 8.68598	5.107 ( 1.41056 - 9.59831 )	6.7343 ( 2.73861 - 11.5718 )		5.2897 ( 3.37811 - 7.32701 )	5.8742 ( 2.31079 - 10.174 )	6.7445 ( 1.92668 - 12.5203 )		4.3587 ( 3.093 - 5.74581 )	5.4942 ( 2.29261 - 9.44557 )	5.6316 ( 2.49173 - 9.31368 )
	node 115	2.374 ( 1.12737 - 3.75599	0.6886 ( 0.09756 - 1.61742 )	2.494 ( 0.59705 - 5.08525 )		2.0046 ( 1.05264 - 3.00411 )	2.1154 ( 0.50328 - 4.29693 )	2.5909 ( 0.30912 - 5.90381 )		1.6533 ( 1.04732 - 2.32642 )	1.791 ( 0.49969 - 3.50506 )	1.9012 ( 0.5804 - 3.565 )
	node 116	64.1192 ( 61.5098 - 66.8974	64.4251 ( 60.0112 - 69.1603 )	63.913 ( 59.9457 - 68.0311 )		60.8355 ( 59.0773 - 62.6637 )	62.281 ( 58.5223 - 66.3681 )	60.8202 ( 57.2784 - 64.7592 )		49.5662 ( 45.539 - 52.2076 )	54.0066 ( 48.8858 - 62.4023 )	52.0778 ( 47.7851 - 58.6129 )
	node 117	4.2197 ( 1.85941 - 6.96539	7.9167 ( 0.91803 - 19.2165 )	8.4063 ( 1.46902 - 19.0048 )		3.699 ( 1.92677 - 5.80133 )	6.2805 ( 1.15497 - 14.1471 )	9.9372 ( 0.72884 - 24.4574 )		2.8489 ( 1.74356 - 4.06765 )	5.1376 ( 1.22264 - 10.7168 )	5.5142 ( 1.46355 - 10.884 )
	node 118	62.0823 ( 59.6925 - 64.6503	62.2637 ( 58.2802 - 66.5558 )	61.9829 ( 58.4485 - 65.7581 )		59.103 ( 57.6294 - 60.7038 )	59.9396 ( 56.9024 - 63.4198 )	58.9512 ( 56.3732 - 62.3304 )		47.6143 ( 43.6689 - 50.6722 )	51.6233 ( 46.4039 - 59.4657 )	50.3616 ( 46.0014 - 56.3882 )
	node 119	41.4557 ( 29.2214 - 50.1976	46.4731 ( 29.1844 - 56.1838 )	47.873 ( 33.5721 - 57.6264 )		35.4457 ( 27.0161 - 44.0286 )	43.207 ( 28.3531 - 54.1344 )	44.041 ( 28.3919 - 55.3223 )		30.2646 ( 25.4057 - 35.3501 )	38.9737 ( 29.2538 - 48.5564 )	38.7927 ( 30.2949 - 46.8589 )
	node 120	11.7401 ( 5.57248 - 19.1628	14.7156 ( 3.29176 - 28.5772 )	16.1648 ( 4.98834 - 29.4495 )		9.9335 ( 5.32956 - 15.2188 )	13.0124 ( 3.1847 - 25.2533 )	15.5306 ( 2.87567 - 29.5 )		8.0599 ( 5.06231 - 11.3519 )	11.3337 ( 3.2144 - 21.3999 )	12.5677 ( 4.24371 - 22.7677 )
	node 121	35.0189 ( 24.991 - 44.1648	38.4882 ( 24.725 - 51.6371 )	40.2301 ( 26.2518 - 51.7584 )		29.7935 ( 23.9069 - 38.2627 )	35.8003 ( 23.9987 - 47.8779 )	35.9142 ( 23.0038 - 49.3379 )		26.0929 ( 21.4961 - 30.7201 )	33.5632 ( 24.2563 - 43.3785 )	33.544 ( 25.3807 - 42.1779 )
	node 122	25.428 ( 16.9019 - 31.857	25.7562 ( 13.2885 - 39.5516 )	27.174 ( 15.1677 - 40.6648 )		22.4428 ( 16.6345 - 29.2326 )	24.5944 ( 13.228 - 35.4187 )	24.1903 ( 11.5355 - 37.9288 )		19.6801 ( 15.2983 - 24.249 )	24.7468 ( 14.7123 - 35.1899 )	25.2722 ( 15.9415 - 34.8361 )
	node 123	14.9532 ( 8.2391 - 21.9738	13.7594 ( 3.83243 - 24.6803 )	15.1003 ( 5.17491 - 25.973 )		13.1593 ( 7.74434 - 18.8511 )	13.109 ( 4.37194 - 22.7982 )	13.1821 ( 3.06558 - 24.3175 )		11.5495 ( 7.70716 - 15.6512 )	12.9456 ( 4.71804 - 22.3225 )	13.9845 ( 5.61905 - 22.8924 )
	node 124	18.0522 ( 12.7824 - 23.8587	22.9242 ( 12.9783 - 31.7232 )	23.5055 ( 13.6433 - 32.2991 )		15.3442 ( 11.3652 - 19.4696 )	21.0209 ( 12.7558 - 30.0532 )	22.2786 ( 11.4958 - 31.6313 )		12.4983 ( 9.90143 - 15.1386 )	18.9625 ( 11.1023 - 27.5503 )	18.7263 ( 11.5006 - 26.3756 )
	node 125	11.0601 ( 6.1127 - 16.2676	12.473 ( 3.59099 - 22.4471 )	13.3298 ( 4.30253 - 22.9767 )		9.5004 ( 5.86104 - 13.3986 )	11.7807 ( 4.08468 - 20.9249 )	12.1328 ( 2.72249 - 22.7858 )		7.8298 ( 5.42649 - 10.3339 )	10.6189 ( 3.70003 - 18.1829 )	10.6706 ( 4.60324 - 17.8001 )
	node 126	12.8796 ( 8.31383 - 17.8371	16.5086 ( 7.45186 - 25.8283 )	16.8439 ( 8.01311 - 25.9381 )		11.0397 ( 7.60534 - 14.7064 )	15.2182 ( 7.15066 - 24.0227 )	15.6358 ( 6.38982 - 25.9323 )		9.0264 ( 6.73922 - 11.3133 )	13.882 ( 7.15964 - 21.7023 )	13.6118 ( 7.27464 - 20.8126 )
	node 127	6.4115 ( 3.2511 - 9.94004	7.7175 ( 1.7373 - 15.1391 )	7.243 ( 1.81763 - 14.1694 )		5.5587 ( 3.14143 - 8.22124 )	6.8867 ( 1.96008 - 13.2945 )	6.855 ( 0.96311 - 14.4135 )		4.4913 ( 2.91196 - 6.15076 )	6.1203 ( 1.91283 - 11.2379 )	5.5371 ( 1.96313 - 10.0055 )
	node 128	58.267 ( 57.1291 - 59.6785	58.66 ( 56.3627 - 61.6896 )	58.7706 ( 56.4928 - 61.5751 )		55.9999 ( 55.99 - 56.0099 )	56 ( 55.99 - 56.0099 )	56 ( 55.99 - 56.01 )		43.0791 ( 39.2349 - 46.6709 )	47.9183 ( 42.358 - 53.819 )	47.2799 ( 43.0978 - 52.1912 )
	node 129	4.6954 ( 2.55079 - 7.05398	7.0752 ( 1.72564 - 14.2536 )	6.0802 ( 1.64888 - 11.8882 )		4.6668 ( 2.83507 - 6.5925 )	5.4091 ( 1.65004 - 10.2899 )	7.5103 ( 1.04272 - 17.4636 )		3.211 ( 2.21584 - 4.26603 )	4.4111 ( 1.63636 - 8.02145 )	4.0539 ( 1.60645 - 7.02069 )
	node 130	4.3742 ( 2.23994 - 6.69682	5.517 ( 0.98137 - 11.8718 )	5.4702 ( 1.27011 - 11.1056 )		4.0512 ( 2.35911 - 5.97099 )	4.7455 ( 1.22585 - 9.39683 )	6.4612 ( 0.77157 - 15.8832 )		2.9117 ( 1.93867 - 3.93844 )	3.9664 ( 1.3028 - 7.4464 )	3.723 ( 1.40226 - 6.67911 )
	node 131	55.9964 ( 55.9899 - 56.0099	56.0001 ( 55.99 - 56.01 )	56 ( 55.9901 - 56.0101 )		52.5316 ( 50.7076 - 54.3741 )	52.8494 ( 50.1657 - 55.3028 )	52.6814 ( 49.6441 - 55.5607 )		40.5156 ( 36.6746 - 44.0427 )	45.6017 ( 40.1017 - 51.2735 )	44.8481 ( 40.2024 - 49.8786 )
	node 132	52.806 ( 50.6392 - 54.7664	52.969 ( 49.5397 - 55.6792 )	53.5567 ( 50.7287 - 55.7224 )		49.8652 ( 47.4154 - 52.3367 )	50.163 ( 46.5477 - 53.7106 )	50.2264 ( 46.1862 - 54.1824 )		37.8465 ( 34.065 - 41.4699 )	42.8185 ( 36.9592 - 48.9703 )	42.8934 ( 37.9755 - 47.9927 )
	node 133	39.7785 ( 30.4179 - 47.875	40.0356 ( 26.5939 - 50.8949 )	41.4964 ( 28.1779 - 50.627 )		35.5522 ( 27.0312 - 41.9002 )	37.9613 ( 26.785 - 47.907 )	37.5727 ( 25.2353 - 48.2344 )		28.3891 ( 23.8392 - 32.9189 )	33.5404 ( 24.9698 - 41.8429 )	33.184 ( 25.2635 - 40.4284 )
	node 134	17.1189 ( 10.6059 - 24.2829	20.5278 ( 9.26299 - 30.8918 )	21.8561 ( 10.5599 - 31.5479 )		14.8694 ( 9.7522 - 20.3011 )	19.4819 ( 10.0285 - 29.9636 )	20.6694 ( 8.6075 - 31.3014 )		11.7382 ( 8.59193 - 15.1633 )	17.3972 ( 8.84174 - 26.8118 )	17.7256 ( 9.1888 - 26.1664 )
	node 135	12.0388 ( 6.33533 - 18.3782	13.6195 ( 4.37452 - 24.3956 )	13.8653 ( 4.85519 - 24.0655 )		10.5349 ( 6.11869 - 15.4064 )	13.1937 ( 4.2249 - 22.7016 )	12.6862 ( 3.00605 - 23.567 )		8.4486 ( 5.70747 - 11.5009 )	12.0907 ( 4.69727 - 20.5305 )	11.7219 ( 4.75741 - 19.3684 )
	node 136	21.4625 ( 15.7422 - 28.2638	23.8267 ( 12.6518 - 32.7866 )	24.6067 ( 14.7844 - 32.7954 )		18.1798 ( 13.2126 - 23.2855 )	22.2561 ( 13.5478 - 30.4803 )	23.8863 ( 13.4862 - 33.4471 )		15.2918 ( 12.1768 - 18.7128 )	19.7345 ( 11.9036 - 28.3919 )	19.5375 ( 12.6036 - 27.3095 )
	node 137	16.7023 ( 11.4635 - 22.4899	18.6936 ( 9.9032 - 27.8967 )	19.8521 ( 11.6908 - 28.3869 )		14.2635 ( 10.1554 - 18.8468 )	17.3415 ( 9.50682 - 25.6268 )	19.087 ( 10.2884 - 28.8245 )		11.4346 ( 8.78086 - 14.1301 )	15.4898 ( 8.52447 - 23.039 )	15.9368 ( 9.48688 - 22.7022 )
	node 138	9.1588 ( 6.06255 - 12.4147	10.744 ( 4.64572 - 17.8262 )	12.1224 ( 5.79512 - 19.0192 )		7.7876 ( 5.46755 - 10.1828 )	9.5823 ( 4.4434 - 15.319 )	12.1442 ( 4.88227 - 20.2049 )		6.3479 ( 4.82689 - 7.87023 )	8.0996 ( 4.05839 - 12.6212 )	9.1563 ( 5.02944 - 13.6725 )
	node 139	7.1019 ( 4.42964 - 10.0204	7.2977 ( 2.52347 - 12.8567 )	8.9691 ( 3.68035 - 15.0998 )		6.0065 ( 4.06745 - 8.24702 )	6.5365 ( 2.67982 - 11.2142 )	8.8489 ( 2.82729 - 15.8196 )		4.9057 ( 3.62041 - 6.27245 )	5.5892 ( 2.47605 - 9.20545 )	6.9514 ( 3.37277 - 10.8727 )
	node 140	5.8135 ( 3.16179 - 8.57405	5.6011 ( 1.4753 - 10.7102 )	7.2197 ( 2.2638 - 12.8674 )		4.965 ( 3.04135 - 7.05816 )	5.2787 ( 1.71374 - 9.54344 )	6.4662 ( 1.33853 - 12.7054 )		4.0585 ( 2.82294 - 5.37133 )	4.7195 ( 1.76166 - 8.08042 )	5.8325 ( 2.53601 - 9.62608 )
	node 141	46.9817 ( 43.8792 - 50.1369	47.7864 ( 43.0623 - 52.9925 )	48.2604 ( 43.9158 - 53.0804 )		45.2462 ( 42.4516 - 47.6799 )	45.7593 ( 41.6953 - 49.5656 )	46.0468 ( 41.0733 - 50.3717 )		31.6959 ( 27.6602 - 35.65 )	37.1982 ( 30.0081 - 44.1994 )	37.5357 ( 31.0084 - 43.4447 )
	node 142	30.3616 ( 29.6142 - 31.456	30.8637 ( 29.6843 - 32.8175 )	30.851 ( 29.6886 - 32.7702 )		30.2533 ( 29.6072 - 31.2199 )	30.641 ( 29.6462 - 32.26 )	30.9094 ( 29.6911 - 32.9263 )		11.7946 ( 9.34974 - 14.4884 )	17.7664 ( 10.3318 - 26.3833 )	16.7919 ( 10.0167 - 24.2876 )
	node 143	17.4043 ( 8.278 - 26.8988	17.6578 ( 6.45277 - 28.7565 )	18.7831 ( 7.46451 - 28.9069 )		16.0005 ( 7.00007 - 26.0023 )	17.4733 ( 6.27106 - 28.3442 )	18.6885 ( 6.55427 - 29.7889 )		7.7702 ( 5.38654 - 10.3433 )	10.7268 ( 3.94527 - 18.6326 )	10.8963 ( 4.75517 - 17.6491 )
	node 144	2.0062 ( 0.86062 - 3.37391	3.0387 ( 0.38609 - 7.35211 )	3.6603 ( 0.51329 - 8.40896 )		1.2266 ( 0.62028 - 1.97095 )	2.3197 ( 0.39447 - 5.20984 )	4.0303 ( 0.29594 - 10.6753 )		1.3414 ( 0.82013 - 1.93368 )	0.811 ( 0.19398 - 1.6909 )	2.3042 ( 0.60293 - 4.50837 )
	node 145	14.2869 ( 8.26278 - 21.2127	18.3282 ( 8.42403 - 28.4323 )	16.5121 ( 7.25221 - 26.3519 )		12.9661 ( 7.44461 - 18.6471 )	17.1697 ( 7.89748 - 27.0014 )	16.5457 ( 6.02348 - 28.052 )		7.0922 ( 5.1157 - 9.02209 )	10.9837 ( 5.22553 - 17.6329 )	9.7597 ( 4.79409 - 15.3381 )
	node 146	13.4477 ( 7.33124 - 20.1929	15.5456 ( 5.60929 - 25.8756 )	15.2476 ( 5.93565 - 25.0026 )		11.7928 ( 6.33686 - 17.4365 )	15.579 ( 6.19514 - 25.349 )	14.7469 ( 4.18871 - 26.2702 )		6.7244 ( 4.82918 - 8.70854 )	9.9542 ( 4.35016 - 16.5064 )	9.1235 ( 4.33168 - 14.7782 )
	node 147	39.2493 ( 37.2147 - 42.2162	40.6337 ( 37.1961 - 45.4676 )	40.8664 ( 37.3346 - 45.8104 )		38.4719 ( 36.9325 - 40.553 )	39.7702 ( 37.2678 - 43.3464 )	40.4333 ( 37.2087 - 44.7228 )		24.2439 ( 20.3758 - 28.1709 )	29.9923 ( 22.41 - 37.8825 )	30.2392 ( 23.2352 - 37.5092 )
	node 148	27.6885 ( 22.8733 - 31.8145	28.4635 ( 20.5498 - 36.4572 )	29.1172 ( 22.3173 - 36.7854 )		26.1038 ( 20.9075 - 30.3949 )	27.6976 ( 20.6156 - 34.7579 )	29.3066 ( 21.56 - 37.8688 )		18.4475 ( 15.2525 - 21.7018 )	23.1688 ( 16.1562 - 30.7488 )	23.6269 ( 16.8105 - 30.3407 )
	node 149	25.2846 ( 20.3502 - 29.7692	21.7293 ( 10.7864 - 30.6487 )	23.4696 ( 13.4555 - 31.3787 )		24.0497 ( 18.8403 - 28.7822 )	21.7831 ( 12.6127 - 29.9398 )	21.5018 ( 9.70012 - 31.4487 )		16.9961 ( 13.7385 - 20.2866 )	19.1119 ( 11.0409 - 27.1275 )	20.1117 ( 12.7372 - 27.4033 )
	node 150	21.6463 ( 16.8697 - 26.5121	22.7144 ( 14.821 - 30.2617 )	23.353 ( 16.3146 - 30.4555 )		20.0735 ( 15.4669 - 24.9656 )	22.0069 ( 14.9852 - 29.1665 )	23.6784 ( 15.1507 - 31.1395 )		14.5425 ( 11.7775 - 17.4364 )	18.5765 ( 12.0018 - 25.5611 )	18.8055 ( 12.4132 - 25.0893 )
	node 151	14.6925 ( 10.6731 - 18.7261	15.7012 ( 8.7527 - 22.9863 )	16.4367 ( 9.95873 - 23.0508 )		13.037 ( 9.74027 - 16.545 )	14.855 ( 8.81441 - 21.6052 )	17.308 ( 9.60265 - 25.2997 )		9.7557 ( 7.75827 - 11.761 )	12.3527 ( 7.24258 - 17.9079 )	12.6271 ( 7.97459 - 17.8441 )
	node 152	10.3438 ( 7.25173 - 13.4909	10.6164 ( 5.22197 - 16.7416 )	12.1001 ( 6.70882 - 17.8972 )		9.0965 ( 6.58059 - 11.6223 )	9.8863 ( 5.23603 - 15.1667 )	12.8296 ( 6.05667 - 20.0459 )		6.9277 ( 5.48152 - 8.45799 )	8.1102 ( 4.49663 - 12.188 )	9.1539 ( 5.41914 - 13.1516 )
	node 153	5.2243 ( 2.77159 - 8.01663	5.54 ( 1.33812 - 10.6686 )	6.6996 ( 1.95031 - 11.9653 )		4.5105 ( 2.5615 - 6.57506 )	5.157 ( 1.51931 - 9.54977 )	6.9676 ( 1.29549 - 13.4712 )		3.4945 ( 2.30461 - 4.72514 )	4.2422 ( 1.432 - 7.47234 )	5.1472 ( 1.97315 - 8.65724 )
	node 154	7.1214 ( 4.4078 - 9.91772	7.214 ( 2.66696 - 12.3839 )	8.6049 ( 4.08918 - 14.0015 )		6.2506 ( 4.15274 - 8.54286 )	6.7483 ( 2.92533 - 11.3684 )	8.9783 ( 3.2666 - 15.6466 )		4.8237 ( 3.56005 - 6.15229 )	5.6941 ( 2.76012 - 9.26359 )	6.6242 ( 3.37861 - 10.0813 )
	node 155	2.331 ( 1.12669 - 3.73794	2.355 ( 0.39348 - 5.03157 )	3.5955 ( 0.81768 - 6.91084 )		1.9779 ( 1.05828 - 2.99792 )	2.0557 ( 0.45376 - 4.14117 )	3.8691 ( 0.59097 - 8.30835 )		1.5584 ( 0.9708 - 2.17528 )	1.7133 ( 0.49315 - 3.25361 )	2.6789 ( 0.93179 - 4.81033 )
	node 156	54.5484 ( 53.6905 - 55.3122	54.402 ( 52.7146 - 55.7427 )	54.453 ( 53.013 - 55.6791 )		47.8704 ( 47.8601 - 47.8801 )	47.8701 ( 47.8601 - 47.8801 )	47.8701 ( 47.86 - 47.8799 )		38.1581 ( 34.2842 - 41.7112 )	42.4597 ( 36.62 - 48.9393 )	42.0766 ( 36.5983 - 47.1913 )
	node 157	47.87 ( 47.8599 - 47.8799	47.8699 ( 47.8599 - 47.8799 )	47.87 ( 47.86 - 47.8799 )		12.9839 ( 9.68352 - 16.4156 )	20.207 ( 12.0038 - 29.651 )	23.9526 ( 12.4757 - 33.8031 )		10.2061 ( 8.1598 - 12.3413 )	16.8616 ( 9.63618 - 25.3353 )	16.4366 ( 9.79364 - 23.6085 )
	node 158	35.1814 ( 10.4893 - 46.9386	24.6045 ( 6.59181 - 46.9399 )	25.7001 ( 7.61898 - 46.929 )		9.9181 ( 6.26609 - 13.592 )	13.6177 ( 4.45589 - 23.4142 )	15.4542 ( 3.87463 - 27.4234 )		7.9042 ( 5.70564 - 10.2347 )	11.8784 ( 4.41007 - 20.1057 )	11.989 ( 5.06459 - 19.4613 )
	node 159	14.7407 ( 8.41781 - 22.039	20.9189 ( 7.28135 - 35.3373 )	24.2304 ( 10.805 - 40.2738 )		9.1174 ( 6.60285 - 11.6893 )	13.3852 ( 6.51861 - 20.7512 )	17.1444 ( 8.05314 - 27.1919 )		7.1689 ( 5.62221 - 8.77113 )	11.0044 ( 5.79038 - 17.0304 )	11.7643 ( 6.60453 - 17.6388 )
	node 160	4.4197 ( 1.99099 - 7.10766	5.6134 ( 0.8014 - 12.6584 )	4.8382 ( 0.89679 - 10.5654 )		3.3144 ( 1.91693 - 4.93972 )	4.2299 ( 0.95596 - 8.56061 )	4.6597 ( 0.57291 - 10.9919 )		2.5828 ( 1.70438 - 3.53479 )	3.4836 ( 0.92105 - 6.62972 )	2.8759 ( 0.91949 - 5.36157 )
	node 161	7.909 ( 4.38608 - 12.1579	9.8911 ( 2.55755 - 19.5013 )	13.5409 ( 3.97641 - 24.8716 )		5.6193 ( 3.69104 - 7.75966 )	7.5938 ( 2.73178 - 13.0627 )	10.5367 ( 2.92646 - 19.5502 )		4.4601 ( 3.22422 - 5.75939 )	6.2667 ( 2.59701 - 10.3913 )	7.3705 ( 3.26273 - 12.1597 )
	node 162	3.0343 ( 1.31714 - 4.91686	4.1818 ( 0.62331 - 9.5324 )	2.6149 ( 0.47377 - 5.81678 )		2.2919 ( 1.22614 - 3.46742 )	3.4405 ( 0.79108 - 6.97835 )	2.8209 ( 0.25809 - 6.84653 )		1.8832 ( 1.19542 - 2.63284 )	2.7942 ( 0.83642 - 5.31864 )	1.6397 ( 0.47539 - 3.13037 )
	node 163	50.9004 ( 49.3243 - 52.555	50.9888 ( 48.0621 - 53.8312 )	50.8885 ( 48.292 - 53.6701 )		46.323 ( 45.8478 - 46.7387 )	46.3143 ( 45.5681 - 47.0647 )	46.3381 ( 45.4368 - 47.246 )		29.6256 ( 25.6867 - 33.6666 )	35.3135 ( 28.2561 - 42.7779 )	34.4019 ( 27.6184 - 40.8858 )
	node 164	7.4838 ( 4.19072 - 10.9207	10.8591 ( 2.59389 - 21.8684 )	10.3789 ( 2.98999 - 19.8957 )		6.4493 ( 4.0435 - 9.02857 )	8.7372 ( 2.73638 - 16.2933 )	12.5695 ( 2.87356 - 25.973 )		4.8838 ( 3.412 - 6.35218 )	7.0723 ( 2.846 - 12.5855 )	6.7102 ( 2.7673 - 11.3428 )
	node 165	5.2823 ( 2.68166 - 8.37267	6.4638 ( 1.00086 - 14.2496 )	7.4368 ( 1.47851 - 15.3851 )		4.544 ( 2.55404 - 6.75191 )	5.387 ( 1.16157 - 10.8761 )	8.3685 ( 0.89505 - 19.2123 )		3.538 ( 2.31964 - 4.86806 )	4.5079 ( 1.40758 - 8.76393 )	5.031 ( 1.77906 - 9.22017 )
	node 166	47.7813 ( 46.4676 - 49.233	48.1463 ( 45.8176 - 50.6216 )	47.8705 ( 45.8154 - 50.1194 )		44.9995 ( 44.9897 - 45.0097 )	44.9999 ( 44.99 - 45.01 )	44.9999 ( 44.9901 - 45.01 )		24.0546 ( 20.637 - 27.7404 )	30.1869 ( 23.2139 - 37.7124 )	29.0068 ( 22.6366 - 35.6409 )
	node 167	15.4356 ( 6.66755 - 25.9093	16.0451 ( 3.2202 - 30.283 )	18.5059 ( 4.58095 - 31.0628 )		13.3866 ( 6.30533 - 21.9785 )	13.7253 ( 2.99991 - 27.1381 )	17.9188 ( 2.90885 - 31.9934 )		9.4617 ( 5.83529 - 13.3523 )	10.5853 ( 2.87404 - 19.8594 )	13.1293 ( 4.78025 - 22.4679 )
	node 168	44.9999 ( 44.9899 - 45.0099	44.9999 ( 44.9899 - 45.0098 )	45 ( 44.99 - 45.0099 )		33.6206 ( 26.2193 - 39.4583 )	32.4474 ( 24.4524 - 41.7255 )	34.0673 ( 25.6537 - 43.4061 )		19.4646 ( 16.4518 - 22.6536 )	24.8138 ( 17.9505 - 31.5799 )	23.8253 ( 17.8227 - 30.0174 )
	node 169	6.1204 ( 2.7756 - 9.9962	10.9739 ( 1.75871 - 23.4077 )	11.0208 ( 2.3954 - 22.4566 )		4.9751 ( 2.63693 - 7.58357 )	7.9674 ( 1.86818 - 16.1692 )	10.6461 ( 1.50048 - 22.9558 )		3.7804 ( 2.41798 - 5.29997 )	6.3404 ( 1.79527 - 11.848 )	6.6193 ( 2.34834 - 11.8674 )
	node 170	25.0477 ( 19.3479 - 30.4444	35.5759 ( 27.3546 - 43.2025 )	27.9036 ( 19.0473 - 36.2965 )		21.0978 ( 16.1422 - 26.7376 )	23.6842 ( 17.0249 - 30.6734 )	26.4712 ( 18.0704 - 33.8424 )		14.2229 ( 11.8575 - 16.6306 )	19.021 ( 13.1921 - 25.1873 )	18.3232 ( 13.1255 - 23.8028 )
	node 171	23.3295 ( 17.6856 - 28.7699	26.833 ( 19.04 - 33.7355 )	25.0367 ( 16.9705 - 31.6281 )		19.736 ( 15.1315 - 25.4545 )	21.4213 ( 14.9933 - 28.5434 )	23.6801 ( 16.1826 - 30.582 )		13.271 ( 11.0115 - 15.5916 )	17.5533 ( 11.8297 - 23.3232 )	16.7555 ( 11.7196 - 21.8728 )
	node 172	22.2812 ( 16.8211 - 27.8529	22.0049 ( 15.0844 - 28.5825 )	23.3545 ( 15.9251 - 30.2624 )		18.6568 ( 13.9657 - 24.1025 )	20.4472 ( 14.0464 - 27.4487 )	21.9673 ( 14.5819 - 28.9222 )		12.6457 ( 10.4311 - 14.9536 )	16.6519 ( 11.2139 - 22.4017 )	15.8037 ( 11.0757 - 20.9969 )
	node 173	7.3805 ( 3.32986 - 11.9082	8.6029 ( 1.81245 - 16.5185 )	10.1519 ( 2.53414 - 19.2445 )		6.3027 ( 3.33897 - 9.72707 )	8.4802 ( 2.21803 - 15.9671 )	10.1813 ( 1.77784 - 19.7038 )		4.6083 ( 2.96415 - 6.41749 )	7.0159 ( 2.27506 - 12.4891 )	6.9357 ( 2.5503 - 12.1834 )
	node 174	12.9191 ( 9.32483 - 16.9705	16.7106 ( 10.6357 - 22.9494 )	16.3632 ( 10.2166 - 23.1932 )		10.807 ( 8.0634 - 13.8097 )	13.952 ( 8.34978 - 19.8554 )	16.6399 ( 10.0553 - 23.6842 )		7.8604 ( 6.42032 - 9.42891 )	11.5411 ( 7.19415 - 16.148 )	11.0673 ( 7.15206 - 15.0587 )
	node 175	6.0377 ( 3.80929 - 8.41288	10.4469 ( 4.57919 - 16.801 )	7.77 ( 3.33561 - 13.1236 )		5.1094 ( 3.49275 - 6.87066 )	6.4624 ( 2.86338 - 10.7596 )	8.947 ( 3.23721 - 15.6234 )		3.8632 ( 2.92159 - 4.89848 )	5.315 ( 2.55245 - 8.44145 )	5.219 ( 2.60505 - 8.02119 )
	node 176	4.4943 ( 2.65767 - 6.51669	5.237 ( 1.67517 - 9.63988 )	5.5612 ( 1.90809 - 9.87376 )		3.8259 ( 2.46609 - 5.34555 )	4.8334 ( 1.81927 - 8.41577 )	5.9727 ( 1.45105 - 11.2461 )		2.9406 ( 2.13008 - 3.81854 )	3.9565 ( 1.72494 - 6.57379 )	3.8954 ( 1.84382 - 6.36095 )
	node 177	3.9492 ( 2.12177 - 5.91835	4.3874 ( 1.07906 - 8.51032 )	4.7352 ( 1.40262 - 8.90819 )		3.3941 ( 2.01178 - 4.83178 )	3.6791 ( 1.08026 - 6.91358 )	4.8236 ( 0.8471 - 9.78672 )		2.624 ( 1.82245 - 3.47796 )	3.2811 ( 1.2108 - 5.71211 )	3.4274 ( 1.48467 - 5.83511 )
	node 178	7.3546 ( 5.44535 - 9.40802	11.1749 ( 6.37073 - 16.4872 )	9.5843 ( 5.47813 - 14.2552 )		5.9963 ( 4.6072 - 7.41005 )	8.0644 ( 4.6035 - 12.1381 )	10.9079 ( 5.46314 - 16.7524 )		4.6313 ( 3.78618 - 5.48056 )	6.6509 ( 3.9994 - 9.61027 )	6.4049 ( 4.00239 - 8.8928 )
	node 179	4.7615 ( 2.33183 - 7.34054	5.2123 ( 0.79881 - 10.4246 )	6.763 ( 1.66878 - 11.75 )		3.2217 ( 1.64696 - 4.85584 )	4.0875 ( 0.94885 - 7.73895 )	6.8317 ( 1.08688 - 13.0152 )		3.0567 ( 1.92478 - 4.18792 )	3.6457 ( 1.14001 - 6.4911 )	4.7627 ( 1.85085 - 7.68448 )
	node 180	6.1884 ( 4.4066 - 7.97993	8.9196 ( 4.56346 - 13.4203 )	7.977 ( 4.26511 - 12.0342 )		5.2244 ( 3.96942 - 6.58296 )	6.9483 ( 3.7644 - 10.6683 )	8.7621 ( 4.04667 - 14.1047 )		3.9897 ( 3.22656 - 4.76942 )	5.9276 ( 3.49375 - 8.72867 )	5.4352 ( 3.36422 - 7.72323 )
	node 181	4.8133 ( 3.30145 - 6.38494	7.3451 ( 3.49899 - 11.5262 )	6.4995 ( 3.21052 - 10.2312 )		4.0281 ( 2.95948 - 5.18735 )	5.271 ( 2.45846 - 8.31871 )	6.8378 ( 2.80603 - 11.6087 )		3.145 ( 2.48675 - 3.82916 )	4.6477 ( 2.56508 - 7.07895 )	4.5251 ( 2.65686 - 6.64069 )
	node 182	4.0984 ( 2.71233 - 5.62225	4.856 ( 1.99503 - 8.37251 )	5.7233 ( 2.66294 - 9.30303 )		3.5968 ( 2.57987 - 4.75799 )	4.8356 ( 2.17681 - 7.86402 )	6.0015 ( 1.98968 - 10.3345 )		2.6983 ( 2.0668 - 3.32531 )	4.1202 ( 2.09739 - 6.38741 )	4.0689 ( 2.27118 - 6.09405 )
	node 183	1.8509 ( 0.96129 - 2.82414	2.1959 ( 0.44628 - 4.41444 )	2.8639 ( 0.79314 - 5.37225 )		1.5631 ( 0.91835 - 2.30159 )	1.8965 ( 0.50515 - 3.72557 )	3.0029 ( 0.48797 - 6.21392 )		1.2261 ( 0.82598 - 1.65912 )	1.645 ( 0.53041 - 2.99153 )	2.0663 ( 0.77708 - 3.47203 )
a212 most clock-like genes identified by SortaData.
b212 genes with the least Robinson-Foulds distance between gene trees and the reference tree.

## Sheet: Sheet6
Sheet 6 The number of extra ineages of each simulated plastome trees. Values for bar plot in Supplementary Figure 7.
Simulate	No. of extra lineages
Rep1	25
Rep2	22
Rep3	28
Rep4	21
Rep5	16
Rep6	23
Rep7	26
Rep8	23
Rep9	25
Rep10	19
Rep11	18
Rep12	21
Rep13	21
Rep14	25
Rep15	21
Rep16	24
Rep17	20
Rep18	14
Rep19	26
Rep20	22
Rep21	17
Rep22	25
Rep23	15
Rep24	23
Rep25	28
Rep26	23
Rep27	21
Rep28	16
Rep29	22
Rep30	22
Rep31	29
Rep32	24
Rep33	26
Rep34	24
Rep35	15
Rep36	15
Rep37	21
Rep38	20
Rep39	21
Rep40	28
Rep41	21
Rep42	25
Rep43	17
Rep44	23
Rep45	29
Rep46	28
Rep47	14
Rep48	22
Rep49	32
Rep50	25
Rep51	27
Rep52	25
Rep53	29
Rep54	20
Rep55	27
Rep56	18
Rep57	19
Rep58	20
Rep59	18
Rep60	21
Rep61	19
Rep62	18
Rep63	25
Rep64	21
Rep65	25
Rep66	11
Rep67	21
Rep68	20
Rep69	28
Rep70	23
Rep71	17
Rep72	18
Rep73	16
Rep74	24
Rep75	22
Rep76	24
Rep77	21
Rep78	26
Rep79	20
Rep80	17
Rep81	22
Rep82	25
Rep83	24
Rep84	21
Rep85	26
Rep86	21
Rep87	20
Rep88	18
Rep89	16
Rep90	21
Rep91	20
Rep92	21
Rep93	21
Rep94	25
Rep95	26
Rep96	22
Rep97	18
Rep98	17
Rep99	21
Rep100	21
Rep101	23
Rep102	22
Rep103	22
Rep104	29
Rep105	19
Rep106	22
Rep107	29
Rep108	22
Rep109	16
Rep110	17
Rep111	23
Rep112	20
Rep113	20
Rep114	25
Rep115	27
Rep116	20
Rep117	20
Rep118	21
Rep119	23
Rep120	19
Rep121	24
Rep122	20
Rep123	18
Rep124	22
Rep125	21
Rep126	21
Rep127	19
Rep128	24
Rep129	25
Rep130	21
Rep131	29
Rep132	13
Rep133	23
Rep134	15
Rep135	20
Rep136	17
Rep137	12
Rep138	22
Rep139	18
Rep140	25
Rep141	18
Rep142	26
Rep143	20
Rep144	17
Rep145	17
Rep146	24
Rep147	27
Rep148	20
Rep149	22
Rep150	24
Rep151	29
Rep152	26
Rep153	19
Rep154	22
Rep155	23
Rep156	36
Rep157	23
Rep158	24
Rep159	23
Rep160	24
Rep161	23
Rep162	17
Rep163	27
Rep164	25
Rep165	12
Rep166	20
Rep167	21
Rep168	23
Rep169	21
Rep170	24
Rep171	22
Rep172	12
Rep173	29
Rep174	27
Rep175	20
Rep176	21
Rep177	20
Rep178	20
Rep179	20
Rep180	24
Rep181	22
Rep182	26
Rep183	19
Rep184	23
Rep185	23
Rep186	20
Rep187	22
Rep188	12
Rep189	21
Rep190	25
Rep191	25
Rep192	31
Rep193	24
Rep194	17
Rep195	26
Rep196	21
Rep197	21
Rep198	17
Rep199	20
Rep200	23
Rep201	22
Rep202	23
Rep203	16
Rep204	16
Rep205	29
Rep206	25
Rep207	17
Rep208	14
Rep209	18
Rep210	20
Rep211	22
Rep212	20
Rep213	19
Rep214	26
Rep215	27
Rep216	22
Rep217	26
Rep218	28
Rep219	19
Rep220	17
Rep221	29
Rep222	20
Rep223	25
Rep224	24
Rep225	24
Rep226	25
Rep227	20
Rep228	24
Rep229	22
Rep230	26
Rep231	14
Rep232	21
Rep233	13
Rep234	21
Rep235	18
Rep236	18
Rep237	23
Rep238	26
Rep239	27
Rep240	13
Rep241	24
Rep242	30
Rep243	23
Rep244	22
Rep245	20
Rep246	21
Rep247	20
Rep248	20
Rep249	19
Rep250	23
Rep251	24
Rep252	19
Rep253	23
Rep254	18
Rep255	21
Rep256	17
Rep257	22
Rep258	17
Rep259	27
Rep260	21
Rep261	24
Rep262	18
Rep263	17
Rep264	13
Rep265	20
Rep266	21
Rep267	22
Rep268	25
Rep269	16
Rep270	15
Rep271	23
Rep272	26
Rep273	20
Rep274	22
Rep275	26
Rep276	27
Rep277	17
Rep278	18
Rep279	25
Rep280	25
Rep281	22
Rep282	25
Rep283	23
Rep284	24
Rep285	21
Rep286	18
Rep287	30
Rep288	27
Rep289	21
Rep290	18
Rep291	18
Rep292	20
Rep293	24
Rep294	16
Rep295	12
Rep296	24
Rep297	22
Rep298	19
Rep299	18
Rep300	23
Rep301	24
Rep302	24
Rep303	30
Rep304	19
Rep305	13
Rep306	25
Rep307	23
Rep308	22
Rep309	24
Rep310	21
Rep311	22
Rep312	24
Rep313	26
Rep314	26
Rep315	14
Rep316	24
Rep317	19
Rep318	25
Rep319	21
Rep320	20
Rep321	20
Rep322	21
Rep323	16
Rep324	21
Rep325	21
Rep326	21
Rep327	24
Rep328	15
Rep329	18
Rep330	19
Rep331	28
Rep332	23
Rep333	23
Rep334	21
Rep335	23
Rep336	23
Rep337	21
Rep338	23
Rep339	23
Rep340	24
Rep341	25
Rep342	16
Rep343	17
Rep344	19
Rep345	21
Rep346	18
Rep347	24
Rep348	20
Rep349	31
Rep350	18
Rep351	16
Rep352	18
Rep353	15
Rep354	27
Rep355	22
Rep356	19
Rep357	21
Rep358	22
Rep359	20
Rep360	19
Rep361	19
Rep362	25
Rep363	20
Rep364	27
Rep365	22
Rep366	17
Rep367	18
Rep368	28
Rep369	25
Rep370	22
Rep371	20
Rep372	26
Rep373	23
Rep374	29
Rep375	23
Rep376	26
Rep377	20
Rep378	15
Rep379	18
Rep380	24
Rep381	20
Rep382	16
Rep383	19
Rep384	20
Rep385	21
Rep386	21
Rep387	19
Rep388	27
Rep389	27
Rep390	17
Rep391	21
Rep392	26
Rep393	25
Rep394	23
Rep395	27
Rep396	18
Rep397	20
Rep398	22
Rep399	22
Rep400	33
Rep401	27
Rep402	25
Rep403	15
Rep404	21
Rep405	17
Rep406	20
Rep407	26
Rep408	18
Rep409	14
Rep410	23
Rep411	17
Rep412	29
Rep413	18
Rep414	24
Rep415	20
Rep416	20
Rep417	19
Rep418	17
Rep419	21
Rep420	23
Rep421	17
Rep422	23
Rep423	23
Rep424	22
Rep425	19
Rep426	25
Rep427	26
Rep428	19
Rep429	22
Rep430	23
Rep431	23
Rep432	18
Rep433	19
Rep434	23
Rep435	25
Rep436	21
Rep437	20
Rep438	23
Rep439	25
Rep440	22
Rep441	17
Rep442	20
Rep443	24
Rep444	17
Rep445	19
Rep446	19
Rep447	24
Rep448	23
Rep449	29
Rep450	15
Rep451	25
Rep452	18
Rep453	25
Rep454	13
Rep455	21
Rep456	17
Rep457	27
Rep458	25
Rep459	27
Rep460	26
Rep461	16
Rep462	23
Rep463	25
Rep464	14
Rep465	22
Rep466	20
Rep467	17
Rep468	26
Rep469	26
Rep470	26
Rep471	22
Rep472	26
Rep473	16
Rep474	22
Rep475	26
Rep476	26
Rep477	19
Rep478	20
Rep479	21
Rep480	22
Rep481	25
Rep482	19
Rep483	24
Rep484	24
Rep485	23
Rep486	22
Rep487	23
Rep488	29
Rep489	22
Rep490	25
Rep491	26
Rep492	21
Rep493	32
Rep494	26
Rep495	20
Rep496	21
Rep497	20
Rep498	19
Rep499	21
Rep500	23
Rep501	30
Rep502	23
Rep503	25
Rep504	25
Rep505	17
Rep506	20
Rep507	20
Rep508	14
Rep509	24
Rep510	18
Rep511	22
Rep512	27
Rep513	21
Rep514	15
Rep515	25
Rep516	21
Rep517	24
Rep518	18
Rep519	24
Rep520	20
Rep521	22
Rep522	25
Rep523	19
Rep524	20
Rep525	29
Rep526	13
Rep527	19
Rep528	19
Rep529	22
Rep530	20
Rep531	26
Rep532	20
Rep533	20
Rep534	19
Rep535	24
Rep536	17
Rep537	20
Rep538	16
Rep539	17
Rep540	26
Rep541	26
Rep542	25
Rep543	23
Rep544	24
Rep545	23
Rep546	24
Rep547	20
Rep548	18
Rep549	21
Rep550	15
Rep551	18
Rep552	16
Rep553	17
Rep554	18
Rep555	18
Rep556	24
Rep557	22
Rep558	27
Rep559	21
Rep560	16
Rep561	27
Rep562	23
Rep563	22
Rep564	19
Rep565	19
Rep566	29
Rep567	19
Rep568	14
Rep569	24
Rep570	16
Rep571	22
Rep572	26
Rep573	23
Rep574	20
Rep575	19
Rep576	20
Rep577	16
Rep578	25
Rep579	23
Rep580	19
Rep581	18
Rep582	23
Rep583	20
Rep584	19
Rep585	14
Rep586	21
Rep587	27
Rep588	25
Rep589	22
Rep590	26
Rep591	23
Rep592	22
Rep593	16
Rep594	18
Rep595	24
Rep596	24
Rep597	25
Rep598	13
Rep599	22
Rep600	20
Rep601	21
Rep602	20
Rep603	29
Rep604	17
Rep605	22
Rep606	22
Rep607	11
Rep608	19
Rep609	24
Rep610	24
Rep611	16
Rep612	28
Rep613	19
Rep614	13
Rep615	25
Rep616	21
Rep617	18
Rep618	24
Rep619	26
Rep620	18
Rep621	16
Rep622	20
Rep623	16
Rep624	25
Rep625	25
Rep626	23
Rep627	19
Rep628	19
Rep629	20
Rep630	26
Rep631	27
Rep632	20
Rep633	24
Rep634	27
Rep635	18
Rep636	27
Rep637	23
Rep638	25
Rep639	22
Rep640	24
Rep641	22
Rep642	25
Rep643	22
Rep644	21
Rep645	27
Rep646	22
Rep647	16
Rep648	24
Rep649	15
Rep650	23
Rep651	19
Rep652	22
Rep653	24
Rep654	17
Rep655	31
Rep656	26
Rep657	20
Rep658	23
Rep659	23
Rep660	24
Rep661	20
Rep662	23
Rep663	12
Rep664	17
Rep665	24
Rep666	27
Rep667	22
Rep668	20
Rep669	21
Rep670	19
Rep671	24
Rep672	25
Rep673	18
Rep674	22
Rep675	21
Rep676	18
Rep677	21
Rep678	14
Rep679	24
Rep680	31
Rep681	28
Rep682	24
Rep683	29
Rep684	27
Rep685	20
Rep686	19
Rep687	31
Rep688	25
Rep689	20
Rep690	16
Rep691	23
Rep692	26
Rep693	24
Rep694	14
Rep695	13
Rep696	23
Rep697	24
Rep698	17
Rep699	21
Rep700	16
Rep701	21
Rep702	25
Rep703	21
Rep704	17
Rep705	24
Rep706	21
Rep707	21
Rep708	15
Rep709	18
Rep710	19
Rep711	19
Rep712	25
Rep713	24
Rep714	19
Rep715	27
Rep716	29
Rep717	27
Rep718	21
Rep719	27
Rep720	22
Rep721	20
Rep722	23
Rep723	19
Rep724	30
Rep725	26
Rep726	24
Rep727	21
Rep728	17
Rep729	24
Rep730	23
Rep731	27
Rep732	25
Rep733	19
Rep734	22
Rep735	13
Rep736	21
Rep737	14
Rep738	16
Rep739	25
Rep740	21
Rep741	19
Rep742	17
Rep743	18
Rep744	24
Rep745	24
Rep746	13
Rep747	15
Rep748	21
Rep749	25
Rep750	19
Rep751	33
Rep752	24
Rep753	19
Rep754	21
Rep755	17
Rep756	18
Rep757	19
Rep758	20
Rep759	23
Rep760	23
Rep761	17
Rep762	31
Rep763	27
Rep764	16
Rep765	25
Rep766	16
Rep767	26
Rep768	16
Rep769	18
Rep770	23
Rep771	23
Rep772	21
Rep773	23
Rep774	30
Rep775	25
Rep776	32
Rep777	17
Rep778	20
Rep779	24
Rep780	19
Rep781	22
Rep782	21
Rep783	19
Rep784	20
Rep785	25
Rep786	26
Rep787	29
Rep788	20
Rep789	22
Rep790	16
Rep791	21
Rep792	22
Rep793	23
Rep794	23
Rep795	22
Rep796	21
Rep797	23
Rep798	21
Rep799	17
Rep800	19
Rep801	22
Rep802	16
Rep803	18
Rep804	24
Rep805	27
Rep806	31
Rep807	24
Rep808	21
Rep809	20
Rep810	25
Rep811	16
Rep812	25
Rep813	21
Rep814	23
Rep815	24
Rep816	18
Rep817	20
Rep818	31
Rep819	22
Rep820	19
Rep821	17
Rep822	24
Rep823	21
Rep824	24
Rep825	21
Rep826	20
Rep827	22
Rep828	26
Rep829	20
Rep830	27
Rep831	14
Rep832	24
Rep833	23
Rep834	30
Rep835	23
Rep836	22
Rep837	24
Rep838	29
Rep839	20
Rep840	25
Rep841	18
Rep842	23
Rep843	22
Rep844	22
Rep845	32
Rep846	31
Rep847	18
Rep848	16
Rep849	25
Rep850	26
Rep851	25
Rep852	23
Rep853	22
Rep854	23
Rep855	28
Rep856	26
Rep857	20
Rep858	18
Rep859	23
Rep860	16
Rep861	21
Rep862	29
Rep863	21
Rep864	22
Rep865	24
Rep866	31
Rep867	25
Rep868	28
Rep869	24
Rep870	24
Rep871	29
Rep872	14
Rep873	22
Rep874	14
Rep875	19
Rep876	24
Rep877	19
Rep878	20
Rep879	17
Rep880	14
Rep881	19
Rep882	17
Rep883	16
Rep884	21
Rep885	19
Rep886	20
Rep887	17
Rep888	23
Rep889	23
Rep890	21
Rep891	22
Rep892	24
Rep893	28
Rep894	21
Rep895	17
Rep896	23
Rep897	23
Rep898	17
Rep899	24
Rep900	19
Rep901	13
Rep902	22
Rep903	28
Rep904	28
Rep905	27
Rep906	15
Rep907	20
Rep908	23
Rep909	17
Rep910	25
Rep911	19
Rep912	26
Rep913	21
Rep914	26
Rep915	26
Rep916	24
Rep917	25
Rep918	28
Rep919	24
Rep920	22
Rep921	25
Rep922	23
Rep923	17
Rep924	24
Rep925	29
Rep926	24
Rep927	18
Rep928	30
Rep929	21
Rep930	23
Rep931	18
Rep932	20
Rep933	20
Rep934	24
Rep935	22
Rep936	27
Rep937	16
Rep938	27
Rep939	24
Rep940	29
Rep941	24
Rep942	22
Rep943	25
Rep944	27
Rep945	19
Rep946	24
Rep947	21
Rep948	23
Rep949	18
Rep950	25
Rep951	24
Rep952	32
Rep953	24
Rep954	21
Rep955	20
Rep956	26
Rep957	24
Rep958	26
Rep959	28
Rep960	21
Rep961	23
Rep962	22
Rep963	21
Rep964	16
Rep965	20
Rep966	20
Rep967	20
Rep968	22
Rep969	20
Rep970	15
Rep971	20
Rep972	18
Rep973	21
Rep974	28
Rep975	22
Rep976	21
Rep977	18
Rep978	25
Rep979	19
Rep980	25
Rep981	25
Rep982	16
Rep983	27
Rep984	19
Rep985	22
Rep986	21
Rep987	22
Rep988	26
Rep989	24
Rep990	23
Rep991	22
Rep992	22
Rep993	20
Rep994	21
Rep995	23
Rep996	20
Rep997	23
Rep998	25
Rep999	20
Rep1000	29
Rep1001	25
Rep1002	20
Rep1003	26
Rep1004	20
Rep1005	20
Rep1006	16
Rep1007	25
Rep1008	21
Rep1009	25
Rep1010	21
Rep1011	17
Rep1012	25
Rep1013	29
Rep1014	25
Rep1015	28
Rep1016	22
Rep1017	24
Rep1018	18
Rep1019	21
Rep1020	21
Rep1021	25
Rep1022	21
Rep1023	28
Rep1024	21
Rep1025	23
Rep1026	21
Rep1027	16
Rep1028	15
Rep1029	20
Rep1030	27
Rep1031	21
Rep1032	26
Rep1033	19
Rep1034	21
Rep1035	16
Rep1036	24
Rep1037	23
Rep1038	20
Rep1039	22
Rep1040	18
Rep1041	25
Rep1042	20
Rep1043	23
Rep1044	22
Rep1045	20
Rep1046	14
Rep1047	24
Rep1048	17
Rep1049	15
Rep1050	28
Rep1051	20
Rep1052	16
Rep1053	19
Rep1054	23
Rep1055	23
Rep1056	21
Rep1057	24
Rep1058	27
Rep1059	25
Rep1060	24
Rep1061	27
Rep1062	21
Rep1063	22
Rep1064	25
Rep1065	21
Rep1066	23
Rep1067	23
Rep1068	24
Rep1069	29
Rep1070	26
Rep1071	24
Rep1072	27
Rep1073	19
Rep1074	15
Rep1075	16
Rep1076	21
Rep1077	23
Rep1078	19
Rep1079	22
Rep1080	17
Rep1081	18
Rep1082	22
Rep1083	19
Rep1084	28
Rep1085	22
Rep1086	17
Rep1087	13
Rep1088	23
Rep1089	15
Rep1090	24
Rep1091	28
Rep1092	16
Rep1093	28
Rep1094	26
Rep1095	14
Rep1096	22
Rep1097	28
Rep1098	15
Rep1099	22
Rep1100	26
Rep1101	38
Rep1102	19
Rep1103	25
Rep1104	18
Rep1105	21
Rep1106	22
Rep1107	18
Rep1108	24
Rep1109	20
Rep1110	18
Rep1111	26
Rep1112	25
Rep1113	25
Rep1114	23
Rep1115	28
Rep1116	20
Rep1117	29
Rep1118	19
Rep1119	17
Rep1120	21
Rep1121	21
Rep1122	22
Rep1123	23
Rep1124	24
Rep1125	19
Rep1126	24
Rep1127	21
Rep1128	20
Rep1129	23
Rep1130	24
Rep1131	24
Rep1132	19
Rep1133	17
Rep1134	21
Rep1135	21
Rep1136	24
Rep1137	22
Rep1138	20
Rep1139	23
Rep1140	31
Rep1141	30
Rep1142	17
Rep1143	29
Rep1144	18
Rep1145	22
Rep1146	16
Rep1147	25
Rep1148	24
Rep1149	23
Rep1150	19
Rep1151	25
Rep1152	20
Rep1153	24
Rep1154	29
Rep1155	27
Rep1156	23
Rep1157	19
Rep1158	23
Rep1159	24
Rep1160	21
Rep1161	23
Rep1162	19
Rep1163	20
Rep1164	25
Rep1165	20
Rep1166	19
Rep1167	27
Rep1168	23
Rep1169	18
Rep1170	25
Rep1171	18
Rep1172	15
Rep1173	21
Rep1174	28
Rep1175	17
Rep1176	24
Rep1177	25
Rep1178	21
Rep1179	21
Rep1180	26
Rep1181	27
Rep1182	21
Rep1183	22
Rep1184	15
Rep1185	18
Rep1186	21
Rep1187	15
Rep1188	21
Rep1189	25
Rep1190	31
Rep1191	22
Rep1192	23
Rep1193	18
Rep1194	20
Rep1195	18
Rep1196	19
Rep1197	14
Rep1198	24
Rep1199	19
Rep1200	22
Rep1201	18
Rep1202	17
Rep1203	21
Rep1204	18
Rep1205	27
Rep1206	17
Rep1207	24
Rep1208	23
Rep1209	28
Rep1210	20
Rep1211	21
Rep1212	26
Rep1213	17
Rep1214	23
Rep1215	23
Rep1216	25
Rep1217	17
Rep1218	22
Rep1219	29
Rep1220	20
Rep1221	29
Rep1222	28
Rep1223	24
Rep1224	22
Rep1225	20
Rep1226	19
Rep1227	25
Rep1228	24
Rep1229	24
Rep1230	23
Rep1231	22
Rep1232	20
Rep1233	19
Rep1234	24
Rep1235	19
Rep1236	20
Rep1237	25
Rep1238	25
Rep1239	17
Rep1240	24
Rep1241	22
Rep1242	16
Rep1243	25
Rep1244	21
Rep1245	25
Rep1246	23
Rep1247	24
Rep1248	20
Rep1249	26
Rep1250	19
Rep1251	32
Rep1252	23
Rep1253	22
Rep1254	21
Rep1255	24
Rep1256	19
Rep1257	21
Rep1258	18
Rep1259	18
Rep1260	20
Rep1261	27
Rep1262	17
Rep1263	19
Rep1264	16
Rep1265	29
Rep1266	21
Rep1267	25
Rep1268	28
Rep1269	22
Rep1270	25
Rep1271	21
Rep1272	17
Rep1273	27
Rep1274	22
Rep1275	15
Rep1276	24
Rep1277	19
Rep1278	20
Rep1279	23
Rep1280	18
Rep1281	18
Rep1282	36
Rep1283	21
Rep1284	25
Rep1285	19
Rep1286	24
Rep1287	28
Rep1288	21
Rep1289	15
Rep1290	22
Rep1291	18
Rep1292	14
Rep1293	27
Rep1294	24
Rep1295	25
Rep1296	21
Rep1297	34
Rep1298	19
Rep1299	26
Rep1300	21
Rep1301	18
Rep1302	21
Rep1303	23
Rep1304	21
Rep1305	17
Rep1306	20
Rep1307	20
Rep1308	26
Rep1309	15
Rep1310	26
Rep1311	15
Rep1312	24
Rep1313	22
Rep1314	19
Rep1315	28
Rep1316	30
Rep1317	19
Rep1318	17
Rep1319	24
Rep1320	19
Rep1321	23
Rep1322	23
Rep1323	27
Rep1324	15
Rep1325	23
Rep1326	19
Rep1327	21
Rep1328	21
Rep1329	24
Rep1330	17
Rep1331	19
Rep1332	12
Rep1333	22
Rep1334	24
Rep1335	22
Rep1336	19
Rep1337	22
Rep1338	20
Rep1339	20
Rep1340	24
Rep1341	19
Rep1342	12
Rep1343	28
Rep1344	19
Rep1345	21
Rep1346	24
Rep1347	27
Rep1348	20
Rep1349	19
Rep1350	25
Rep1351	14
Rep1352	23
Rep1353	20
Rep1354	23
Rep1355	22
Rep1356	21
Rep1357	22
Rep1358	21
Rep1359	27
Rep1360	20
Rep1361	27
Rep1362	13
Rep1363	21
Rep1364	17
Rep1365	22
Rep1366	20
Rep1367	29
Rep1368	25
Rep1369	17
Rep1370	20
Rep1371	20
Rep1372	24
Rep1373	14
Rep1374	15
Rep1375	17
Rep1376	16
Rep1377	26
Rep1378	25
Rep1379	25
Rep1380	19
Rep1381	21
Rep1382	20
Rep1383	28
Rep1384	25
Rep1385	21
Rep1386	18
Rep1387	23
Rep1388	23
Rep1389	19
Rep1390	30
Rep1391	27
Rep1392	22
Rep1393	14
Rep1394	17
Rep1395	18
Rep1396	20
Rep1397	13
Rep1398	21
Rep1399	18
Rep1400	17
Rep1401	21
Rep1402	19
Rep1403	22
Rep1404	22
Rep1405	22
Rep1406	18
Rep1407	26
Rep1408	24
Rep1409	19
Rep1410	24
Rep1411	21
Rep1412	27
Rep1413	24
Rep1414	14
Rep1415	27
Rep1416	25
Rep1417	22
Rep1418	23
Rep1419	24
Rep1420	20
Rep1421	15
Rep1422	21
Rep1423	19
Rep1424	20
Rep1425	24
Rep1426	20
Rep1427	20
Rep1428	23
Rep1429	21
Rep1430	24
Rep1431	22
Rep1432	19
Rep1433	19
Rep1434	18
Rep1435	20
Rep1436	19
Rep1437	21
Rep1438	22
Rep1439	29
Rep1440	23
Rep1441	22
Rep1442	27
Rep1443	20
Rep1444	23
Rep1445	19
Rep1446	28
Rep1447	15
Rep1448	22
Rep1449	22
Rep1450	20
Rep1451	17
Rep1452	23
Rep1453	22
Rep1454	17
Rep1455	22
Rep1456	26
Rep1457	25
Rep1458	18
Rep1459	21
Rep1460	30
Rep1461	18
Rep1462	23
Rep1463	23
Rep1464	24
Rep1465	34
Rep1466	25
Rep1467	20
Rep1468	20
Rep1469	12
Rep1470	21
Rep1471	18
Rep1472	23
Rep1473	27
Rep1474	18
Rep1475	27
Rep1476	22
Rep1477	12
Rep1478	25
Rep1479	22
Rep1480	14
Rep1481	24
Rep1482	21
Rep1483	21
Rep1484	12
Rep1485	14
Rep1486	20
Rep1487	23
Rep1488	21
Rep1489	21
Rep1490	26
Rep1491	22
Rep1492	21
Rep1493	23
Rep1494	14
Rep1495	22
Rep1496	20
Rep1497	24
Rep1498	19
Rep1499	24
Rep1500	33
Rep1501	19
Rep1502	23
Rep1503	25
Rep1504	19
Rep1505	32
Rep1506	24
Rep1507	23
Rep1508	21
Rep1509	24
Rep1510	14
Rep1511	17
Rep1512	20
Rep1513	21
Rep1514	20
Rep1515	18
Rep1516	21
Rep1517	20
Rep1518	30
Rep1519	23
Rep1520	24
Rep1521	14
Rep1522	26
Rep1523	25
Rep1524	21
Rep1525	23
Rep1526	21
Rep1527	17
Rep1528	21
Rep1529	22
Rep1530	30
Rep1531	22
Rep1532	19
Rep1533	23
Rep1534	19
Rep1535	14
Rep1536	18
Rep1537	24
Rep1538	23
Rep1539	25
Rep1540	26
Rep1541	30
Rep1542	22
Rep1543	29
Rep1544	28
Rep1545	17
Rep1546	18
Rep1547	21
Rep1548	19
Rep1549	25
Rep1550	26
Rep1551	17
Rep1552	13
Rep1553	18
Rep1554	22
Rep1555	16
Rep1556	22
Rep1557	27
Rep1558	17
Rep1559	17
Rep1560	14
Rep1561	23
Rep1562	28
Rep1563	18
Rep1564	24
Rep1565	26
Rep1566	22
Rep1567	22
Rep1568	19
Rep1569	27
Rep1570	19
Rep1571	23
Rep1572	29
Rep1573	22
Rep1574	26
Rep1575	17
Rep1576	25
Rep1577	20
Rep1578	22
Rep1579	27
Rep1580	19
Rep1581	27
Rep1582	22
Rep1583	16
Rep1584	18
Rep1585	18
Rep1586	22
Rep1587	26
Rep1588	18
Rep1589	30
Rep1590	24
Rep1591	21
Rep1592	26
Rep1593	25
Rep1594	19
Rep1595	14
Rep1596	24
Rep1597	24
Rep1598	22
Rep1599	18
Rep1600	22
Rep1601	17
Rep1602	15
Rep1603	14
Rep1604	19
Rep1605	17
Rep1606	15
Rep1607	21
Rep1608	12
Rep1609	18
Rep1610	30
Rep1611	26
Rep1612	25
Rep1613	22
Rep1614	22
Rep1615	29
Rep1616	28
Rep1617	13
Rep1618	26
Rep1619	13
Rep1620	21
Rep1621	23
Rep1622	19
Rep1623	28
Rep1624	19
Rep1625	26
Rep1626	19
Rep1627	26
Rep1628	23
Rep1629	27
Rep1630	15
Rep1631	22
Rep1632	20
Rep1633	21
Rep1634	19
Rep1635	23
Rep1636	21
Rep1637	17
Rep1638	27
Rep1639	19
Rep1640	31
Rep1641	14
Rep1642	19
Rep1643	19
Rep1644	24
Rep1645	21
Rep1646	27
Rep1647	22
Rep1648	15
Rep1649	36
Rep1650	22
Rep1651	26
Rep1652	24
Rep1653	22
Rep1654	19
Rep1655	15
Rep1656	16
Rep1657	27
Rep1658	19
Rep1659	28
Rep1660	21
Rep1661	24
Rep1662	19
Rep1663	19
Rep1664	23
Rep1665	18
Rep1666	20
Rep1667	20
Rep1668	21
Rep1669	20
Rep1670	29
Rep1671	24
Rep1672	22
Rep1673	24
Rep1674	18
Rep1675	29
Rep1676	19
Rep1677	27
Rep1678	14
Rep1679	28
Rep1680	21
Rep1681	19
Rep1682	26
Rep1683	19
Rep1684	21
Rep1685	17
Rep1686	30
Rep1687	27
Rep1688	21
Rep1689	22
Rep1690	14
Rep1691	13
Rep1692	24
Rep1693	17
Rep1694	19
Rep1695	15
Rep1696	23
Rep1697	21
Rep1698	23
Rep1699	26
Rep1700	15
Rep1701	20
Rep1702	26
Rep1703	24
Rep1704	23
Rep1705	22
Rep1706	30
Rep1707	26
Rep1708	22
Rep1709	25
Rep1710	21
Rep1711	20
Rep1712	21
Rep1713	21
Rep1714	30
Rep1715	26
Rep1716	20
Rep1717	28
Rep1718	27
Rep1719	27
Rep1720	21
Rep1721	26
Rep1722	21
Rep1723	20
Rep1724	19
Rep1725	19
Rep1726	20
Rep1727	12
Rep1728	19
Rep1729	19
Rep1730	18
Rep1731	24
Rep1732	32
Rep1733	17
Rep1734	24
Rep1735	22
Rep1736	24
Rep1737	21
Rep1738	21
Rep1739	20
Rep1740	21
Rep1741	23
Rep1742	22
Rep1743	22
Rep1744	16
Rep1745	24
Rep1746	25
Rep1747	17
Rep1748	18
Rep1749	19
Rep1750	24
Rep1751	28
Rep1752	23
Rep1753	21
Rep1754	18
Rep1755	21
Rep1756	22
Rep1757	24
Rep1758	28
Rep1759	19
Rep1760	27
Rep1761	18
Rep1762	22
Rep1763	27
Rep1764	25
Rep1765	24
Rep1766	17
Rep1767	25
Rep1768	16
Rep1769	26
Rep1770	21
Rep1771	24
Rep1772	24
Rep1773	23
Rep1774	27
Rep1775	22
Rep1776	21
Rep1777	20
Rep1778	22
Rep1779	23
Rep1780	27
Rep1781	23
Rep1782	30
Rep1783	23
Rep1784	21
Rep1785	19
Rep1786	19
Rep1787	22
Rep1788	29
Rep1789	21
Rep1790	19
Rep1791	20
Rep1792	22
Rep1793	22
Rep1794	17
Rep1795	21
Rep1796	17
Rep1797	16
Rep1798	20
Rep1799	26
Rep1800	17
Rep1801	24
Rep1802	19
Rep1803	18
Rep1804	23
Rep1805	21
Rep1806	28
Rep1807	20
Rep1808	23
Rep1809	25
Rep1810	15
Rep1811	27
Rep1812	21
Rep1813	19
Rep1814	29
Rep1815	20
Rep1816	25
Rep1817	23
Rep1818	26
Rep1819	23
Rep1820	29
Rep1821	21
Rep1822	24
Rep1823	17
Rep1824	19
Rep1825	19
Rep1826	22
Rep1827	22
Rep1828	25
Rep1829	26
Rep1830	23
Rep1831	21
Rep1832	18
Rep1833	22
Rep1834	15
Rep1835	20
Rep1836	21
Rep1837	23
Rep1838	29
Rep1839	23
Rep1840	21
Rep1841	16
Rep1842	23
Rep1843	27
Rep1844	24
Rep1845	30
Rep1846	23
Rep1847	24
Rep1848	23
Rep1849	29
Rep1850	29
Rep1851	16
Rep1852	22
Rep1853	22
Rep1854	18
Rep1855	24
Rep1856	27
Rep1857	22
Rep1858	22
Rep1859	23
Rep1860	24
Rep1861	25
Rep1862	21
Rep1863	24
Rep1864	16
Rep1865	26
Rep1866	22
Rep1867	18
Rep1868	26
Rep1869	22
Rep1870	13
Rep1871	17
Rep1872	21
Rep1873	20
Rep1874	22
Rep1875	21
Rep1876	25
Rep1877	21
Rep1878	20
Rep1879	25
Rep1880	18
Rep1881	27
Rep1882	25
Rep1883	17
Rep1884	26
Rep1885	17
Rep1886	23
Rep1887	21
Rep1888	23
Rep1889	19
Rep1890	26
Rep1891	18
Rep1892	24
Rep1893	24
Rep1894	19
Rep1895	29
Rep1896	29
Rep1897	14
Rep1898	22
Rep1899	22
Rep1900	22
Rep1901	24
Rep1902	21
Rep1903	23
Rep1904	26
Rep1905	18
Rep1906	25
Rep1907	15
Rep1908	23
Rep1909	22
Rep1910	10
Rep1911	22
Rep1912	25
Rep1913	26
Rep1914	15
Rep1915	18
Rep1916	24
Rep1917	27
Rep1918	23
Rep1919	22
Rep1920	22
Rep1921	19
Rep1922	22
Rep1923	25
Rep1924	25
Rep1925	23
Rep1926	22
Rep1927	27
Rep1928	24
Rep1929	25
Rep1930	20
Rep1931	13
Rep1932	13
Rep1933	26
Rep1934	24
Rep1935	23
Rep1936	23
Rep1937	14
Rep1938	33
Rep1939	21
Rep1940	17
Rep1941	22
Rep1942	26
Rep1943	23
Rep1944	19
Rep1945	23
Rep1946	20
Rep1947	17
Rep1948	17
Rep1949	13
Rep1950	17
Rep1951	22
Rep1952	20
Rep1953	22
Rep1954	19
Rep1955	25
Rep1956	22
Rep1957	19
Rep1958	27
Rep1959	29
Rep1960	15
Rep1961	23
Rep1962	19
Rep1963	20
Rep1964	22
Rep1965	25
Rep1966	17
Rep1967	20
Rep1968	17
Rep1969	28
Rep1970	15
Rep1971	17
Rep1972	19
Rep1973	23
Rep1974	27
Rep1975	18
Rep1976	15
Rep1977	18
Rep1978	16
Rep1979	19
Rep1980	19
Rep1981	18
Rep1982	19
Rep1983	21
Rep1984	25
Rep1985	25
Rep1986	21
Rep1987	22
Rep1988	27
Rep1989	20
Rep1990	21
Rep1991	20
Rep1992	20
Rep1993	25
Rep1994	30
Rep1995	22
Rep1996	30
Rep1997	28
Rep1998	19
[truncated: 8,002 more rows]

## Sheet: Sheet7
Sheet7 Estimated divergence time (95% confidence interval in parentheses) of Fagaceae based on 76 plastid genes. Values for Supplementary Figure 9.
Node*	Estimate
node 121	98.7918 ( 95.6633 - 101.304 )
node 122	81.6315 ( 81.063 - 82.0362 )
node 123	16.1822 ( 8.77357 - 24.3426 )
node 124	4.4771 ( 1.54486 - 7.83617 )
node 125	0.4509 ( 0.0003 - 1.24059 )
node 126	67.9256 ( 64.2518 - 71.6196 )
node 127	64.0378 ( 60.5404 - 67.7233 )
node 128	42.5937 ( 33.3558 - 51.6809 )
node 129	0.2363 ( 0.00001 - 0.7461 )
node 130	59.1266 ( 56.2555 - 62.4253 )
node 131	49.3515 ( 42.8731 - 54.2392 )
node 132	39.2913 ( 28.1549 - 48.8844 )
node 133	0.9319 ( 0.03658 - 2.21985 )
node 134	11.4665 ( 7.41251 - 16.0146 )
node 135	9.2951 ( 5.20422 - 13.5584 )
node 136	6.7467 ( 2.76866 - 11.0406 )
node 137	1.1584 ( 0.14466 - 2.43368 )
node 138	0.1853 ( 0.00001 - 0.55734 )
node 139	7.8954 ( 5.1193 - 11.0597 )
node 140	6.0126 ( 3.46107 - 9.01707 )
node 141	0.638 ( 0.00001 - 1.71832 )
node 142	4.9578 ( 2.4704 - 7.78004 )
node 143	1.9346 ( 0.24531 - 4.00259 )
node 144	4.8963 ( 2.78406 - 7.20827 )
node 145	2.9323 ( 1.54491 - 4.41633 )
node 146	1.4408 ( 0.27597 - 2.75513 )
node 147	2.5305 ( 1.31134 - 3.91861 )
node 148	1.1959 ( 0.21251 - 2.33256 )
node 149	0.7277 ( 0.01207 - 1.6364 )
node 150	2.0214 ( 0.90467 - 3.28553 )
node 151	0.983 ( 0.1898 - 1.86723 )
node 152	47.3647 ( 41.4992 - 52.1957 )
node 153	23.6848 ( 15.5435 - 32.4433 )
node 154	10.9431 ( 5.20261 - 17.5774 )
node 155	6.9904 ( 3.16243 - 11.3949 )
node 156	2.0927 ( 0.83236 - 3.57996 )
node 157	1.4061 ( 0.54744 - 2.41212 )
node 158	1.0889 ( 0.36813 - 1.89967 )
node 159	0.8825 ( 0.27106 - 1.57698 )
node 160	0.7315 ( 0.21031 - 1.34649 )
node 161	0.5987 ( 0.10434 - 1.13556 )
node 162	45.1068 ( 38.5406 - 50.3961 )
node 163	43.8897 ( 37.3067 - 49.8931 )
node 164	7.8844 ( 2.95805 - 13.984 )
node 165	37.7501 ( 27.9926 - 46.1257 )
node 166	1.866 ( 0.32218 - 3.80511 )
node 167	44.2384 ( 37.6523 - 49.8414 )
node 168	20.5503 ( 12.6107 - 28.8861 )
node 169	14.8402 ( 7.77796 - 22.6828 )
node 170	11.737 ( 7.00805 - 17.1508 )
node 171	9.6581 ( 5.24946 - 14.92 )
node 172	8.5823 ( 4.42779 - 13.3057 )
node 173	2.3594 ( 0.60718 - 4.56243 )
node 174	2.0499 ( 0.35215 - 4.19799 )
node 175	0.1883 ( 0.00001 - 0.58866 )
node 176	57.2108 ( 54.4894 - 60.0163 )
node 177	0.4128 ( 0.00671 - 1.04813 )
node 178	0.1582 ( 0 - 0.49639 )
node 179	56.4979 ( 54.0845 - 59.1932 )
node 180	55.6377 ( 53.4106 - 58.1489 )
node 181	53.4279 ( 49.5353 - 57.5533 )
node 182	30.67 ( 22.2709 - 39.8862 )
node 183	21.6633 ( 14.5462 - 29.256 )
node 184	6.6581 ( 3.46782 - 10.2961 )
node 185	0.2545 ( 0 - 0.8012 )
node 186	5.5334 ( 2.75218 - 8.61183 )
node 187	0.4632 ( 0.00006 - 1.28755 )
node 188	4.335 ( 1.90914 - 7.17479 )
node 189	18.3908 ( 11.5564 - 25.5898 )
node 190	0.249 ( 0 - 0.78922 )
node 191	6.2484 ( 2.84571 - 9.81733 )
node 192	1.9905 ( 0.66014 - 3.56598 )
node 193	1.2766 ( 0.30499 - 2.37289 )
node 194	0.5418 ( 0.03038 - 1.21299 )
node 195	0.1545 ( 0.00002 - 0.47104 )
node 196	40.6317 ( 32.6721 - 48.5034 )
node 197	0.2471 ( 0.00001 - 0.7771 )
node 198	28.6773 ( 20.5701 - 37.0716 )
node 199	13.665 ( 9.01188 - 18.9318 )
node 200	0.2462 ( 0 - 0.78489 )
node 201	12.9147 ( 8.46716 - 18.0726 )
node 202	7.214 ( 4.34214 - 10.2539 )
node 203	2.2851 ( 0.65577 - 4.19348 )
node 204	0.5689 ( 0.00003 - 1.51843 )
node 205	5.4399 ( 3.08667 - 7.9622 )
node 206	4.5765 ( 2.58333 - 6.75797 )
node 207	1.3364 ( 0.29815 - 2.53773 )
node 208	3.8284 ( 1.83287 - 5.97705 )
node 209	2.2398 ( 0.61054 - 4.03039 )
node 210	55.0246 ( 53.1212 - 57.3772 )
node 211	41.9074 ( 34.8159 - 49.1808 )
node 212	21.9548 ( 12.6042 - 31.4227 )
node 213	27.0195 ( 19.7473 - 34.1474 )
node 214	14.7389 ( 7.2242 - 22.9093 )
node 215	24.8208 ( 17.7919 - 31.8124 )
node 216	24.2049 ( 17.114 - 31.0515 )
node 217	22.9197 ( 16.1224 - 30.0648 )
node 218	16.7408 ( 9.80471 - 24.0616 )
node 219	0.2435 ( 0 - 0.77462 )
node 220	52.2 ( 52.1999 - 52.2001 )
node 221	21.8093 ( 13.8811 - 30.6464 )
node 222	13.1934 ( 7.30854 - 19.9317 )
node 223	5.1048 ( 1.83749 - 8.84995 )
node 224	11.587 ( 5.76929 - 18.5678 )
node 225	3.5086 ( 1.10867 - 6.37619 )
node 226	22.5469 ( 15.7751 - 29.5416 )
node 227	20.1729 ( 13.4845 - 27.0034 )
node 228	2.5016 ( 0.59358 - 4.94603 )
node 229	13.2419 ( 7.68523 - 19.3889 )
node 230	7.5434 ( 2.97158 - 12.4005 )
node 231	0.2327 ( 0.00001 - 0.72411 )
node 232	21.0539 ( 14.6976 - 28.2216 )
node 233	14.7145 ( 9.37458 - 20.5357 )
node 234	0.2459 ( 0 - 0.77459 )
node 235	13.8925 ( 8.62618 - 19.5425 )
node 236	9.0951 ( 4.10267 - 14.3598 )
node 237	0.233 ( 0 - 0.74644 )
node 238	4.6735 ( 1.68366 - 8.14632 )
node 239	0.2425 ( 0.00003 - 0.76658 )
*Divergence time was not applicable for terminal nodes 1-120.

## Sheet: Sheet8
Sheet 8 Per gene Δlog-likelihood calculated between the concordant and alternative topology. Values for bar plots in Supplementary Figure 11.
Gene	Tree_supported	Δ log-likelihood		Tree_supported	Δ log-likelihood
T0000840	Q. pontica+Q. sadleriana	0.550824		EA white oak+NA white oak	0.096244
T0001430	Q. pontica+Q. sadleriana	17.0573		EA white oak+NA white oak	1.41364
T0001480	Q. pontica+Q. sadleriana	5.67513		Section Virentes+NA white oak	-0.201271
T0001520	Q. pontica+Q. sadleriana	13.3394		EA white oak+NA white oak	1.70854
T0001530	Q. pontica+Q. sadleriana	15.9813		Section Virentes+NA white oak	-0.548462
T0001940	Q. pontica+Q. sadleriana	1.8286		EA white oak+NA white oak	0.190321
T0002450	Q. pontica+Q. sadleriana	5.70311		EA white oak+NA white oak	0.022074
T0002620	Q. pontica+Q. sadleriana	90.2126		EA white oak+NA white oak	4.97149
T0002650	Q. pontica+Q. sadleriana	16.6689		Section Virentes+NA white oak	-2.74518
T0004060	Q. pontica+EA white oak	-1.10216		EA white oak+NA white oak	0.096966
T0004140	Q. pontica+Q. sadleriana	3.1664		Section Virentes+NA white oak	-1.13835
T0004270	Q. pontica+Q. sadleriana	35.9003		EA white oak+NA white oak	7.34206
T0004410	Q. pontica+EA white oak	-4.05026		Section Virentes+NA white oak	-1.31495
T0004560	Q. pontica+Q. sadleriana	25.3694		Section Virentes+NA white oak	-0.063766
T0004580	Q. pontica+Q. sadleriana	40.8123		Section Virentes+NA white oak	-4.74102
T0004680	Q. pontica+Q. sadleriana	38.6322		Section Virentes+NA white oak	-0.501572
T0004910	Q. pontica+Q. sadleriana	11.602		Section Virentes+NA white oak	-0.043903
T0004950	Q. pontica+Q. sadleriana	9.0741		EA white oak+NA white oak	0.03834
T0005060	Q. pontica+Q. sadleriana	43.2671		EA white oak+NA white oak	7.75114
T0005110	Q. pontica+Q. sadleriana	5.5773		EA white oak+NA white oak	0.381146
T0005180	Q. pontica+Q. sadleriana	0.439242		EA white oak+NA white oak	0.112911
T0005760	Q. pontica+Q. sadleriana	9.65803		EA white oak+NA white oak	3.19358
T0005860	Q. pontica+Q. sadleriana	0.083353		EA white oak+NA white oak	0.0781
T0005870	Q. pontica+EA white oak	-1.61974		EA white oak+NA white oak	0.170467
T0006190	Q. pontica+Q. sadleriana	0.428996		Section Virentes+NA white oak	-0.032618
T0007330	Q. pontica+Q. sadleriana	0.928405		Section Virentes+NA white oak	-0.115925
T0008430	Q. pontica+Q. sadleriana	14.7896		Section Virentes+NA white oak	-0.061992
T0009910	Q. pontica+Q. sadleriana	8.15712		EA white oak+NA white oak	0.061915
T0010050	Q. pontica+Q. sadleriana	5.84638		Section Virentes+NA white oak	-0.407256
T0010480	Q. pontica+Q. sadleriana	5.21912		Section Virentes+NA white oak	-0.050937
T0010570	Q. pontica+Q. sadleriana	130.967		EA white oak+NA white oak	4.49013
T0011040	Q. pontica+Q. sadleriana	1.33671		EA white oak+NA white oak	0.125756
T0011510	Q. pontica+EA white oak	-0.361364		EA white oak+NA white oak	0.109116
T0011520	Q. pontica+Q. sadleriana	10.6121		Section Virentes+NA white oak	-0.070217
T0013360	Q. pontica+Q. sadleriana	38.1709		EA white oak+NA white oak	4.18673
T0013410	Q. pontica+Q. sadleriana	8.81395		Section Virentes+NA white oak	-0.025731
T0013730	Q. pontica+Q. sadleriana	0.860548		EA white oak+NA white oak	0.100595
T0014150	Q. pontica+Q. sadleriana	1.28734		Section Virentes+NA white oak	-5.39945
T0014170	Q. pontica+Q. sadleriana	15.6177		EA white oak+NA white oak	2.60342
T0014300	Q. pontica+Q. sadleriana	6.32342		Section Virentes+NA white oak	-0.023784
T0014320	Q. pontica+EA white oak	-1.7657		EA white oak+NA white oak	1.15236
T0016460	Q. pontica+Q. sadleriana	20.199		EA white oak+NA white oak	8.09335
T0017060	Q. pontica+EA white oak	-5.51988		Section Virentes+NA white oak	-4.30946
T0017170	Q. pontica+Q. sadleriana	33.055		EA white oak+NA white oak	2.63535
T0017190	Q. pontica+Q. sadleriana	13.849		EA white oak+NA white oak	4.39345
T0017280	Q. pontica+Q. sadleriana	29.8407		EA white oak+NA white oak	9.34668
T0017290	Q. pontica+EA white oak	-22.7379		EA white oak+NA white oak	0.493807
T0018120	Q. pontica+Q. sadleriana	23.5635		EA white oak+NA white oak	1.5442
T0018350	Q. pontica+Q. sadleriana	18.3582		Section Virentes+NA white oak	-0.138858
T0018390	Q. pontica+Q. sadleriana	5.66823		Section Virentes+NA white oak	-0.202797
T0018440	Q. pontica+Q. sadleriana	0.537784		EA white oak+NA white oak	0.065235
T0018830	Q. pontica+Q. sadleriana	1.45548		EA white oak+NA white oak	0.731193
T0018840	Q. pontica+EA white oak	-7.54464		EA white oak+NA white oak	0.671854
T0018860	Q. pontica+Q. sadleriana	33.3815		EA white oak+NA white oak	3.26553
T0019000	Q. pontica+Q. sadleriana	15.6035		Section Virentes+NA white oak	-0.539412
T0019170	Q. pontica+Q. sadleriana	11.1553		Section Virentes+NA white oak	-0.423545
T0019500	Q. pontica+Q. sadleriana	37.6512		Section Virentes+NA white oak	-0.003343
T0019670	Q. pontica+Q. sadleriana	11.1988		EA white oak+NA white oak	0.088953
T0019910	Q. pontica+Q. sadleriana	8.93333		EA white oak+NA white oak	4.08141
T0019960	Q. pontica+Q. sadleriana	4.32355		EA white oak+NA white oak	3.9313
T0020390	Q. pontica+EA white oak	-1.67097		Section Virentes+NA white oak	-1.16992
T0020730	Q. pontica+Q. sadleriana	0.573245		Section Virentes+NA white oak	-0.474435
T0020760	Q. pontica+Q. sadleriana	11.0355		Section Virentes+NA white oak	-0.121794
T0020830	Q. pontica+Q. sadleriana	12.0674		Section Virentes+NA white oak	-0.083283
T0020900	Q. pontica+EA white oak	-1.17364		Section Virentes+NA white oak	-1.81009
T0021290	Q. pontica+Q. sadleriana	8.19382		EA white oak+NA white oak	5.88703
T0025060	Q. pontica+Q. sadleriana	9.10055		Section Virentes+NA white oak	-0.030908
T0025100	Q. pontica+EA white oak	-0.338867		Section Virentes+NA white oak	-0.06398
T0025130	Q. pontica+EA white oak	-1.31907		EA white oak+NA white oak	0.081126
T0025250	Q. pontica+Q. sadleriana	15.2808		EA white oak+NA white oak	0.502121
T0025870	Q. pontica+Q. sadleriana	16.2564		Section Virentes+NA white oak	-0.271724
T0026220	Q. pontica+Q. sadleriana	7.20569		EA white oak+NA white oak	0.193622
T0026230	Q. pontica+Q. sadleriana	10.3674		Section Virentes+NA white oak	-6.72921
T0026250	Q. pontica+Q. sadleriana	14.1045		EA white oak+NA white oak	4.29311
T0026280	Q. pontica+Q. sadleriana	0.816348		EA white oak+NA white oak	0.094785
T0026320	Q. pontica+Q. sadleriana	13.5902		EA white oak+NA white oak	4.40977
T0026480	Q. pontica+Q. sadleriana	7.29362		Section Virentes+NA white oak	-0.084696
T0026500	Q. pontica+EA white oak	-0.73709		EA white oak+NA white oak	4.4943
T0026800	Q. pontica+Q. sadleriana	10.2253		Section Virentes+NA white oak	-0.097521
T0026840	Q. pontica+Q. sadleriana	18.5144		Section Virentes+NA white oak	-0.184088
T0026970	Q. pontica+Q. sadleriana	12.5674		EA white oak+NA white oak	4.24664
T0027720	Q. pontica+Q. sadleriana	15.8244		Section Virentes+NA white oak	-1.05654
T0027790	Q. pontica+Q. sadleriana	1.64743		EA white oak+NA white oak	0.019274
T0027810	Q. pontica+Q. sadleriana	13.3155		EA white oak+NA white oak	5.16142
T0028570	Q. pontica+Q. sadleriana	0.986403		EA white oak+NA white oak	0.027953
T0030690	Q. pontica+Q. sadleriana	8.47428		Section Virentes+NA white oak	-0.106868
T0032120	Q. pontica+Q. sadleriana	1.09528		EA white oak+NA white oak	0.130009
T0032370	Q. pontica+Q. sadleriana	25.208		EA white oak+NA white oak	0.246574
T0032860	Q. pontica+Q. sadleriana	27.8198		EA white oak+NA white oak	4.63624
T0033400	Q. pontica+EA white oak	-0.226423		Section Virentes+NA white oak	-0.742785
T0033410	Q. pontica+Q. sadleriana	0.619899		Section Virentes+NA white oak	-0.481069
T0033440	Q. pontica+Q. sadleriana	71.0345		EA white oak+NA white oak	43.3364
T0033470	Q. pontica+Q. sadleriana	26.9079		EA white oak+NA white oak	8.90748
T0033960	Q. pontica+Q. sadleriana	45.3741		EA white oak+NA white oak	20.9543
T0033980	Q. pontica+Q. sadleriana	42.0061		EA white oak+NA white oak	4.11695
T0033990	Q. pontica+Q. sadleriana	86.0484		EA white oak+NA white oak	15.8268
T0034010	Q. pontica+Q. sadleriana	75.3197		Section Virentes+NA white oak	-0.33811
T0034300	Q. pontica+Q. sadleriana	108.043		Section Virentes+NA white oak	-0.332904
T0035200	Q. pontica+Q. sadleriana	18.5008		Section Virentes+NA white oak	-0.254704
T0036550	Q. pontica+EA white oak	-0.219004		EA white oak+NA white oak	0.185482
T0036580	Q. pontica+Q. sadleriana	29.2712		Section Virentes+NA white oak	-0.236536
T0037750	Q. pontica+Q. sadleriana	10.2538		EA white oak+NA white oak	1.15825
T0039710	Q. pontica+Q. sadleriana	11.9341		EA white oak+NA white oak	4.31454
T0039940	Q. pontica+Q. sadleriana	18.0123		Section Virentes+NA white oak	-0.111173
T0041090	Q. pontica+Q. sadleriana	12.6881		EA white oak+NA white oak	3.51631
T0041570	Q. pontica+Q. sadleriana	28.2709		EA white oak+NA white oak	5.6807
T0041690	Q. pontica+Q. sadleriana	37.4806		EA white oak+NA white oak	14.1578
T0041930	Q. pontica+Q. sadleriana	21.5826		EA white oak+NA white oak	8.46794
T0042490	Q. pontica+EA white oak	-0.411132		Section Virentes+NA white oak	-0.244939
T0043930	Q. pontica+Q. sadleriana	5.93563		Section Virentes+NA white oak	-0.533084
T0044000	Q. pontica+Q. sadleriana	8.13391		Section Virentes+NA white oak	-0.001506
T0044050	Q. pontica+Q. sadleriana	19.2912		EA white oak+NA white oak	0.328768
T0044800	Q. pontica+Q. sadleriana	16.6956		EA white oak+NA white oak	3.86478
T0044820	Q. pontica+Q. sadleriana	78.7768		EA white oak+NA white oak	3.91042
T0044860	Q. pontica+Q. sadleriana	12.3153		Section Virentes+NA white oak	-0.71304
T0045490	Q. pontica+Q. sadleriana	6.66132		EA white oak+NA white oak	0.037753
T0047080	Q. pontica+Q. sadleriana	28.2914		Section Virentes+NA white oak	-0.225613
T0047150	Q. pontica+Q. sadleriana	4.17116		Section Virentes+NA white oak	-0.794032
T0048400	Q. pontica+Q. sadleriana	24.0907		Section Virentes+NA white oak	-5.69143
T0048880	Q. pontica+EA white oak	-1.01479		Section Virentes+NA white oak	-0.339265
T0050250	Q. pontica+Q. sadleriana	1.94656		EA white oak+NA white oak	0.012422
T0050290	Q. pontica+Q. sadleriana	18.3003		Section Virentes+NA white oak	-0.208529
T0050690	Q. pontica+Q. sadleriana	67.8286		EA white oak+NA white oak	3.70628
T0050720	Q. pontica+EA white oak	-0.958573		EA white oak+NA white oak	0.029707
T0050850	Q. pontica+Q. sadleriana	8.29844		Section Virentes+NA white oak	-0.028768
T0050990	Q. pontica+Q. sadleriana	19.8677		EA white oak+NA white oak	4.32791
T0052700	Q. pontica+Q. sadleriana	15.6693		EA white oak+NA white oak	2.9039
T0052840	Q. pontica+Q. sadleriana	8.99547		EA white oak+NA white oak	5.77435
T0052900	Q. pontica+Q. sadleriana	7.09094		Section Virentes+NA white oak	-0.066253
T0052990	Q. pontica+Q. sadleriana	7.72001		EA white oak+NA white oak	4.43794
T0053010	Q. pontica+Q. sadleriana	21.4286		EA white oak+NA white oak	11.7198
T0053050	Q. pontica+Q. sadleriana	1.2465		EA white oak+NA white oak	0.269712
T0053830	Q. pontica+Q. sadleriana	9.97643		EA white oak+NA white oak	5.37875
T0053860	Q. pontica+Q. sadleriana	187.066		EA white oak+NA white oak	9.45193
T0053970	Q. pontica+Q. sadleriana	2.4617		EA white oak+NA white oak	2.10243
T0054480	Q. pontica+EA white oak	-18.4349		Section Virentes+NA white oak	-13.6059
T0055410	Q. pontica+Q. sadleriana	21.7975		Section Virentes+NA white oak	-0.281799
T0055580	Q. pontica+Q. sadleriana	7.17594		Section Virentes+NA white oak	-0.000143
T0055600	Q. pontica+EA white oak	-4.61168		EA white oak+NA white oak	0.129308
T0057070	Q. pontica+Q. sadleriana	25.7439		EA white oak+NA white oak	3.59962
T0057120	Q. pontica+Q. sadleriana	6.74324		EA white oak+NA white oak	0.057752
T0057250	Q. pontica+EA white oak	-7.78517		Section Virentes+NA white oak	-5.34416
T0057340	Q. pontica+EA white oak	-0.282202		Section Virentes+NA white oak	-0.342227
T0057420	Q. pontica+Q. sadleriana	11.2855		Section Virentes+NA white oak	-0.365812
T0057510	Q. pontica+Q. sadleriana	3.14154		EA white oak+NA white oak	0.175034
T0059990	Q. pontica+Q. sadleriana	6.23551		Section Virentes+NA white oak	-0.162788
T0060030	Q. pontica+Q. sadleriana	12.6269		EA white oak+NA white oak	10.348
T0060080	Q. pontica+Q. sadleriana	0.703529		EA white oak+NA white oak	0.085538
T0060630	Q. pontica+Q. sadleriana	0.85952		Section Virentes+NA white oak	-0.107341
T0062680	Q. pontica+EA white oak	-2.31714		Section Virentes+NA white oak	-6.1445
T0062880	Q. pontica+Q. sadleriana	12.3991		EA white oak+NA white oak	5.49743
T0063960	Q. pontica+Q. sadleriana	22.3267		Section Virentes+NA white oak	-2.95441
T0064020	Q. pontica+Q. sadleriana	12.1542		EA white oak+NA white oak	2.80164
T0064150	Q. pontica+Q. sadleriana	8.01468		Section Virentes+NA white oak	-3.04179
T0064780	Q. pontica+Q. sadleriana	5.50667		Section Virentes+NA white oak	-0.163428
T0064870	Q. pontica+Q. sadleriana	21.7004		Section Virentes+NA white oak	-0.413959
T0066860	Q. pontica+Q. sadleriana	5.18899		EA white oak+NA white oak	4.1847
T0067200	Q. pontica+Q. sadleriana	0.373863		Section Virentes+NA white oak	-0.233002
T0067520	Q. pontica+Q. sadleriana	25.4883		Section Virentes+NA white oak	-0.526195
T0067550	Q. pontica+Q. sadleriana	5.61701		Section Virentes+NA white oak	-0.042866
T0067610	Q. pontica+Q. sadleriana	11.7822		EA white oak+NA white oak	0.809006
T0067700	Q. pontica+EA white oak	-0.71035		Section Virentes+NA white oak	-0.331872
T0068210	Q. pontica+Q. sadleriana	5.45906		EA white oak+NA white oak	3.632
T0068280	Q. pontica+Q. sadleriana	8.64879		Section Virentes+NA white oak	-2.49639
T0068800	Q. pontica+Q. sadleriana	3.29081		EA white oak+NA white oak	2.93069
T0069110	Q. pontica+EA white oak	-5.1877		Section Virentes+NA white oak	-4.8004
T0069170	Q. pontica+Q. sadleriana	1.23727		EA white oak+NA white oak	0.055374
T0069230	Q. pontica+Q. sadleriana	41.2752		EA white oak+NA white oak	4.33129
T0070070	Q. pontica+EA white oak	-18.0707		Section Virentes+NA white oak	-8.11537
T0070080	Q. pontica+Q. sadleriana	9.80166		Section Virentes+NA white oak	-0.229112
T0070130	Q. pontica+EA white oak	-29.6333		Section Virentes+NA white oak	-6.89422
T0070180	Q. pontica+Q. sadleriana	10.1642		Section Virentes+NA white oak	-2.93478
T0070370	Q. pontica+Q. sadleriana	20.123		Section Virentes+NA white oak	-0.722473
T0070420	Q. pontica+Q. sadleriana	10.6934		EA white oak+NA white oak	0.539551
T0070860	Q. pontica+Q. sadleriana	5.25046		Section Virentes+NA white oak	-0.057217
T0070880	Q. pontica+Q. sadleriana	1.11658		EA white oak+NA white oak	0.084229
T0070890	Q. pontica+Q. sadleriana	31.4056		EA white oak+NA white oak	10.2395
T0070900	Q. pontica+Q. sadleriana	8.70977		EA white oak+NA white oak	5.52062
T0070910	Q. pontica+Q. sadleriana	16.1369		Section Virentes+NA white oak	-0.341376
T0070920	Q. pontica+Q. sadleriana	30.5651		EA white oak+NA white oak	12.577
T0070990	Q. pontica+Q. sadleriana	29.8246		EA white oak+NA white oak	4.01806
T0071090	Q. pontica+Q. sadleriana	38.7017		EA white oak+NA white oak	13.4437
T0071250	Q. pontica+Q. sadleriana	43.6051		EA white oak+NA white oak	3.75961
T0071320	Q. pontica+Q. sadleriana	4.741		Section Virentes+NA white oak	-1.02055
T0071330	Q. pontica+Q. sadleriana	6.65508		Section Virentes+NA white oak	-5.24384
T0071350	Q. pontica+Q. sadleriana	21.4343		EA white oak+NA white oak	4.21462
T0072810	Q. pontica+Q. sadleriana	0.701289		Section Virentes+NA white oak	-3.21413
T0073230	Q. pontica+Q. sadleriana	11.9467		Section Virentes+NA white oak	-0.409038
T0074320	Q. pontica+Q. sadleriana	4.96945		Section Virentes+NA white oak	-0.151189
T0076340	Q. pontica+Q. sadleriana	4.69724		EA white oak+NA white oak	0.372769
T0077330	Q. pontica+Q. sadleriana	29.4533		Section Virentes+NA white oak	-0.492012
T0078460	Q. pontica+Q. sadleriana	15.9405		Section Virentes+NA white oak	-0.163422
T0078540	Q. pontica+Q. sadleriana	6.82115		Section Virentes+NA white oak	-0.374161
T0078700	Q. pontica+EA white oak	-0.719129		Section Virentes+NA white oak	-0.299043
T0078840	Q. pontica+Q. sadleriana	4.86186		Section Virentes+NA white oak	-0.239154
T0079140	Q. pontica+Q. sadleriana	2.30116		EA white oak+NA white oak	0.258463
T0079170	Q. pontica+Q. sadleriana	0.761752		EA white oak+NA white oak	0.005027
T0079200	Q. pontica+EA white oak	-11.6676		Section Virentes+NA white oak	-0.478166
T0079220	Q. pontica+Q. sadleriana	0.815721		EA white oak+NA white oak	0.141035
T0079230	Q. pontica+EA white oak	-5.57131		EA white oak+NA white oak	0.200043
T0080420	Q. pontica+Q. sadleriana	21.1084		EA white oak+NA white oak	4.99095
T0080480	Q. pontica+Q. sadleriana	3.1937		EA white oak+NA white oak	0.001262
T0081110	Q. pontica+Q. sadleriana	16.2641		Section Virentes+NA white oak	-1.11886
T0081780	Q. pontica+Q. sadleriana	23.013		Section Virentes+NA white oak	-0.676169
T0081790	Q. pontica+Q. sadleriana	30.52		EA white oak+NA white oak	9.50422
T0081920	Q. pontica+Q. sadleriana	45.3926		Section Virentes+NA white oak	-0.519658
T0081980	Q. pontica+Q. sadleriana	39.1367		Section Virentes+NA white oak	-0.004981
T0082300	Q. pontica+Q. sadleriana	7.61677		EA white oak+NA white oak	0.088292
T0082320	Q. pontica+Q. sadleriana	13.0879		Section Virentes+NA white oak	-0.073477
T0082340	Q. pontica+Q. sadleriana	7.92708		EA white oak+NA white oak	0.024096
T0082400	Q. pontica+Q. sadleriana	51.6988		Section Virentes+NA white oak	-0.637512
T0082520	Q. pontica+Q. sadleriana	6.1313		EA white oak+NA white oak	0.071104
T0083000	Q. pontica+Q. sadleriana	8.24915		EA white oak+NA white oak	0.090576
T0083060	Q. pontica+Q. sadleriana	27.669		EA white oak+NA white oak	4.83253
T0083080	Q. pontica+Q. sadleriana	0.666907		EA white oak+NA white oak	0.082957
T0083090	Q. pontica+Q. sadleriana	1.87294		EA white oak+NA white oak	0.294278
T0083350	Q. pontica+Q. sadleriana	1.73601		Section Virentes+NA white oak	-0.344879
T0083410	Q. pontica+EA white oak	-0.262363		EA white oak+NA white oak	0.095861
T0084090	Q. pontica+Q. sadleriana	0.929875		EA white oak+NA white oak	0.1433
T0084140	Q. pontica+Q. sadleriana	2.49224		EA white oak+NA white oak	0.402345
T0084210	Q. pontica+Q. sadleriana	1.09561		Section Virentes+NA white oak	-4.27831
T0084220	Q. pontica+Q. sadleriana	11.1486		Section Virentes+NA white oak	-0.559969
T0084250	Q. pontica+Q. sadleriana	31.2467		EA white oak+NA white oak	2.82984
T0084430	Q. pontica+EA white oak	-1.90262		Section Virentes+NA white oak	-2.9936
T0085370	Q. pontica+Q. sadleriana	44.0584		Section Virentes+NA white oak	-0.221997
T0085800	Q. pontica+Q. sadleriana	24.603		Section Virentes+NA white oak	-0.853417
T0085920	Q. pontica+Q. sadleriana	0.319777		EA white oak+NA white oak	0.020334
T0085930	Q. pontica+Q. sadleriana	31.7276		Section Virentes+NA white oak	-0.417003
T0085940	Q. pontica+Q. sadleriana	0.484665		EA white oak+NA white oak	0.040015
T0086680	Q. pontica+EA white oak	-8.60328		Section Virentes+NA white oak	-1.35693
T0086770	Q. pontica+Q. sadleriana	5.83225		Section Virentes+NA white oak	-0.169362
T0086790	Q. pontica+Q. sadleriana	10.169		EA white oak+NA white oak	0.147163
T0086800	Q. pontica+Q. sadleriana	3.08915		EA white oak+NA white oak	0.06531
T0087450	Q. pontica+EA white oak	-11.0133		Section Virentes+NA white oak	-0.082085
T0087470	Q. pontica+Q. sadleriana	0.628055		EA white oak+NA white oak	0.105871
T0087720	Q. pontica+Q. sadleriana	16.4186		Section Virentes+NA white oak	-0.333856
T0087760	Q. pontica+Q. sadleriana	1.22211		EA white oak+NA white oak	0.669948
T0087800	Q. pontica+Q. sadleriana	0.564677		EA white oak+NA white oak	0.06998
T0088100	Q. pontica+Q. sadleriana	0.895168		EA white oak+NA white oak	0.010132
T0088410	Q. pontica+EA white oak	-2.62674		EA white oak+NA white oak	0.072923
T0088670	Q. pontica+Q. sadleriana	16.7376		EA white oak+NA white oak	0.116258
T0089750	Q. pontica+Q. sadleriana	0.527545		EA white oak+NA white oak	0.212643
T0089800	Q. pontica+Q. sadleriana	1.16208		EA white oak+NA white oak	0.18133
T0089890	Q. pontica+Q. sadleriana	49.1006		EA white oak+NA white oak	9.72753
T0089990	Q. pontica+Q. sadleriana	0.971165		EA white oak+NA white oak	0.115175
T0090580	Q. pontica+Q. sadleriana	15.5159		EA white oak+NA white oak	3.71024
T0090700	Q. pontica+EA white oak	-1.13744		Section Virentes+NA white oak	-0.159403
T0090820	Q. pontica+Q. sadleriana	3.53646		Section Virentes+NA white oak	-2.76195
T0090840	Q. pontica+Q. sadleriana	19.3839		Section Virentes+NA white oak	-3.06794
T0090900	Q. pontica+Q. sadleriana	8.49884		EA white oak+NA white oak	5.62611
T0091670	Q. pontica+Q. sadleriana	32.673		Section Virentes+NA white oak	-0.317323
T0093680	Q. pontica+EA white oak	-3.57051		Section Virentes+NA white oak	-3.12533
T0094100	Q. pontica+Q. sadleriana	2.22678		Section Virentes+NA white oak	-0.227303
T0095130	Q. pontica+Q. sadleriana	2.63466		EA white oak+NA white oak	3.1775
T0095490	Q. pontica+EA white oak	-11.6003		Section Virentes+NA white oak	-15.0392
T0096770	Q. pontica+Q. sadleriana	8.97844		EA white oak+NA white oak	0.136814
T0096860	Q. pontica+Q. sadleriana	3.38607		Section Virentes+NA white oak	-0.570125
T0097650	Q. pontica+Q. sadleriana	6.35462		EA white oak+NA white oak	5.47091
T0097660	Q. pontica+Q. sadleriana	16.1367		Section Virentes+NA white oak	-5.15526
T0097690	Q. pontica+Q. sadleriana	30.8421		EA white oak+NA white oak	2.13204
T0098140	Q. pontica+Q. sadleriana	8.88972		EA white oak+NA white oak	2.93785
T0098240	Q. pontica+Q. sadleriana	39.0736		EA white oak+NA white oak	2.97335
T0098390	Q. pontica+Q. sadleriana	0.618595		EA white oak+NA white oak	0.072639
T0099230	Q. pontica+Q. sadleriana	34.7793		EA white oak+NA white oak	7.93114
T0099270	Q. pontica+Q. sadleriana	1.05352		EA white oak+NA white oak	0.043404
T0099290	Q. pontica+Q. sadleriana	21.8129		EA white oak+NA white oak	10.2555
T0101700	Q. pontica+Q. sadleriana	12.6281		Section Virentes+NA white oak	-0.021088
T0101710	Q. pontica+Q. sadleriana	78.3894		EA white oak+NA white oak	0.705196
T0101780	Q. pontica+Q. sadleriana	15.749		EA white oak+NA white oak	2.4208
T0102030	Q. pontica+Q. sadleriana	42.7384		Section Virentes+NA white oak	-1.39258
T0102050	Q. pontica+Q. sadleriana	4.03227		Section Virentes+NA white oak	-0.113803
T0102420	Q. pontica+Q. sadleriana	7.53461		Section Virentes+NA white oak	-0.036935
T0102450	Q. pontica+Q. sadleriana	1.26124		EA white oak+NA white oak	0.066349
T0102480	Q. pontica+Q. sadleriana	4.20419		EA white oak+NA white oak	3.54523
T0102500	Q. pontica+Q. sadleriana	0.844207		Section Virentes+NA white oak	-0.09164
T0102870	Q. pontica+Q. sadleriana	70.8447		EA white oak+NA white oak	7.17017
T0102900	Q. pontica+Q. sadleriana	7.53839		Section Virentes+NA white oak	-0.16824
T0103030	Q. pontica+Q. sadleriana	17.2896		EA white oak+NA white oak	0.055768
T0103090	Q. pontica+Q. sadleriana	5.05572		EA white oak+NA white oak	0.511484
T0103100	Q. pontica+Q. sadleriana	9.08016		EA white oak+NA white oak	2.36769
T0103220	Q. pontica+Q. sadleriana	9.48194		Section Virentes+NA white oak	-2.6073
T0104140	Q. pontica+EA white oak	-3.27986		Section Virentes+NA white oak	-6.80214
T0104290	Q. pontica+Q. sadleriana	28.4653		EA white oak+NA white oak	8.30639
T0104440	Q. pontica+Q. sadleriana	11.4748		Section Virentes+NA white oak	-0.05462
T0106560	Q. pontica+Q. sadleriana	9.26935		EA white oak+NA white oak	0.207154
T0106940	Q. pontica+Q. sadleriana	28.8359		EA white oak+NA white oak	2.71382
T0107110	Q. pontica+EA white oak	-2.25223		Section Virentes+NA white oak	-0.054136
T0107130	Q. pontica+Q. sadleriana	14.6441		Section Virentes+NA white oak	-3.22987
T0107190	Q. pontica+Q. sadleriana	15.7919		EA white oak+NA white oak	4.55852
T0107270	Q. pontica+EA white oak	-0.152899		Section Virentes+NA white oak	-0.121683
T0107280	Q. pontica+EA white oak	-5.68084		Section Virentes+NA white oak	-0.214896
T0107330	Q. pontica+Q. sadleriana	1.51199		Section Virentes+NA white oak	-0.097355
T0107350	Q. pontica+Q. sadleriana	2.78156		Section Virentes+NA white oak	-0.337279
T0108220	Q. pontica+Q. sadleriana	31.383		Section Virentes+NA white oak	-0.416177
T0109820	Q. pontica+Q. sadleriana	3.51462		Section Virentes+NA white oak	-0.430232
T0110170	Q. pontica+Q. sadleriana	101.503		EA white oak+NA white oak	12.1625
T0110190	Q. pontica+Q. sadleriana	18.2926		EA white oak+NA white oak	0.200942
T0111510	Q. pontica+Q. sadleriana	0.211043		Section Virentes+NA white oak	-0.014839
T0111530	Q. pontica+Q. sadleriana	1.00501		EA white oak+NA white oak	0.000455
T0111770	Q. pontica+Q. sadleriana	27.0247		EA white oak+NA white oak	12.0798
T0111840	Q. pontica+Q. sadleriana	0.237418		Section Virentes+NA white oak	-0.020459
T0111950	Q. pontica+Q. sadleriana	11.8969		EA white oak+NA white oak	0.009346
T0112070	Q. pontica+Q. sadleriana	23.2916		Section Virentes+NA white oak	-0.010079
T0112090	Q. pontica+Q. sadleriana	5.62733		EA white oak+NA white oak	0.096916
T0112200	Q. pontica+Q. sadleriana	4.93552		EA white oak+NA white oak	3.39813
T0112230	Q. pontica+Q. sadleriana	64.8519		EA white oak+NA white oak	4.28034
T0112320	Q. pontica+Q. sadleriana	47.406		EA white oak+NA white oak	8.83106
T0112490	Q. pontica+Q. sadleriana	18.5932		EA white oak+NA white oak	1.82392
T0112640	Q. pontica+Q. sadleriana	31.9938		EA white oak+NA white oak	4.34866
T0112680	Q. pontica+EA white oak	-2.20061		Section Virentes+NA white oak	-3.12541
T0113860	Q. pontica+Q. sadleriana	18.0062		Section Virentes+NA white oak	-1.16179
T0113900	Q. pontica+Q. sadleriana	61.2134		EA white oak+NA white oak	14.6387
T0113910	Q. pontica+Q. sadleriana	1.23581		EA white oak+NA white oak	0.163268
T0114110	Q. pontica+EA white oak	-0.011234		Section Virentes+NA white oak	-0.447287
T0114120	Q. pontica+Q. sadleriana	8.12379		Section Virentes+NA white oak	-0.217152
T0114440	Q. pontica+Q. sadleriana	2.24836		EA white oak+NA white oak	0.467593
T0114710	Q. pontica+EA white oak	-4.70292		Section Virentes+NA white oak	-0.110119
T0115240	Q. pontica+Q. sadleriana	13.0914		EA white oak+NA white oak	3.0581
T0115480	Q. pontica+Q. sadleriana	1.33843		EA white oak+NA white oak	0.093341
T0116290	Q. pontica+Q. sadleriana	51.5826		Section Virentes+NA white oak	-0.153761
T0117960	Q. pontica+Q. sadleriana	18.3353		EA white oak+NA white oak	6.21864
T0118230	Q. pontica+Q. sadleriana	0.964052		EA white oak+NA white oak	0.043214
T0120020	Q. pontica+Q. sadleriana	2.11339		EA white oak+NA white oak	0.269387
T0120230	Q. pontica+Q. sadleriana	47.649		EA white oak+NA white oak	1.15273
T0120390	Q. pontica+Q. sadleriana	29.0117		Section Virentes+NA white oak	-0.329196
T0120590	Q. pontica+Q. sadleriana	14.1242		Section Virentes+NA white oak	-0.044069
T0120630	Q. pontica+Q. sadleriana	6.6399		Section Virentes+NA white oak	-1.55798
T0120660	Q. pontica+Q. sadleriana	15.3496		Section Virentes+NA white oak	-0.268481
T0120820	Q. pontica+Q. sadleriana	0.063277		Section Virentes+NA white oak	-5.12325
T0121180	Q. pontica+Q. sadleriana	0.303814		Section Virentes+NA white oak	-0.764772
T0121290	Q. pontica+Q. sadleriana	0.866257		EA white oak+NA white oak	0.093493
T0121340	Q. pontica+Q. sadleriana	22.7149		EA white oak+NA white oak	13.6555
T0121660	Q. pontica+Q. sadleriana	18.5938		EA white oak+NA white oak	4.20702
T0121720	Q. pontica+Q. sadleriana	6.4873		Section Virentes+NA white oak	-0.016202
T0121850	Q. pontica+Q. sadleriana	22.5473		Section Virentes+NA white oak	-0.329639
T0121980	Q. pontica+Q. sadleriana	1.31017		EA white oak+NA white oak	0.013886
T0122500	Q. pontica+Q. sadleriana	1.0635		EA white oak+NA white oak	0.107664
T0122520	Q. pontica+Q. sadleriana	15.2045		EA white oak+NA white oak	0.958899
T0122640	Q. pontica+Q. sadleriana	34.0794		EA white oak+NA white oak	10.2992
T0122980	Q. pontica+Q. sadleriana	0.68021		Section Virentes+NA white oak	-0.077214
T0123070	Q. pontica+Q. sadleriana	14.2575		EA white oak+NA white oak	9.1555
T0123150	Q. pontica+Q. sadleriana	10.7691		Section Virentes+NA white oak	-0.342663
T0124250	Q. pontica+Q. sadleriana	31.682		EA white oak+NA white oak	2.85432
T0124270	Q. pontica+Q. sadleriana	7.27745		Section Virentes+NA white oak	-0.071612
T0124910	Q. pontica+Q. sadleriana	0.902892		Section Virentes+NA white oak	-0.092466
T0125240	Q. pontica+Q. sadleriana	23.7827		EA white oak+NA white oak	4.5679
T0125390	Q. pontica+Q. sadleriana	3.69051		EA white oak+NA white oak	0.149153
T0125660	Q. pontica+EA white oak	-1.70488		Section Virentes+NA white oak	-1.4318
T0126200	Q. pontica+Q. sadleriana	10.2609		EA white oak+NA white oak	0.001982
T0126210	Q. pontica+EA white oak	-7.2083		Section Virentes+NA white oak	-6.2531
T0126290	Q. pontica+Q. sadleriana	19.1272		EA white oak+NA white oak	4.84033
T0126660	Q. pontica+Q. sadleriana	5.63383		EA white oak+NA white oak	0.005422
T0126670	Q. pontica+Q. sadleriana	34.7118		Section Virentes+NA white oak	-1.17211
T0126930	Q. pontica+Q. sadleriana	8.91467		Section Virentes+NA white oak	-0.08955
T0126940	Q. pontica+Q. sadleriana	9.48815		Section Virentes+NA white oak	-0.247092
T0127690	Q. pontica+Q. sadleriana	5.69606		Section Virentes+NA white oak	-0.902581
T0127830	Q. pontica+Q. sadleriana	8.35007		Section Virentes+NA white oak	-0.689254
T0128380	Q. pontica+Q. sadleriana	19.1236		EA white oak+NA white oak	7.97076
T0128390	Q. pontica+Q. sadleriana	1.18965		Section Virentes+NA white oak	-0.176143
T0128920	Q. pontica+Q. sadleriana	26.0401		EA white oak+NA white oak	0.04118
T0130410	Q. pontica+Q. sadleriana	13.3633		EA white oak+NA white oak	4.9829
T0130440	Q. pontica+Q. sadleriana	1.11931		Section Virentes+NA white oak	-0.387588
T0130560	Q. pontica+Q. sadleriana	0.480096		EA white oak+NA white oak	0.009769
T0131100	Q. pontica+Q. sadleriana	10.9027		Section Virentes+NA white oak	-0.197329
T0131200	Q. pontica+Q. sadleriana	19.2663		Section Virentes+NA white oak	-18.9484
T0131410	Q. pontica+Q. sadleriana	13.0844		EA white oak+NA white oak	7.05623
T0132270	Q. pontica+Q. sadleriana	33.4236		EA white oak+NA white oak	13.6147
T0132300	Q. pontica+Q. sadleriana	2.49112		Section Virentes+NA white oak	-0.524493
T0132320	Q. pontica+Q. sadleriana	17.7586		Section Virentes+NA white oak	-2.42078
T0132400	Q. pontica+Q. sadleriana	21.3386		EA white oak+NA white oak	0.263604
T0132640	Q. pontica+EA white oak	-0.774895		Section Virentes+NA white oak	-0.361711
T0132670	Q. pontica+Q. sadleriana	0.676283		EA white oak+NA white oak	0.103144
T0133230	Q. pontica+Q. sadleriana	7.474		Section Virentes+NA white oak	-0.381632
T0133820	Q. pontica+Q. sadleriana	12.4562		Section Virentes+NA white oak	-0.144956
T0134240	Q. pontica+Q. sadleriana	0.10944		EA white oak+NA white oak	0.111659
T0134790	Q. pontica+EA white oak	-0.699925		Section Virentes+NA white oak	-1.28259
T0134800	Q. pontica+EA white oak	-6.48685		Section Virentes+NA white oak	-6.91849
T0135070	Q. pontica+Q. sadleriana	21.7089		Section Virentes+NA white oak	-1.20427
T0135150	Q. pontica+Q. sadleriana	11.2563		EA white oak+NA white oak	3.46361
T0135350	Q. pontica+Q. sadleriana	1.08178		Section Virentes+NA white oak	-0.056548
T0135380	Q. pontica+Q. sadleriana	6.58264		EA white oak+NA white oak	4.40798
T0135420	Q. pontica+Q. sadleriana	18.6204		Section Virentes+NA white oak	-1.16741
T0135860	Q. pontica+Q. sadleriana	12.189		EA white oak+NA white oak	5.66692
T0135900	Q. pontica+Q. sadleriana	8.19169		Section Virentes+NA white oak	-0.433098
T0135910	Q. pontica+Q. sadleriana	66.9663		Section Virentes+NA white oak	-0.507542
T0136250	Q. pontica+Q. sadleriana	5.65633		Section Virentes+NA white oak	-0.002975
T0136280	Q. pontica+Q. sadleriana	30.1779		Section Virentes+NA white oak	-0.230398
T0136660	Q. pontica+Q. sadleriana	53.9552		EA white oak+NA white oak	3.51752
T0136890	Q. pontica+Q. sadleriana	0.985902		EA white oak+NA white oak	0.109928
T0137190	Q. pontica+Q. sadleriana	33.3613		Section Virentes+NA white oak	-0.718548
T0137200	Q. pontica+Q. sadleriana	16.7775		Section Virentes+NA white oak	-0.183444
T0137680	Q. pontica+EA white oak	-0.002774		EA white oak+NA white oak	0.807754
T0138650	Q. pontica+Q. sadleriana	9.28467		Section Virentes+NA white oak	-1.08295
T0138730	Q. pontica+Q. sadleriana	22.9314		EA white oak+NA white oak	0.017014
T0138880	Q. pontica+Q. sadleriana	0.185144		EA white oak+NA white oak	0.071612
T0138990	Q. pontica+EA white oak	-3.95078		Section Virentes+NA white oak	-5.51266
T0139490	Q. pontica+Q. sadleriana	5.33185		EA white oak+NA white oak	0.133716
T0139560	Q. pontica+Q. sadleriana	29.1339		Section Virentes+NA white oak	-4.66149
T0139880	Q. pontica+Q. sadleriana	26.8331		EA white oak+NA white oak	8.8769
T0139950	Q. pontica+EA white oak	-4.66384		EA white oak+NA white oak	0.089073
T0140090	Q. pontica+Q. sadleriana	8.3144		Section Virentes+NA white oak	-0.409162
T0140940	Q. pontica+Q. sadleriana	16.8387		Section Virentes+NA white oak	-0.217829
T0140960	Q. pontica+Q. sadleriana	8.07965		EA white oak+NA white oak	0.059976
T0141500	Q. pontica+EA white oak	-5.54789		Section Virentes+NA white oak	-5.58413
T0142070	Q. pontica+Q. sadleriana	0.659687		EA white oak+NA white oak	0.075359
T0142120	Q. pontica+Q. sadleriana	9.84136		EA white oak+NA white oak	0.036402
T0142770	Q. pontica+Q. sadleriana	24.1677		EA white oak+NA white oak	3.27587
T0144220	Q. pontica+EA white oak	-10.4704		EA white oak+NA white oak	3.14332
T0144510	Q. pontica+Q. sadleriana	24.9252		EA white oak+NA white oak	5.91128
T0144520	Q. pontica+EA white oak	-1.5727		Section Virentes+NA white oak	-1.00776
T0146520	Q. pontica+Q. sadleriana	2.7702		EA white oak+NA white oak	0.958354
T0146530	Q. pontica+Q. sadleriana	10.3807		EA white oak+NA white oak	0.486957
T0146570	Q. pontica+Q. sadleriana	0.199023		Section Virentes+NA white oak	-0.322754
T0148930	Q. pontica+Q. sadleriana	65.66		EA white oak+NA white oak	16.8313
T0149130	Q. pontica+Q. sadleriana	6.43764		EA white oak+NA white oak	5.81098
T0149150	Q. pontica+Q. sadleriana	21.1087		EA white oak+NA white oak	0.423104
T0149180	Q. pontica+Q. sadleriana	13.7063		Section Virentes+NA white oak	-0.389786
T0149640	Q. pontica+Q. sadleriana	18.4444		EA white oak+NA white oak	4.18839
T0150770	Q. pontica+Q. sadleriana	0.739117		EA white oak+NA white oak	1.23158
T0151140	Q. pontica+Q. sadleriana	22.1466		EA white oak+NA white oak	3.08289
T0151150	Q. pontica+Q. sadleriana	6.9543		EA white oak+NA white oak	1.12808
T0151220	Q. pontica+Q. sadleriana	7.32048		Section Virentes+NA white oak	-0.13499
T0151280	Q. pontica+Q. sadleriana	38.5479		EA white oak+NA white oak	6.34893
T0151670	Q. pontica+Q. sadleriana	19.2013		EA white oak+NA white oak	3.10894
T0152140	Q. pontica+Q. sadleriana	37.358		Section Virentes+NA white oak	-3.29528
T0152220	Q. pontica+Q. sadleriana	1.40535		Section Virentes+NA white oak	-1.30685
T0152360	Q. pontica+Q. sadleriana	46.9116		EA white oak+NA white oak	2.53428
T0152380	Q. pontica+Q. sadleriana	5.97807		EA white oak+NA white oak	0.022204
T0152730	Q. pontica+Q. sadleriana	4.74677		EA white oak+NA white oak	3.28304
T0152950	Q. pontica+Q. sadleriana	30.5055		Section Virentes+NA white oak	-0.408262
T0153160	Q. pontica+Q. sadleriana	9.76627		Section Virentes+NA white oak	-0.627599
T0154270	Q. pontica+Q. sadleriana	2.36938		EA white oak+NA white oak	0.119653
T0154300	Q. pontica+Q. sadleriana	0.966084		Section Virentes+NA white oak	-0.000716
T0155750	Q. pontica+EA white oak	-40.5884		Section Virentes+NA white oak	-41.083
T0155760	Q. pontica+Q. sadleriana	2.78827		Section Virentes+NA white oak	-6.01573
T0155930	Q. pontica+Q. sadleriana	0.296759		Section Virentes+NA white oak	-0.990791
T0156040	Q. pontica+Q. sadleriana	9.97041		Section Virentes+NA white oak	-0.025184
T0157120	Q. pontica+Q. sadleriana	0.622667		Section Virentes+NA white oak	-0.011287
T0157130	Q. pontica+Q. sadleriana	3.25799		Section Virentes+NA white oak	-0.773033
T0157220	Q. pontica+Q. sadleriana	1.26844		EA white oak+NA white oak	0.011549
T0158420	Q. pontica+Q. sadleriana	10.5861		Section Virentes+NA white oak	-0.094272
T0159580	Q. pontica+Q. sadleriana	6.22512		EA white oak+NA white oak	0.02544
T0159680	Q. pontica+Q. sadleriana	20.1761		Section Virentes+NA white oak	-0.678587
T0159700	Q. pontica+Q. sadleriana	21.0472		Section Virentes+NA white oak	-0.397025
T0159850	Q. pontica+Q. sadleriana	2.66284		EA white oak+NA white oak	2.96978
T0159860	Q. pontica+Q. sadleriana	1.10999		Section Virentes+NA white oak	-3.38072
T0159870	Q. pontica+Q. sadleriana	1.4607		Section Virentes+NA white oak	-0.226868
T0160300	Q. pontica+Q. sadleriana	31.2516		Section Virentes+NA white oak	-0.526372
T0160820	Q. pontica+Q. sadleriana	11.7878		Section Virentes+NA white oak	-0.116849
T0161350	Q. pontica+Q. sadleriana	46.9147		Section Virentes+NA white oak	-1.45472
T0161900	Q. pontica+Q. sadleriana	17.5027		Section Virentes+NA white oak	-0.082946
T0161910	Q. pontica+Q. sadleriana	44.3703		EA white oak+NA white oak	3.72733
T0162310	Q. pontica+Q. sadleriana	8.92999		Section Virentes+NA white oak	-0.79741
T0162660	Q. pontica+Q. sadleriana	10.5279		Section Virentes+NA white oak	-0.127019
T0162670	Q. pontica+Q. sadleriana	0.725591		Section Virentes+NA white oak	-0.016254
T0162750	Q. pontica+Q. sadleriana	11.6687		Section Virentes+NA white oak	-0.149685
T0162900	Q. pontica+Q. sadleriana	12.6619		Section Virentes+NA white oak	-0.203565
T0162910	Q. pontica+Q. sadleriana	21.2354		EA white oak+NA white oak	0.089643
T0162930	Q. pontica+Q. sadleriana	5.82375		Section Virentes+NA white oak	-0.028091
T0163070	Q. pontica+Q. sadleriana	1.23645		Section Virentes+NA white oak	-0.83133
T0163730	Q. pontica+Q. sadleriana	35.1563		EA white oak+NA white oak	4.43909
T0163740	Q. pontica+Q. sadleriana	9.92757		EA white oak+NA white oak	2.8217
T0163820	Q. pontica+Q. sadleriana	7.95233		EA white oak+NA white oak	0.034697
T0165510	Q. pontica+Q. sadleriana	12.4861		EA white oak+NA white oak	7.92311
T0166670	Q. pontica+Q. sadleriana	63.2795		EA white oak+NA white oak	0.15708
T0166790	Q. pontica+Q. sadleriana	16.8133		EA white oak+NA white oak	5.44125
T0167770	Q. pontica+Q. sadleriana	12.205		EA white oak+NA white oak	0.123163
T0167890	Q. pontica+Q. sadleriana	20.955		Section Virentes+NA white oak	-0.597963
T0168200	Q. pontica+Q. sadleriana	11.4356		Section Virentes+NA white oak	-0.138597
T0169840	Q. pontica+Q. sadleriana	0.663737		EA white oak+NA white oak	0.12187
T0170140	Q. pontica+Q. sadleriana	12.2587		Section Virentes+NA white oak	-0.699858
T0170190	Q. pontica+Q. sadleriana	6.02922		Section Virentes+NA white oak	-0.261276
T0170340	Q. pontica+EA white oak	-0.16934		Section Virentes+NA white oak	-0.2042
T0170560	Q. pontica+Q. sadleriana	0.827455		EA white oak+NA white oak	0.144844
T0170580	Q. pontica+Q. sadleriana	17.1965		EA white oak+NA white oak	4.02259
T0170590	Q. pontica+Q. sadleriana	3.65208		Section Virentes+NA white oak	-15.9558
T0171510	Q. pontica+EA white oak	-1.121		EA white oak+NA white oak	0.073918
T0171520	Q. pontica+Q. sadleriana	65.0488		EA white oak+NA white oak	13.1382
T0171740	Q. pontica+Q. sadleriana	9.80947		Section Virentes+NA white oak	-0.548391
T0172560	Q. pontica+EA white oak	-5.799		EA white oak+NA white oak	0.165219
T0172570	Q. pontica+EA white oak	-6.54202		EA white oak+NA white oak	0.239529
T0173050	Q. pontica+EA white oak	-2.34904		EA white oak+NA white oak	6.25111
T0173090	Q. pontica+Q. sadleriana	45.4789		Section Virentes+NA white oak	-0.398092
T0173110	Q. pontica+Q. sadleriana	21.4407		Section Virentes+NA white oak	-0.055823
T0173990	Q. pontica+Q. sadleriana	0.784433		Section Virentes+NA white oak	-0.202108
T0174000	Q. pontica+Q. sadleriana	67.9554		EA white oak+NA white oak	20.3581
T0174010	Q. pontica+EA white oak	-1.10587		EA white oak+NA white oak	0.104581
T0174030	Q. pontica+EA white oak	-10.5441		EA white oak+NA white oak	0.227545
T0174110	Q. pontica+Q. sadleriana	16.6731		EA white oak+NA white oak	4.42503
T0175510	Q. pontica+Q. sadleriana	27.9126		Section Virentes+NA white oak	-0.105786
T0176360	Q. pontica+Q. sadleriana	11.3312		EA white oak+NA white oak	4.33429
T0176450	Q. pontica+Q. sadleriana	10.0454		EA white oak+NA white oak	0.761424
T0176500	Q. pontica+Q. sadleriana	5.11248		Section Virentes+NA white oak	-0.797203
T0176510	Q. pontica+Q. sadleriana	12.0257		EA white oak+NA white oak	4.00842
T0176890	Q. pontica+Q. sadleriana	26.0661		Section Virentes+NA white oak	-0.21661
T0176940	Q. pontica+Q. sadleriana	13.6575		Section Virentes+NA white oak	-0.585143
T0176950	Q. pontica+Q. sadleriana	27.7519		EA white oak+NA white oak	12.2842
T0177100	Q. pontica+Q. sadleriana	85.4757		Section Virentes+NA white oak	-0.662203
T0177390	Q. pontica+Q. sadleriana	22.5041		EA white oak+NA white oak	5.73836
T0177460	Q. pontica+Q. sadleriana	16.0972		EA white oak+NA white oak	6.09818
T0177560	Q. pontica+Q. sadleriana	8.90699		EA white oak+NA white oak	5.51067
T0178220	Q. pontica+Q. sadleriana	6.33773		EA white oak+NA white oak	0.089482
T0178490	Q. pontica+Q. sadleriana	7.73845		EA white oak+NA white oak	0.165207
T0178510	Q. pontica+Q. sadleriana	22.5633		Section Virentes+NA white oak	-0.262002
T0178530	Q. pontica+Q. sadleriana	6.31539		EA white oak+NA white oak	0.057976
T0178680	Q. pontica+Q. sadleriana	0.917068		EA white oak+NA white oak	0.092989
T0179100	Q. pontica+EA white oak	-15.2783		EA white oak+NA white oak	0.195218
T0180330	Q. pontica+Q. sadleriana	0.550487		Section Virentes+NA white oak	-0.717519
T0180340	Q. pontica+Q. sadleriana	21.9951		EA white oak+NA white oak	1.47455
T0181390	Q. pontica+Q. sadleriana	3.31327		Section Virentes+NA white oak	-1.18305
T0181820	Q. pontica+Q. sadleriana	14.364		EA white oak+NA white oak	1.44209
T0181840	Q. pontica+Q. sadleriana	0.961361		Section Virentes+NA white oak	-0.307691
T0182360	Q. pontica+Q. sadleriana	20.232		EA white oak+NA white oak	1.93866
T0182380	Q. pontica+Q. sadleriana	6.12934		Section Virentes+NA white oak	-0.285191
T0183240	Q. pontica+Q. sadleriana	17.4243		EA white oak+NA white oak	3.28321
T0183290	Q. pontica+Q. sadleriana	4.0247		EA white oak+NA white oak	2.68521
T0183470	Q. pontica+Q. sadleriana	6.18896		Section Virentes+NA white oak	-0.204484
T0183610	Q. pontica+Q. sadleriana	60.7179		Section Virentes+NA white oak	-2.30009
T0184360	Q. pontica+Q. sadleriana	10.7236		EA white oak+NA white oak	3.7881
T0185430	Q. pontica+Q. sadleriana	14.2386		EA white oak+NA white oak	2.3001
T0185490	Q. pontica+Q. sadleriana	15.677		Section Virentes+NA white oak	-2.55756
T0185500	Q. pontica+Q. sadleriana	0.506436		Section Virentes+NA white oak	-0.403376
T0185510	Q. pontica+Q. sadleriana	19.165		Section Virentes+NA white oak	-1.31621
T0186200	Q. pontica+Q. sadleriana	7.42981		EA white oak+NA white oak	5.79544
T0186240	Q. pontica+Q. sadleriana	91.6501		EA white oak+NA white oak	42.0087
T0186260	Q. pontica+Q. sadleriana	1.45492		Section Virentes+NA white oak	-1.48308
T0186330	Q. pontica+Q. sadleriana	6.19884		EA white oak+NA white oak	0.102468
T0186410	Q. pontica+Q. sadleriana	30.1561		EA white oak+NA white oak	17.1175
T0186880	Q. pontica+Q. sadleriana	0.835529		EA white oak+NA white oak	0.335909
T0187310	Q. pontica+Q. sadleriana	5.3356		Section Virentes+NA white oak	-0.015838
T0187390	Q. pontica+Q. sadleriana	10.1222		Section Virentes+NA white oak	-0.316747
T0187440	Q. pontica+Q. sadleriana	18.6895		Section Virentes+NA white oak	-0.263786
T0187450	Q. pontica+Q. sadleriana	60.8632		Section Virentes+NA white oak	-1.45697
T0187460	Q. pontica+Q. sadleriana	13.1532		EA white oak+NA white oak	2.19448
T0188940	Q. pontica+Q. sadleriana	1.13218		EA white oak+NA white oak	0.168909
T0188950	Q. pontica+Q. sadleriana	5.93157		Section Virentes+NA white oak	-0.399848
T0189040	Q. pontica+Q. sadleriana	1.12363		Section Virentes+NA white oak	-0.836238
T0189180	Q. pontica+Q. sadleriana	32.9351		EA white oak+NA white oak	0.140978
T0189760	Q. pontica+Q. sadleriana	13.4225		Section Virentes+NA white oak	-0.299524
T0189980	Q. pontica+Q. sadleriana	0.908696		Section Virentes+NA white oak	-0.096477
T0190370	Q. pontica+Q. sadleriana	0.833484		EA white oak+NA white oak	0.105419
T0190660	Q. pontica+EA white oak	-34.7268		Section Virentes+NA white oak	-41.3385
T0190710	Q. pontica+EA white oak	-6.21766		Section Virentes+NA white oak	-7.69738
T0190770	Q. pontica+Q. sadleriana	40.1736		EA white oak+NA white oak	6.51796
T0190790	Q. pontica+Q. sadleriana	1.00801		Section Virentes+NA white oak	-2.69275
T0190800	Q. pontica+Q. sadleriana	37.1362		EA white oak+NA white oak	3.91368
T0193050	Q. pontica+Q. sadleriana	6.66515		EA white oak+NA white oak	3.29501
T0194700	Q. pontica+Q. sadleriana	2.49232		EA white oak+NA white oak	0.454506
T0194820	Q. pontica+Q. sadleriana	10.6154		EA white oak+NA white oak	0.000296
T0194840	Q. pontica+Q. sadleriana	9.9966		Section Virentes+NA white oak	-0.150817
T0194910	Q. pontica+Q. sadleriana	57.0704		EA white oak+NA white oak	7.96125
T0194940	Q. pontica+Q. sadleriana	16.4975		Section Virentes+NA white oak	-0.203888
T0195050	Q. pontica+EA white oak	-9.2718		Section Virentes+NA white oak	-7.20329
T0195070	Q. pontica+EA white oak	-0.915761		EA white oak+NA white oak	0.119516
T0195920	Q. pontica+Q. sadleriana	8.05874		EA white oak+NA white oak	0.126529
T0195930	Q. pontica+Q. sadleriana	16.8951		EA white oak+NA white oak	2.38565
T0195960	Q. pontica+Q. sadleriana	0.678819		EA white oak+NA white oak	0.07587
T0196310	Q. pontica+Q. sadleriana	9.00882		EA white oak+NA white oak	5.50663
T0196330	Q. pontica+Q. sadleriana	7.95718		EA white oak+NA white oak	1.68408
T0197990	Q. pontica+Q. sadleriana	0.575277		EA white oak+NA white oak	0.075508
T0198030	Q. pontica+Q. sadleriana	3.03404		Section Virentes+NA white oak	-0.224001
T0198140	Q. pontica+Q. sadleriana	14.8198		EA white oak+NA white oak	0.190357
T0198240	Q. pontica+Q. sadleriana	49.0632		EA white oak+NA white oak	9.96175
T0198270	Q. pontica+Q. sadleriana	1.26301		EA white oak+NA white oak	0.120568
T0198740	Q. pontica+Q. sadleriana	5.32708		EA white oak+NA white oak	0.054739
T0199030	Q. pontica+Q. sadleriana	40.1915		Section Virentes+NA white oak	-0.371029
T0199050	Q. pontica+EA white oak	-6.65085		EA white oak+NA white oak	1.39362
T0199340	Q. pontica+Q. sadleriana	7.26034		EA white oak+NA white oak	9.8182
T0199370	Q. pontica+EA white oak	-17.903		EA white oak+NA white oak	0.303419
T0200210	Q. pontica+EA white oak	-3.28666		Section Virentes+NA white oak	-2.67116
T0200340	Q. pontica+Q. sadleriana	43.7405		EA white oak+NA white oak	5.79449
T0200530	Q. pontica+Q. sadleriana	12.8244		EA white oak+NA white oak	0.549131
T0200540	Q. pontica+Q. sadleriana	13.3859		EA white oak+NA white oak	0.134242
T0200650	Q. pontica+Q. sadleriana	24.256		Section Virentes+NA white oak	-0.228675
T0200680	Q. pontica+Q. sadleriana	2.59789		EA white oak+NA white oak	1.60658
T0200820	Q. pontica+Q. sadleriana	13.5556		Section Virentes+NA white oak	-0.43391
T0201300	Q. pontica+Q. sadleriana	71.6761		EA white oak+NA white oak	11.3936
T0201810	Q. pontica+Q. sadleriana	6.50182		Section Virentes+NA white oak	-0.043714
T0201840	Q. pontica+Q. sadleriana	4.47984		EA white oak+NA white oak	0.868342
T0202050	Q. pontica+Q. sadleriana	23.2252		Section Virentes+NA white oak	-0.154881
T0202060	Q. pontica+Q. sadleriana	24.3007		Section Virentes+NA white oak	-11.019
T0202080	Q. pontica+EA white oak	-0.782577		EA white oak+NA white oak	0.134047
T0202280	Q. pontica+EA white oak	-6.02877		Section Virentes+NA white oak	-4.94265
T0203350	Q. pontica+Q. sadleriana	22.1718		Section Virentes+NA white oak	-0.435504
T0203730	Q. pontica+EA white oak	-9.7398		EA white oak+NA white oak	0.080455
T0203830	Q. pontica+Q. sadleriana	0.049974		EA white oak+NA white oak	0.171847
T0204240	Q. pontica+Q. sadleriana	17.1584		EA white oak+NA white oak	1.0318
T0204310	Q. pontica+Q. sadleriana	20.1865		EA white oak+NA white oak	5.10183
T0204580	Q. pontica+Q. sadleriana	6.9387		Section Virentes+NA white oak	-0.341029
T0204690	Q. pontica+Q. sadleriana	3.12708		EA white oak+NA white oak	1.95547
T0204930	Q. pontica+Q. sadleriana	27.6975		EA white oak+NA white oak	5.37587
T0204990	Q. pontica+EA white oak	-0.033414		EA white oak+NA white oak	0.077203
T0205010	Q. pontica+Q. sadleriana	6.90635		EA white oak+NA white oak	4.40754
T0205180	Q. pontica+Q. sadleriana	50.6923		EA white oak+NA white oak	23.4554
T0205230	Q. pontica+Q. sadleriana	47.3078		Section Virentes+NA white oak	-0.159267
T0206580	Q. pontica+Q. sadleriana	19.0078		Section Virentes+NA white oak	-1.79847
T0206790	Q. pontica+Q. sadleriana	18.6774		Section Virentes+NA white oak	-0.4875
T0207150	Q. pontica+Q. sadleriana	0.56603		EA white oak+NA white oak	0.062102
T0208160	Q. pontica+Q. sadleriana	25.7127		EA white oak+NA white oak	6.59123
T0208170	Q. pontica+Q. sadleriana	9.19154		Section Virentes+NA white oak	-0.334515
T0208710	Q. pontica+Q. sadleriana	5.40234		Section Virentes+NA white oak	-0.178284
T0208720	Q. pontica+Q. sadleriana	0.760125		Section Virentes+NA white oak	-0.203001
T0209530	Q. pontica+EA white oak	-0.252494		Section Virentes+NA white oak	-0.786932
T0209700	Q. pontica+Q. sadleriana	36.2391		EA white oak+NA white oak	3.40719
T0209730	Q. pontica+Q. sadleriana	8.57043		EA white oak+NA white oak	5.53064
T0210040	Q. pontica+Q. sadleriana	34.2255		Section Virentes+NA white oak	-0.403955
T0210170	Q. pontica+EA white oak	-6.81244		Section Virentes+NA white oak	-4.68225
T0210230	Q. pontica+Q. sadleriana	8.44363		EA white oak+NA white oak	0.143526
T0210300	Q. pontica+Q. sadleriana	26.6505		EA white oak+NA white oak	11.2084
T0210740	Q. pontica+Q. sadleriana	50.3464		EA white oak+NA white oak	3.19708
T0211100	Q. pontica+Q. sadleriana	48.8124		Section Virentes+NA white oak	-3.64597
T0211760	Q. pontica+Q. sadleriana	1.17495		EA white oak+NA white oak	0.025642
T0213790	Q. pontica+Q. sadleriana	0.283372		EA white oak+NA white oak	0.095198
T0213800	Q. pontica+Q. sadleriana	10.7294		EA white oak+NA white oak	2.70784
T0213810	Q. pontica+Q. sadleriana	8.23406		EA white oak+NA white oak	2.32082
T0213900	Q. pontica+Q. sadleriana	1.27588		Section Virentes+NA white oak	-0.012519
T0214940	Q. pontica+Q. sadleriana	8.6721		EA white oak+NA white oak	0.252774
T0214960	Q. pontica+Q. sadleriana	9.707		Section Virentes+NA white oak	-0.163463
T0214980	Q. pontica+Q. sadleriana	4.23666		Section Virentes+NA white oak	-0.090282
T0215090	Q. pontica+Q. sadleriana	119.242		EA white oak+NA white oak	15.3999
T0215120	Q. pontica+Q. sadleriana	3.57889		Section Virentes+NA white oak	-0.725782
T0215160	Q. pontica+EA white oak	-3.91514		Section Virentes+NA white oak	-0.520478
T0216390	Q. pontica+Q. sadleriana	6.7323		Section Virentes+NA white oak	-0.143453
T0216460	Q. pontica+Q. sadleriana	75.1641		EA white oak+NA white oak	18.8947
T0216580	Q. pontica+Q. sadleriana	26.1588		EA white oak+NA white oak	0.208366
T0216610	Q. pontica+EA white oak	-6.5615		Section Virentes+NA white oak	-4.49721
T0216630	Q. pontica+Q. sadleriana	10.7763		Section Virentes+NA white oak	-0.966155
T0216650	Q. pontica+Q. sadleriana	2.4338		Section Virentes+NA white oak	-0.116313
T0216660	Q. pontica+Q. sadleriana	0.631468		EA white oak+NA white oak	0.209599
T0216670	Q. pontica+Q. sadleriana	6.42723		Section Virentes+NA white oak	-3.50161
T0216720	Q. pontica+Q. sadleriana	109.97		EA white oak+NA white oak	23.2444
T0216820	Q. pontica+Q. sadleriana	9.48566		Section Virentes+NA white oak	-1.18827
T0217640	Q. pontica+Q. sadleriana	1.11078		Section Virentes+NA white oak	-0.33732
T0219100	Q. pontica+Q. sadleriana	4.54994		EA white oak+NA white oak	0.154826
T0219530	Q. pontica+Q. sadleriana	23.8207		EA white oak+NA white oak	0.180072
T0219600	Q. pontica+EA white oak	-8.46972		Section Virentes+NA white oak	-3.05218
T0219630	Q. pontica+Q. sadleriana	1.34122		EA white oak+NA white oak	2.06306
T0219640	Q. pontica+Q. sadleriana	1.3773		Section Virentes+NA white oak	-0.254021
T0219700	Q. pontica+Q. sadleriana	25.3616		EA white oak+NA white oak	3.04079
T0220110	Q. pontica+Q. sadleriana	29.7916		EA white oak+NA white oak	1.51183
T0222280	Q. pontica+Q. sadleriana	0.511162		EA white oak+NA white oak	0.05836
T0222310	Q. pontica+Q. sadleriana	41.1597		EA white oak+NA white oak	3.99293
T0222330	Q. pontica+Q. sadleriana	1.54467		EA white oak+NA white oak	0.169884
T0223770	Q. pontica+Q. sadleriana	7.33274		Section Virentes+NA white oak	-0.208953
T0223800	Q. pontica+Q. sadleriana	52.7406		EA white oak+NA white oak	2.01647
T0224430	Q. pontica+Q. sadleriana	10.3507		EA white oak+NA white oak	0.359681
T0224440	Q. pontica+Q. sadleriana	2.54474		Section Virentes+NA white oak	-0.382124
T0224560	Q. pontica+Q. sadleriana	0.42103		Section Virentes+NA white oak	-0.133585
T0226090	Q. pontica+Q. sadleriana	0.406001		Section Virentes+NA white oak	-0.071853
T0226160	Q. pontica+EA white oak	-0.362971		EA white oak+NA white oak	0.046011
T0226570	Q. pontica+Q. sadleriana	10.6475		EA white oak+NA white oak	4.02031
T0226580	Q. pontica+Q. sadleriana	1.63259		EA white oak+NA white oak	9.00686
T0226660	Q. pontica+Q. sadleriana	9.18249		EA white oak+NA white oak	0.022236
T0226680	Q. pontica+EA white oak	-0.914044		EA white oak+NA white oak	0.09423
T0227980	Q. pontica+Q. sadleriana	20.5057		EA white oak+NA white oak	4.56858
T0228250	Q. pontica+Q. sadleriana	12.911		Section Virentes+NA white oak	-0.519677
T0229310	Q. pontica+Q. sadleriana	30.1691		EA white oak+NA white oak	1.88588
T0229770	Q. pontica+Q. sadleriana	31.5424		EA white oak+NA white oak	7.72237
T0229820	Q. pontica+Q. sadleriana	15.6483		Section Virentes+NA white oak	-0.061982
T0231120	Q. pontica+Q. sadleriana	7.67416		EA white oak+NA white oak	1.91846
T0231260	Q. pontica+Q. sadleriana	11.803		Section Virentes+NA white oak	-0.117062
T0231310	Q. pontica+Q. sadleriana	6.34665		EA white oak+NA white oak	0.250023
T0232810	Q. pontica+Q. sadleriana	7.28124		Section Virentes+NA white oak	-1.13172
T0233240	Q. pontica+Q. sadleriana	73.8419		EA white oak+NA white oak	4.37157
T0233250	Q. pontica+Q. sadleriana	28.8032		EA white oak+NA white oak	10.8544
T0233290	Q. pontica+Q. sadleriana	31.6567		EA white oak+NA white oak	4.09282
T0233320	Q. pontica+Q. sadleriana	39.7733		EA white oak+NA white oak	3.72852
T0233450	Q. pontica+Q. sadleriana	11.3651		Section Virentes+NA white oak	-0.64189
T0233480	Q. pontica+Q. sadleriana	8.48253		EA white oak+NA white oak	0.301985
T0235470	Q. pontica+Q. sadleriana	8.00231		EA white oak+NA white oak	0.572175
T0235600	Q. pontica+Q. sadleriana	49.2		EA white oak+NA white oak	26.0898
T0235770	Q. pontica+Q. sadleriana	22.9957		EA white oak+NA white oak	0.41046
T0235780	Q. pontica+Q. sadleriana	2.31596		Section Virentes+NA white oak	-2.77673
T0235790	Q. pontica+Q. sadleriana	18.8796		EA white oak+NA white oak	3.92036
T0235880	Q. pontica+EA white oak	-2.42762		Section Virentes+NA white oak	-2.02013
T0235960	Q. pontica+EA white oak	-0.464838		EA white oak+NA white oak	0.020692
T0236670	Q. pontica+Q. sadleriana	0.747111		EA white oak+NA white oak	0.091817
T0236690	Q. pontica+Q. sadleriana	2.80491		Section Virentes+NA white oak	-1.1497
T0236840	Q. pontica+Q. sadleriana	1.29701		EA white oak+NA white oak	0.176954
T0236940	Q. pontica+Q. sadleriana	38.4692		Section Virentes+NA white oak	-0.137827
T0236990	Q. pontica+Q. sadleriana	1.64467		Section Virentes+NA white oak	-0.316114
T0237000	Q. pontica+Q. sadleriana	7.53636		Section Virentes+NA white oak	-0.29021
T0237210	Q. pontica+Q. sadleriana	6.79172		Section Virentes+NA white oak	-0.092912
T0237240	Q. pontica+Q. sadleriana	33.492		Section Virentes+NA white oak	-0.123911
T0238350	Q. pontica+Q. sadleriana	0.823436		EA white oak+NA white oak	0.089182
T0239020	Q. pontica+Q. sadleriana	117.708		EA white oak+NA white oak	21.6287
T0239040	Q. pontica+Q. sadleriana	1.04728		EA white oak+NA white oak	0.033434
T0239060	Q. pontica+Q. sadleriana	7.82408		EA white oak+NA white oak	0.054089
T0239070	Q. pontica+Q. sadleriana	11.3712		EA white oak+NA white oak	0.047996
T0239090	Q. pontica+Q. sadleriana	14.898		Section Virentes+NA white oak	-0.275706
T0240720	Q. pontica+EA white oak	-8.55164		Section Virentes+NA white oak	-7.74304
T0241070	Q. pontica+Q. sadleriana	11.4021		Section Virentes+NA white oak	-0.031013
T0241480	Q. pontica+Q. sadleriana	32.9433		EA white oak+NA white oak	2.61937
T0241490	Q. pontica+Q. sadleriana	6.84138		EA white oak+NA white oak	14.351
T0241760	Q. pontica+Q. sadleriana	1.68263		Section Virentes+NA white oak	-0.528872
T0241900	Q. pontica+Q. sadleriana	42.3641		EA white oak+NA white oak	1.67191
T0241920	Q. pontica+Q. sadleriana	14.5706		EA white oak+NA white oak	2.98093
T0242460	Q. pontica+Q. sadleriana	0.632013		Section Virentes+NA white oak	-0.106724
T0243860	Q. pontica+Q. sadleriana	27.4825		EA white oak+NA white oak	7.04586
T0244160	Q. pontica+Q. sadleriana	24.7066		EA white oak+NA white oak	0.63053
T0244170	Q. pontica+Q. sadleriana	32.9537		Section Virentes+NA white oak	-0.606441
T0244200	Q. pontica+Q. sadleriana	52.5778		EA white oak+NA white oak	8.46576
T0244370	Q. pontica+Q. sadleriana	29.253		Section Virentes+NA white oak	-0.441934
T0244380	Q. pontica+Q. sadleriana	45.0555		EA white oak+NA white oak	1.76378
T0245080	Q. pontica+Q. sadleriana	74.735		EA white oak+NA white oak	13.7337
T0245190	Q. pontica+Q. sadleriana	8.29629		EA white oak+NA white oak	4.39391
T0245200	Q. pontica+Q. sadleriana	0.248456		Section Virentes+NA white oak	-0.064375
T0245410	Q. pontica+Q. sadleriana	6.30334		EA white oak+NA white oak	4.40417
T0245420	Q. pontica+Q. sadleriana	0.599236		EA white oak+NA white oak	0.01834
T0246280	Q. pontica+Q. sadleriana	0.71227		Section Virentes+NA white oak	-1.81512
T0246300	Q. pontica+Q. sadleriana	0.93602		Section Virentes+NA white oak	-0.142062
T0246660	Q. pontica+Q. sadleriana	0.444899		Section Virentes+NA white oak	-0.091933
T0247490	Q. pontica+Q. sadleriana	5.80354		Section Virentes+NA white oak	-0.380805
T0247530	Q. pontica+Q. sadleriana	0.795087		Section Virentes+NA white oak	-0.286483
T0247890	Q. pontica+Q. sadleriana	32.3126		EA white oak+NA white oak	2.34017
T0248260	Q. pontica+Q. sadleriana	59.8636		Section Virentes+NA white oak	-0.686418
T0248270	Q. pontica+Q. sadleriana	83.8136		EA white oak+NA white oak	3.71886
T0248440	Q. pontica+Q. sadleriana	0.813251		EA white oak+NA white oak	0.125229
T0248480	Q. pontica+Q. sadleriana	48.4056		EA white oak+NA white oak	13.2825
T0248980	Q. pontica+EA white oak	-1.70452		Section Virentes+NA white oak	-0.112546
T0249060	Q. pontica+EA white oak	-2.97902		EA white oak+NA white oak	0.094938
T0251480	Q. pontica+Q. sadleriana	10.5235		EA white oak+NA white oak	8.1955
T0251500	Q. pontica+Q. sadleriana	4.71808		EA white oak+NA white oak	0.086647
T0251660	Q. pontica+Q. sadleriana	0.333349		Section Virentes+NA white oak	-0.25894
T0252040	Q. pontica+Q. sadleriana	0.553389		EA white oak+NA white oak	0.099162
T0252080	Q. pontica+EA white oak	-0.315339		Section Virentes+NA white oak	-8.8973
T0252880	Q. pontica+Q. sadleriana	9.26603		EA white oak+NA white oak	3.416
T0252990	Q. pontica+Q. sadleriana	0.310495		EA white oak+NA white oak	1.63064
T0254860	Q. pontica+Q. sadleriana	2.95825		EA white oak+NA white oak	0.219769
T0255850	Q. pontica+Q. sadleriana	11.1176		Section Virentes+NA white oak	-0.395161
T0256190	Q. pontica+Q. sadleriana	20.9839		EA white oak+NA white oak	0.000117
T0256210	Q. pontica+EA white oak	-0.000131		EA white oak+NA white oak	0.051738
T0256290	Q. pontica+Q. sadleriana	45.5719		EA white oak+NA white oak	14.1322
T0256360	Q. pontica+Q. sadleriana	17.7187		Section Virentes+NA white oak	-0.061483
T0257190	Q. pontica+Q. sadleriana	32.5487		EA white oak+NA white oak	3.12922
T0257350	Q. pontica+Q. sadleriana	0.518855		Section Virentes+NA white oak	-0.065713
T0257580	Q. pontica+Q. sadleriana	10.767		EA white oak+NA white oak	0.015348
T0258990	Q. pontica+Q. sadleriana	33.2573		Section Virentes+NA white oak	-1.47278
T0260490	Q. pontica+Q. sadleriana	4.03974		Section Virentes+NA white oak	-0.148881
T0260520	Q. pontica+Q. sadleriana	10.1561		EA white oak+NA white oak	3.58662
T0260980	Q. pontica+Q. sadleriana	7.90799		Section Virentes+NA white oak	-0.277375
T0261030	Q. pontica+Q. sadleriana	6.05341		Section Virentes+NA white oak	-0.014838
T0261140	Q. pontica+Q. sadleriana	20.6601		EA white oak+NA white oak	7.22322
T0261470	Q. pontica+Q. sadleriana	17.2819		Section Virentes+NA white oak	-0.579898
T0262810	Q. pontica+EA white oak	-3.91128		Section Virentes+NA white oak	-6.34387
T0263610	Q. pontica+Q. sadleriana	15.7426		Section Virentes+NA white oak	-1.30201
T0263940	Q. pontica+Q. sadleriana	3.9503		EA white oak+NA white oak	3.30317
T0263970	Q. pontica+Q. sadleriana	1.53685		EA white oak+NA white oak	0.141623
T0264490	Q. pontica+Q. sadleriana	0.398777		EA white oak+NA white oak	0.030741
T0264630	Q. pontica+Q. sadleriana	1.27238		EA white oak+NA white oak	0.013343
T0264710	Q. pontica+Q. sadleriana	14.4965		Section Virentes+NA white oak	-0.240377
T0264720	Q. pontica+EA white oak	-0.528331		Section Virentes+NA white oak	-6.57403
T0264760	Q. pontica+Q. sadleriana	25.2862		Section Virentes+NA white oak	-0.135264
T0264840	Q. pontica+Q. sadleriana	1.42575		EA white oak+NA white oak	0.083856
T0264850	Q. pontica+Q. sadleriana	0.68219		EA white oak+NA white oak	0.079315
T0264950	Q. pontica+Q. sadleriana	0.405761		EA white oak+NA white oak	0.015764
T0264960	Q. pontica+EA white oak	-1.48225		Section Virentes+NA white oak	-0.066881
T0265160	Q. pontica+Q. sadleriana	24.8819		EA white oak+NA white oak	2.38489
T0265170	Q. pontica+Q. sadleriana	18.5609		Section Virentes+NA white oak	-2.6715
T0265290	Q. pontica+EA white oak	-0.951574		EA white oak+NA white oak	0.10106
T0265400	Q. pontica+Q. sadleriana	3.11101		Section Virentes+NA white oak	-0.143775
T0265620	Q. pontica+Q. sadleriana	50.1401		EA white oak+NA white oak	0.302636
T0265900	Q. pontica+Q. sadleriana	78.2482		Section Virentes+NA white oak	-4.24164
T0265920	Q. pontica+Q. sadleriana	1.46401		Section Virentes+NA white oak	-0.181005
T0265940	Q. pontica+Q. sadleriana	4.53279		Section Virentes+NA white oak	-1.49976
T0265960	Q. pontica+Q. sadleriana	24.9889		Section Virentes+NA white oak	-1.22894
T0267230	Q. pontica+Q. sadleriana	3.21172		EA white oak+NA white oak	0.242758
T0267250	Q. pontica+Q. sadleriana	0.508838		EA white oak+NA white oak	0.061969
T0269670	Q. pontica+Q. sadleriana	1.17912		Section Virentes+NA white oak	-0.667695
T0270820	Q. pontica+Q. sadleriana	0.812422		EA white oak+NA white oak	0.093657
T0270980	Q. pontica+Q. sadleriana	15.9384		Section Virentes+NA white oak	-0.000723
T0271240	Q. pontica+Q. sadleriana	15.5365		Section Virentes+NA white oak	-0.311215
T0271930	Q. pontica+Q. sadleriana	5.92653		Section Virentes+NA white oak	-0.459558
T0271980	Q. pontica+Q. sadleriana	3.44567		Section Virentes+NA white oak	-3.02814
T0272260	Q. pontica+Q. sadleriana	12.522		Section Virentes+NA white oak	-0.261901
T0272780	Q. pontica+Q. sadleriana	35.9438		Section Virentes+NA white oak	-1.05564
T0272820	Q. pontica+Q. sadleriana	0.492592		EA white oak+NA white oak	0.002054
T0273080	Q. pontica+EA white oak	-0.781356		Section Virentes+NA white oak	-3.40321
T0273150	Q. pontica+Q. sadleriana	6.82073		Section Virentes+NA white oak	-0.544757
T0275100	Q. pontica+Q. sadleriana	6.00299		EA white oak+NA white oak	0.117503
T0275230	Q. pontica+Q. sadleriana	23.5994		EA white oak+NA white oak	8.31163
T0275340	Q. pontica+Q. sadleriana	10.4314		Section Virentes+NA white oak	-0.356087
T0275520	Q. pontica+Q. sadleriana	1.80406		Section Virentes+NA white oak	-0.112203
T0275550	Q. pontica+Q. sadleriana	54.6465		Section Virentes+NA white oak	-0.287597
T0275690	Q. pontica+Q. sadleriana	12.0352		EA white oak+NA white oak	2.24307
T0275910	Q. pontica+Q. sadleriana	3.70071		EA white oak+NA white oak	0.465714
T0276350	Q. pontica+Q. sadleriana	6.16438		Section Virentes+NA white oak	-0.948307
T0276360	Q. pontica+Q. sadleriana	26.1482		Section Virentes+NA white oak	-0.037511
T0277850	Q. pontica+Q. sadleriana	4.51746		Section Virentes+NA white oak	-0.033782
T0277910	Q. pontica+Q. sadleriana	0.666665		Section Virentes+NA white oak	-0.071656
T0278730	Q. pontica+Q. sadleriana	42.5507		Section Virentes+NA white oak	-1.73248
T0278970	Q. pontica+Q. sadleriana	23.3279		EA white oak+NA white oak	3.5072
T0279020	Q. pontica+Q. sadleriana	5.42566		Section Virentes+NA white oak	-0.121396
T0279230	Q. pontica+Q. sadleriana	16.58		EA white oak+NA white oak	3.58802
T0279420	Q. pontica+EA white oak	-2.29552		EA white oak+NA white oak	0.067931
T0279730	Q. pontica+Q. sadleriana	37.5378		EA white oak+NA white oak	0.305298
T0280120	Q. pontica+Q. sadleriana	52.0605		EA white oak+NA white oak	3.71088
T0280140	Q. pontica+Q. sadleriana	18.2129		EA white oak+NA white oak	0.893936
T0280150	Q. pontica+Q. sadleriana	37.137		EA white oak+NA white oak	3.80992
T0280180	Q. pontica+Q. sadleriana	28.1781		EA white oak+NA white oak	9.96412
T0280300	Q. pontica+Q. sadleriana	13.4305		Section Virentes+NA white oak	-4.70309
T0280480	Q. pontica+EA white oak	-0.582513		EA white oak+NA white oak	0.120405
T0280510	Q. pontica+Q. sadleriana	4.71002		Section Virentes+NA white oak	-0.141928
T0280720	Q. pontica+EA white oak	-0.548069		Section Virentes+NA white oak	-3.84289
T0280770	Q. pontica+Q. sadleriana	28.8118		EA white oak+NA white oak	15.4314
T0281150	Q. pontica+Q. sadleriana	3.35494		Section Virentes+NA white oak	-0.213562
T0282070	Q. pontica+Q. sadleriana	1.84376		Section Virentes+NA white oak	-0.034617
T0282130	Q. pontica+Q. sadleriana	37.7217		EA white oak+NA white oak	8.85339
T0282280	Q. pontica+Q. sadleriana	20.5673		Section Virentes+NA white oak	-0.812193
T0283210	Q. pontica+Q. sadleriana	20.3501		Section Virentes+NA white oak	-0.113081
T0283690	Q. pontica+Q. sadleriana	5.57998		Section Virentes+NA white oak	-0.009702
T0283900	Q. pontica+EA white oak	-1.88636		Section Virentes+NA white oak	-6.31874
T0284130	Q. pontica+Q. sadleriana	25.1432		EA white oak+NA white oak	3.6376
T0284380	Q. pontica+EA white oak	-10.0164		EA white oak+NA white oak	0.088043
T0285780	Q. pontica+Q. sadleriana	1.64271		Section Virentes+NA white oak	-0.165856
T0285970	Q. pontica+Q. sadleriana	3.66023		Section Virentes+NA white oak	-0.193723
T0286050	Q. pontica+Q. sadleriana	14.3142		Section Virentes+NA white oak	-0.056625
T0286240	Q. pontica+Q. sadleriana	3.30994		EA white oak+NA white oak	2.04567
T0287290	Q. pontica+Q. sadleriana	7.55912		Section Virentes+NA white oak	-0.623443
T0287890	Q. pontica+Q. sadleriana	4.04508		Section Virentes+NA white oak	-0.42663
T0288380	Q. pontica+Q. sadleriana	0.92327		Section Virentes+NA white oak	-0.421469
T0288650	Q. pontica+Q. sadleriana	0.648871		EA white oak+NA white oak	0.100629
T0288850	Q. pontica+Q. sadleriana	1.2394		EA white oak+NA white oak	0.159222
T0288870	Q. pontica+Q. sadleriana	41.0366		Section Virentes+NA white oak	-0.458764
T0288900	Q. pontica+Q. sadleriana	19.204		EA white oak+NA white oak	3.6233
T0288910	Q. pontica+Q. sadleriana	54.8928		EA white oak+NA white oak	21.9965
T0289980	Q. pontica+Q. sadleriana	5.24267		Section Virentes+NA white oak	-0.043197
T0290010	Q. pontica+Q. sadleriana	7.38203		EA white oak+NA white oak	0.050838
T0290590	Q. pontica+Q. sadleriana	22.0211		Section Virentes+NA white oak	-0.298272
T0290740	Q. pontica+EA white oak	-5.05597		EA white oak+NA white oak	0.13689
T0290750	Q. pontica+Q. sadleriana	0.197041		EA white oak+NA white oak	0.086528
T0290970	Q. pontica+Q. sadleriana	7.3764		EA white oak+NA white oak	4.23931
T0291380	Q. pontica+Q. sadleriana	93.841		EA white oak+NA white oak	16.735
T0291400	Q. pontica+Q. sadleriana	28.2844		EA white oak+NA white oak	5.03959
T0291790	Q. pontica+Q. sadleriana	15.6614		Section Virentes+NA white oak	-0.805647
T0291800	Q. pontica+Q. sadleriana	5.20064		Section Virentes+NA white oak	-0.035066
T0291930	Q. pontica+Q. sadleriana	32.8098		EA white oak+NA white oak	3.23834
T0291940	Q. pontica+Q. sadleriana	17.9439		Section Virentes+NA white oak	-0.606692
T0291960	Q. pontica+Q. sadleriana	21.3698		Section Virentes+NA white oak	-0.552292
T0292040	Q. pontica+Q. sadleriana	5.56824		EA white oak+NA white oak	4.20418
T0294530	Q. pontica+Q. sadleriana	31.2556		EA white oak+NA white oak	7.35481
T0294590	Q. pontica+Q. sadleriana	77.5191		EA white oak+NA white oak	11.4423
T0296160	Q. pontica+Q. sadleriana	26.651		EA white oak+NA white oak	11.196
T0296630	Q. pontica+Q. sadleriana	0.745691		EA white oak+NA white oak	0.085038
T0297370	Q. pontica+Q. sadleriana	22.1974		Section Virentes+NA white oak	-0.271819
T0297590	Q. pontica+Q. sadleriana	39.4702		Section Virentes+NA white oak	-1.30872
T0297750	Q. pontica+Q. sadleriana	30.2925		EA white oak+NA white oak	4.50233
T0297790	Q. pontica+EA white oak	-0.975706		EA white oak+NA white oak	0.193554
T0298030	Q. pontica+Q. sadleriana	1.30123		EA white oak+NA white oak	0.187962
T0298050	Q. pontica+Q. sadleriana	10.3543		Section Virentes+NA white oak	-0.071868
T0298060	Q. pontica+Q. sadleriana	5.55769		EA white oak+NA white oak	0.039519
T0299800	Q. pontica+Q. sadleriana	37.9266		EA white oak+NA white oak	3.23164
T0300250	Q. pontica+Q. sadleriana	12.5829		EA white oak+NA white oak	5.74022
T0300280	Q. pontica+Q. sadleriana	12.2304		Section Virentes+NA white oak	-0.042533
T0300370	Q. pontica+EA white oak	-4.09847		Section Virentes+NA white oak	-3.85611
T0300510	Q. pontica+Q. sadleriana	5.20501		Section Virentes+NA white oak	-0.182053
T0301030	Q. pontica+Q. sadleriana	39.7079		EA white oak+NA white oak	9.4215
T0301040	Q. pontica+Q. sadleriana	22.7614		EA white oak+NA white oak	11.1337
T0301060	Q. pontica+Q. sadleriana	21.375		Section Virentes+NA white oak	-1.10159
T0301330	Q. pontica+Q. sadleriana	110.484		EA white oak+NA white oak	40.5877
T0301390	Q. pontica+Q. sadleriana	4.93679		Section Virentes+NA white oak	-0.453953
T0301400	Q. pontica+Q. sadleriana	3.44056		EA white oak+NA white oak	3.47756
T0301520	Q. pontica+Q. sadleriana	1.9242		EA white oak+NA white oak	0.329273
T0303610	Q. pontica+Q. sadleriana	33.6785		Section Virentes+NA white oak	-0.200037
T0303640	Q. pontica+Q. sadleriana	1.1408		Section Virentes+NA white oak	-0.170205
T0303660	Q. pontica+Q. sadleriana	6.97999		EA white oak+NA white oak	4.25981
T0304110	Q. pontica+Q. sadleriana	2.62363		EA white oak+NA white oak	0.403244
T0304280	Q. pontica+Q. sadleriana	6.00104		EA white oak+NA white oak	0.120567
T0304310	Q. pontica+Q. sadleriana	11.4467		Section Virentes+NA white oak	-0.256509
T0304420	Q. pontica+Q. sadleriana	28.1203		Section Virentes+NA white oak	-0.774111
T0304470	Q. pontica+Q. sadleriana	27.4787		Section Virentes+NA white oak	-0.324426
T0304530	Q. pontica+Q. sadleriana	2.836		EA white oak+NA white oak	0.154524
T0304820	Q. pontica+Q. sadleriana	21.2751		EA white oak+NA white oak	3.02475
T0304850	Q. pontica+Q. sadleriana	32.3569		EA white oak+NA white oak	0.051588
T0304870	Q. pontica+Q. sadleriana	24.205		Section Virentes+NA white oak	-0.215388
T0304890	Q. pontica+Q. sadleriana	15.505		Section Virentes+NA white oak	-0.390851
T0305820	Q. pontica+EA white oak	-19.461		Section Virentes+NA white oak	-13.3576
T0307210	Q. pontica+Q. sadleriana	1.19502		EA white oak+NA white oak	0.269209
T0307540	Q. pontica+Q. sadleriana	3.52328		Section Virentes+NA white oak	-0.181332
T0309430	Q. pontica+Q. sadleriana	70.4		EA white oak+NA white oak	5.49004
T0309450	Q. pontica+Q. sadleriana	13.8715		Section Virentes+NA white oak	-1.10945
T0309480	Q. pontica+Q. sadleriana	10.0676		EA white oak+NA white oak	3.15236
T0310360	Q. pontica+Q. sadleriana	22.4843		Section Virentes+NA white oak	-3.13372
T0310400	Q. pontica+Q. sadleriana	23.1512		EA white oak+NA white oak	9.08641
T0311930	Q. pontica+Q. sadleriana	20.3865		Section Virentes+NA white oak	-0.718426
T0312540	Q. pontica+EA white oak	-0.197854		EA white oak+NA white oak	0.051321
T0313140	Q. pontica+Q. sadleriana	5.42049		Section Virentes+NA white oak	-0.227823
T0313440	Q. pontica+Q. sadleriana	6.08005		EA white oak+NA white oak	0.304329
T0313450	Q. pontica+EA white oak	-3.50369		Section Virentes+NA white oak	-4.336
T0313560	Q. pontica+Q. sadleriana	34.6008		Section Virentes+NA white oak	-0.793879
T0313660	Q. pontica+Q. sadleriana	12.3723		Section Virentes+NA white oak	-0.083277
T0313680	Q. pontica+EA white oak	-1.9932		Section Virentes+NA white oak	-2.60125
T0313710	Q. pontica+Q. sadleriana	0.955521		Section Virentes+NA white oak	-0.097674
T0313920	Q. pontica+Q. sadleriana	0.246576		Section Virentes+NA white oak	-0.348433
T0314120	Q. pontica+EA white oak	-1.13949		EA white oak+NA white oak	0.266814
T0315180	Q. pontica+Q. sadleriana	20.3383		Section Virentes+NA white oak	-3.11921
T0315210	Q. pontica+Q. sadleriana	26.7243		EA white oak+NA white oak	4.12127
T0315320	Q. pontica+Q. sadleriana	19.7922		EA white oak+NA white oak	2.26874
T0315360	Q. pontica+Q. sadleriana	0.852979		Section Virentes+NA white oak	-1.24469
T0315370	Q. pontica+Q. sadleriana	14.1972		EA white oak+NA white oak	3.05639
T0315390	Q. pontica+Q. sadleriana	0.079538		Section Virentes+NA white oak	-0.245447
T0315400	Q. pontica+Q. sadleriana	10.3439		Section Virentes+NA white oak	-0.753842
T0315410	Q. pontica+Q. sadleriana	20.7773		Section Virentes+NA white oak	-3.59189
T0315420	Q. pontica+Q. sadleriana	0.649014		Section Virentes+NA white oak	-0.012442
T0315860	Q. pontica+EA white oak	-1.98385		EA white oak+NA white oak	0.027755
T0316480	Q. pontica+Q. sadleriana	40.8579		EA white oak+NA white oak	0.017563
T0316700	Q. pontica+Q. sadleriana	14.1678		EA white oak+NA white oak	0.153591
T0316970	Q. pontica+Q. sadleriana	3.99069		Section Virentes+NA white oak	-0.010743
T0317030	Q. pontica+Q. sadleriana	5.5976		EA white oak+NA white oak	0.065527
T0317420	Q. pontica+Q. sadleriana	16.2558		Section Virentes+NA white oak	-0.018273
T0317470	Q. pontica+Q. sadleriana	32.461		EA white oak+NA white oak	3.52064
T0317670	Q. pontica+Q. sadleriana	11.4721		EA white oak+NA white oak	0.125625
T0317920	Q. pontica+Q. sadleriana	15.6506		Section Virentes+NA white oak	-0.030905
T0318400	Q. pontica+Q. sadleriana	4.98672		Section Virentes+NA white oak	-0.451245
T0318440	Q. pontica+Q. sadleriana	10.8625		EA white oak+NA white oak	3.54768
T0318600	Q. pontica+Q. sadleriana	3.2076		EA white oak+NA white oak	0.159296
T0319260	Q. pontica+Q. sadleriana	78.9701		EA white oak+NA white oak	6.73057
T0319290	Q. pontica+EA white oak	-4.67938		Section Virentes+NA white oak	-5.46261
T0319390	Q. pontica+Q. sadleriana	19.8902		EA white oak+NA white oak	4.30159
T0319920	Q. pontica+Q. sadleriana	25.9853		Section Virentes+NA white oak	-2.28735
T0321670	Q. pontica+Q. sadleriana	28.1696		EA white oak+NA white oak	5.07512
T0321680	Q. pontica+Q. sadleriana	6.35381		Section Virentes+NA white oak	-0.37257
T0322180	Q. pontica+Q. sadleriana	7.00335		EA white oak+NA white oak	0.070272
T0322610	Q. pontica+Q. sadleriana	1.27756		Section Virentes+NA white oak	-0.256307
T0322880	Q. pontica+EA white oak	-4.06553		EA white oak+NA white oak	4.10749
T0323400	Q. pontica+EA white oak	-6.95982		Section Virentes+NA white oak	-9.52724
T0324560	Q. pontica+Q. sadleriana	12.3518		EA white oak+NA white oak	0.055154
T0325320	Q. pontica+EA white oak	-0.186957		EA white oak+NA white oak	0.104686
T0325510	Q. pontica+Q. sadleriana	99.3516		EA white oak+NA white oak	30.7147
T0326330	Q. pontica+Q. sadleriana	59.3892		EA white oak+NA white oak	4.17685
T0326470	Q. pontica+EA white oak	-1.6052		EA white oak+NA white oak	0.317108
T0326490	Q. pontica+EA white oak	-0.391252		EA white oak+NA white oak	0.147264
T0327560	Q. pontica+Q. sadleriana	9.25989		Section Virentes+NA white oak	-1.69374
T0327590	Q. pontica+Q. sadleriana	1.16216		EA white oak+NA white oak	0.126256
T0327960	Q. pontica+Q. sadleriana	4.31394		EA white oak+NA white oak	2.61955
T0328110	Q. pontica+Q. sadleriana	61.4742		EA white oak+NA white oak	11.7375
T0328120	Q. pontica+Q. sadleriana	18.037		EA white oak+NA white oak	4.01726
T0328140	Q. pontica+Q. sadleriana	6.37365		Section Virentes+NA white oak	-0.065791
T0328170	Q. pontica+Q. sadleriana	12.6458		EA white oak+NA white oak	5.04894
T0328190	Q. pontica+Q. sadleriana	0.201744		Section Virentes+NA white oak	-0.230077
T0328200	Q. pontica+Q. sadleriana	11.3871		Section Virentes+NA white oak	-3.98358
T0328360	Q. pontica+Q. sadleriana	11.0693		Section Virentes+NA white oak	-3.43358
T0328600	Q. pontica+Q. sadleriana	0.894034		EA white oak+NA white oak	0.116331
T0328690	Q. pontica+Q. sadleriana	10.7439		Section Virentes+NA white oak	-1.10497
T0328830	Q. pontica+Q. sadleriana	1.21119		EA white oak+NA white oak	0.143774
T0329580	Q. pontica+EA white oak	-3.03668		EA white oak+NA white oak	0.257998
T0330170	Q. pontica+Q. sadleriana	25.6867		EA white oak+NA white oak	3.69278
T0330250	Q. pontica+Q. sadleriana	28.2359		Section Virentes+NA white oak	-0.010608
T0330280	Q. pontica+Q. sadleriana	8.77093		EA white oak+NA white oak	1.7472
T0330300	Q. pontica+Q. sadleriana	36.3334		EA white oak+NA white oak	14.3948
T0333020	Q. pontica+Q. sadleriana	1.90124		EA white oak+NA white oak	1.66473
T0333270	Q. pontica+Q. sadleriana	0.464041		EA white oak+NA white oak	0.06066
T0334920	Q. pontica+Q. sadleriana	68.6361		EA white oak+NA white oak	13.4262
T0336090	Q. pontica+Q. sadleriana	1.86083		EA white oak+NA white oak	0.033005
T0336120	Q. pontica+Q. sadleriana	22.833		Section Virentes+NA white oak	-0.192689
T0336150	Q. pontica+Q. sadleriana	8.74418		EA white oak+NA white oak	0.335662
T0336780	Q. pontica+Q. sadleriana	4.98779		EA white oak+NA white oak	0.057694
T0336850	Q. pontica+Q. sadleriana	18.3197		EA white oak+NA white oak	6.36457
T0337000	Q. pontica+Q. sadleriana	13.457		EA white oak+NA white oak	0.108663
T0337010	Q. pontica+Q. sadleriana	18.5135		EA white oak+NA white oak	3.80214
T0337360	Q. pontica+Q. sadleriana	45.221		EA white oak+NA white oak	3.87496
T0337420	Q. pontica+Q. sadleriana	19.1413		EA white oak+NA white oak	0.479255
T0337880	Q. pontica+Q. sadleriana	16.9183		EA white oak+NA white oak	5.79079
T0337910	Q. pontica+EA white oak	-4.40574		Section Virentes+NA white oak	-2.15622
T0337920	Q. pontica+EA white oak	-3.75304		Section Virentes+NA white oak	-3.03629
T0338560	Q. pontica+Q. sadleriana	6.85295		EA white oak+NA white oak	0.37941
T0338640	Q. pontica+Q. sadleriana	11.7932		EA white oak+NA white oak	0.018589
T0338870	Q. pontica+Q. sadleriana	7.79937		EA white oak+NA white oak	0.231879
T0338960	Q. pontica+Q. sadleriana	21.5266		EA white oak+NA white oak	0.396455
T0340010	Q. pontica+Q. sadleriana	12.5173		EA white oak+NA white oak	1.18637
T0340020	Q. pontica+Q. sadleriana	16.1889		EA white oak+NA white oak	0.427532
T0340740	Q. pontica+EA white oak	-6.09801		Section Virentes+NA white oak	-0.278712
T0340860	Q. pontica+EA white oak	-4.11411		Section Virentes+NA white oak	-0.049155
T0342320	Q. pontica+Q. sadleriana	6.0739		EA white oak+NA white oak	1.55784
T0342390	Q. pontica+Q. sadleriana	12.5991		Section Virentes+NA white oak	-0.04502
T0342480	Q. pontica+Q. sadleriana	12.0082		EA white oak+NA white oak	3.98021
T0343500	Q. pontica+Q. sadleriana	37.4187		EA white oak+NA white oak	7.34597
T0343510	Q. pontica+Q. sadleriana	0.788542		EA white oak+NA white oak	0.067023
T0343520	Q. pontica+Q. sadleriana	6.15255		EA white oak+NA white oak	0.041444
T0343650	Q. pontica+Q. sadleriana	2.29699		EA white oak+NA white oak	0.024194
T0343820	Q. pontica+Q. sadleriana	5.46314		EA white oak+NA white oak	0.1608
T0344180	Q. pontica+Q. sadleriana	14.4901		Section Virentes+NA white oak	-1.77329
T0345420	Q. pontica+Q. sadleriana	17.0235		Section Virentes+NA white oak	-6.63093
T0345480	Q. pontica+Q. sadleriana	0.332199		EA white oak+NA white oak	0.023767
T0345550	Q. pontica+Q. sadleriana	27.528		EA white oak+NA white oak	2.5778
T0345560	Q. pontica+Q. sadleriana	99.5532		EA white oak+NA white oak	20.3674
T0346120	Q. pontica+Q. sadleriana	8.63643		Section Virentes+NA white oak	-0.450011
T0346340	Q. pontica+Q. sadleriana	4.34148		EA white oak+NA white oak	0.130775
T0346360	Q. pontica+Q. sadleriana	0.70508		Section Virentes+NA white oak	-0.697853
T0346380	Q. pontica+Q. sadleriana	0.651152		Section Virentes+NA white oak	-0.053201
T0346420	Q. pontica+Q. sadleriana	8.00495		EA white oak+NA white oak	0.029998
T0347520	Q. pontica+Q. sadleriana	10.7218		EA white oak+NA white oak	4.16316
T0347780	Q. pontica+Q. sadleriana	41.4006		Section Virentes+NA white oak	-0.563295
T0348910	Q. pontica+Q. sadleriana	66.7219		Section Virentes+NA white oak	-1.27573
T0348940	Q. pontica+Q. sadleriana	7.63976		EA white oak+NA white oak	0.069513
T0349620	Q. pontica+EA white oak	-5.3354		Section Virentes+NA white oak	-4.94336
T0350300	Q. pontica+Q. sadleriana	5.09581		Section Virentes+NA white oak	-0.333737
T0350730	Q. pontica+Q. sadleriana	12.0139		Section Virentes+NA white oak	-0.839222
T0350830	Q. pontica+Q. sadleriana	5.88921		EA white oak+NA white oak	3.95734
T0350870	Q. pontica+Q. sadleriana	25.9786		EA white oak+NA white oak	7.17803
T0350890	Q. pontica+Q. sadleriana	45.2013		EA white oak+NA white oak	18.7466
T0350940	Q. pontica+Q. sadleriana	3.28241		Section Virentes+NA white oak	-0.527334
T0350970	Q. pontica+Q. sadleriana	3.88086		EA white oak+NA white oak	0.246841
T0351140	Q. pontica+EA white oak	-0.010379		EA white oak+NA white oak	0.097755
T0351330	Q. pontica+EA white oak	-7.17846		Section Virentes+NA white oak	-0.973888
T0351350	Q. pontica+Q. sadleriana	13.6823		Section Virentes+NA white oak	-0.128085
T0351430	Q. pontica+Q. sadleriana	32.2299		EA white oak+NA white oak	3.43449
T0351490	Q. pontica+Q. sadleriana	0.159078		EA white oak+NA white oak	0.089298
T0352000	Q. pontica+Q. sadleriana	1.08152		Section Virentes+NA white oak	-0.00578
T0352210	Q. pontica+Q. sadleriana	14.6531		EA white oak+NA white oak	0.07088
T0352410	Q. pontica+Q. sadleriana	0.573887		EA white oak+NA white oak	0.13267
T0353120	Q. pontica+Q. sadleriana	32.8115		EA white oak+NA white oak	1.08026
T0354070	Q. pontica+Q. sadleriana	16.3034		EA white oak+NA white oak	10.7443
T0354500	Q. pontica+Q. sadleriana	0.915381		EA white oak+NA white oak	0.111547
T0355590	Q. pontica+EA white oak	-4.75503		EA white oak+NA white oak	0.23494
T0355710	Q. pontica+Q. sadleriana	9.42375		Section Virentes+NA white oak	-4.1296
T0355720	Q. pontica+EA white oak	-0.260439		EA white oak+NA white oak	0.097131
T0356050	Q. pontica+Q. sadleriana	49.888		EA white oak+NA white oak	5.43938
T0356180	Q. pontica+Q. sadleriana	17.1255		EA white oak+NA white oak	0.212679
T0356580	Q. pontica+Q. sadleriana	35.7306		EA white oak+NA white oak	0.687504
T0357380	Q. pontica+Q. sadleriana	0.760701		EA white oak+NA white oak	0.158731
T0357390	Q. pontica+Q. sadleriana	12.4259		Section Virentes+NA white oak	-0.24625
T0358450	Q. pontica+Q. sadleriana	6.63195		Section Virentes+NA white oak	-0.320584
T0359120	Q. pontica+Q. sadleriana	77.8654		EA white oak+NA white oak	20.2893
T0359360	Q. pontica+Q. sadleriana	9.94495		Section Virentes+NA white oak	-0.111497
T0361080	Q. pontica+Q. sadleriana	9.68377		Section Virentes+NA white oak	-0.892126
T0361090	Q. pontica+Q. sadleriana	15.6006		Section Virentes+NA white oak	-1.32109
T0361100	Q. pontica+Q. sadleriana	0.80354		Section Virentes+NA white oak	-0.425663
T0361110	Q. pontica+Q. sadleriana	6.83506		Section Virentes+NA white oak	-0.361083
T0361130	Q. pontica+Q. sadleriana	55.6967		Section Virentes+NA white oak	-0.320766
T0361150	Q. pontica+Q. sadleriana	49.0643		Section Virentes+NA white oak	-0.779137
T0361370	Q. pontica+Q. sadleriana	0.050522		Section Virentes+NA white oak	-0.30324
T0361650	Q. pontica+Q. sadleriana	51.8767		Section Virentes+NA white oak	-0.303153
T0361740	Q. pontica+Q. sadleriana	18.0748		Section Virentes+NA white oak	-0.190035
T0362280	Q. pontica+Q. sadleriana	0.840454		Section Virentes+NA white oak	-0.292235
T0362810	Q. pontica+Q. sadleriana	0.55047		Section Virentes+NA white oak	-0.747744
T0362870	Q. pontica+EA white oak	-1.44181		EA white oak+NA white oak	1.91213
T0363030	Q. pontica+Q. sadleriana	0.57824		EA white oak+NA white oak	0.064537
T0363040	Q. pontica+Q. sadleriana	20.3833		Section Virentes+NA white oak	-1.21082
T0364010	Q. pontica+Q. sadleriana	1.13953		EA white oak+NA white oak	0.067372
T0364350	Q. pontica+Q. sadleriana	6.04267		Section Virentes+NA white oak	-0.420433
T0365090	Q. pontica+Q. sadleriana	4.47755		EA white oak+NA white oak	3.47886
T0366500	Q. pontica+Q. sadleriana	39.6736		EA white oak+NA white oak	12.3313
T0366570	Q. pontica+Q. sadleriana	9.54646		Section Virentes+NA white oak	-0.532104
T0366610	Q. pontica+Q. sadleriana	12.1669		EA white oak+NA white oak	0.135284
T0366620	Q. pontica+Q. sadleriana	27.9311		EA white oak+NA white oak	2.69425
T0366630	Q. pontica+Q. sadleriana	20.1156		EA white oak+NA white oak	6.02926
T0367440	Q. pontica+Q. sadleriana	34.154		EA white oak+NA white oak	0.198737
T0367450	Q. pontica+Q. sadleriana	12.3003		EA white oak+NA white oak	3.8051
T0367610	Q. pontica+Q. sadleriana	35.434		Section Virentes+NA white oak	-0.907597
T0368390	Q. pontica+Q. sadleriana	2.92805		Section Virentes+NA white oak	-0.017449
T0368450	Q. pontica+Q. sadleriana	2.58104		EA white oak+NA white oak	3.58309
T0369170	Q. pontica+Q. sadleriana	42.3817		Section Virentes+NA white oak	-2.13292
T0369660	Q. pontica+Q. sadleriana	12.2559		Section Virentes+NA white oak	-0.012158
T0369710	Q. pontica+Q. sadleriana	4.94279		Section Virentes+NA white oak	-0.077845
T0370970	Q. pontica+EA white oak	-0.409969		EA white oak+NA white oak	0.157687
T0371030	Q. pontica+Q. sadleriana	23.8948		EA white oak+NA white oak	0.017235
T0371160	Q. pontica+Q. sadleriana	48.9351		EA white oak+NA white oak	7.56428
T0371210	Q. pontica+Q. sadleriana	8.03419		Section Virentes+NA white oak	-0.276695
T0371460	Q. pontica+Q. sadleriana	22.9174		Section Virentes+NA white oak	-0.045972
T0371500	Q. pontica+Q. sadleriana	6.38928		EA white oak+NA white oak	0.206035
T0371520	Q. pontica+Q. sadleriana	14.1006		EA white oak+NA white oak	7.54111
T0371730	Q. pontica+Q. sadleriana	6.67352		EA white oak+NA white oak	3.66732
T0372300	Q. pontica+EA white oak	-7.14907		EA white oak+NA white oak	1.2979
T0372680	Q. pontica+Q. sadleriana	16.6729		EA white oak+NA white oak	7.59311
T0374810	Q. pontica+Q. sadleriana	6.98262		Section Virentes+NA white oak	-1.78789
T0374820	Q. pontica+EA white oak	-33.7593		Section Virentes+NA white oak	-34.2879
T0374840	Q. pontica+Q. sadleriana	1.24092		EA white oak+NA white oak	1.41683
T0374870	Q. pontica+Q. sadleriana	11.1667		EA white oak+NA white oak	1.50313
T0374890	Q. pontica+Q. sadleriana	6.04473		EA white oak+NA white oak	0.013033
T0375440	Q. pontica+Q. sadleriana	2.86771		EA white oak+NA white oak	0.216006
T0375450	Q. pontica+Q. sadleriana	14.5514		Section Virentes+NA white oak	-0.495145
T0375470	Q. pontica+Q. sadleriana	11.162		EA white oak+NA white oak	0.230887
T0375620	Q. pontica+Q. sadleriana	1.02331		EA white oak+NA white oak	0.161634
T0375640	Q. pontica+Q. sadleriana	6.57664		EA white oak+NA white oak	0.096115
T0376800	Q. pontica+Q. sadleriana	7.3575		Section Virentes+NA white oak	-0.768048
T0376960	Q. pontica+Q. sadleriana	8.65869		EA white oak+NA white oak	0.076068
T0376980	Q. pontica+Q. sadleriana	3.5503		Section Virentes+NA white oak	-0.399383
T0377160	Q. pontica+Q. sadleriana	0.805211		EA white oak+NA white oak	0.086915
T0377170	Q. pontica+Q. sadleriana	6.00769		EA white oak+NA white oak	0.157729
T0377180	Q. pontica+Q. sadleriana	23.0777		EA white oak+NA white oak	3.78317
T0377210	Q. pontica+Q. sadleriana	13.5187		EA white oak+NA white oak	5.83595
T0377580	Q. pontica+Q. sadleriana	0.733207		EA white oak+NA white oak	0.060292
T0378900	Q. pontica+Q. sadleriana	0.701517		EA white oak+NA white oak	0.081169
T0379650	Q. pontica+EA white oak	-1.99027		Section Virentes+NA white oak	-0.015475
T0379870	Q. pontica+Q. sadleriana	5.63751		Section Virentes+NA white oak	-0.222412
T0379910	Q. pontica+Q. sadleriana	2.95564		Section Virentes+NA white oak	-0.083213
T0380890	Q. pontica+Q. sadleriana	29.9024		Section Virentes+NA white oak	-0.536633
T0380930	Q. pontica+Q. sadleriana	53.2984		EA white oak+NA white oak	7.07409
T0381010	Q. pontica+Q. sadleriana	0.78817		EA white oak+NA white oak	0.074492
T0381300	Q. pontica+Q. sadleriana	26.3356		EA white oak+NA white oak	5.96475
T0382240	Q. pontica+Q. sadleriana	28.0721		EA white oak+NA white oak	3.45152
T0383020	Q. pontica+Q. sadleriana	15.6768		EA white oak+NA white oak	4.9093
T0383040	Q. pontica+Q. sadleriana	20.1384		Section Virentes+NA white oak	-0.302928
T0383060	Q. pontica+EA white oak	-0.613909		Section Virentes+NA white oak	-0.001077
T0383070	Q. pontica+Q. sadleriana	10.4238		EA white oak+NA white oak	1.54718
T0383220	Q. pontica+Q. sadleriana	1.3784		EA white oak+NA white oak	0.006636
T0383270	Q. pontica+Q. sadleriana	7.78918		EA white oak+NA white oak	0.176248
T0384680	Q. pontica+Q. sadleriana	5.57435		Section Virentes+NA white oak	-0.006793
T0384750	Q. pontica+Q. sadleriana	3.89325		Section Virentes+NA white oak	-4.85572
T0385620	Q. pontica+Q. sadleriana	13.7061		Section Virentes+NA white oak	-0.210499
T0386240	Q. pontica+Q. sadleriana	2.58591		Section Virentes+NA white oak	-0.481673
T0386270	Q. pontica+EA white oak	-0.065321		Section Virentes+NA white oak	-0.004991
T0386290	Q. pontica+Q. sadleriana	1.20827		Section Virentes+NA white oak	-6.79029
T0386300	Q. pontica+Q. sadleriana	55.5139		EA white oak+NA white oak	1.27902
T0386940	Q. pontica+Q. sadleriana	3.6675		EA white oak+NA white oak	0.313197
T0387110	Q. pontica+Q. sadleriana	12.0036		Section Virentes+NA white oak	-0.523294
T0387530	Q. pontica+Q. sadleriana	38.5064		EA white oak+NA white oak	13.6178
T0387610	Q. pontica+Q. sadleriana	33.438		EA white oak+NA white oak	8.0147
T0387630	Q. pontica+Q. sadleriana	16.108		Section Virentes+NA white oak	-0.115226
T0387650	Q. pontica+Q. sadleriana	17.0007		Section Virentes+NA white oak	-0.048859
T0388250	Q. pontica+Q. sadleriana	0.67244		Section Virentes+NA white oak	-0.840021
T0390510	Q. pontica+Q. sadleriana	25.1296		EA white oak+NA white oak	4.23273
T0390520	Q. pontica+Q. sadleriana	7.83021		Section Virentes+NA white oak	-0.008379
T0390720	Q. pontica+Q. sadleriana	4.41717		Section Virentes+NA white oak	-1.68214
T0390750	Q. pontica+Q. sadleriana	0.940023		EA white oak+NA white oak	0.11065
T0390850	Q. pontica+EA white oak	-2.84363		Section Virentes+NA white oak	-2.90995
T0390890	Q. pontica+Q. sadleriana	5.45235		EA white oak+NA white oak	0.034825
T0390930	Q. pontica+Q. sadleriana	36.7676		EA white oak+NA white oak	8.96983
T0391140	Q. pontica+Q. sadleriana	14.3298		EA white oak+NA white oak	3.44333
T0391600	Q. pontica+Q. sadleriana	1.34892		EA white oak+NA white oak	0.123888
T0391780	Q. pontica+Q. sadleriana	38.3197		EA white oak+NA white oak	27.0994
T0392860	Q. pontica+Q. sadleriana	8.34526		Section Virentes+NA white oak	-0.311264
T0393670	Q. pontica+Q. sadleriana	40.5757		EA white oak+NA white oak	4.94857
T0395570	Q. pontica+Q. sadleriana	5.4066		Section Virentes+NA white oak	-0.302427
T0395640	Q. pontica+Q. sadleriana	13.0708		EA white oak+NA white oak	3.84607
T0395960	Q. pontica+Q. sadleriana	12.1311		Section Virentes+NA white oak	-0.070222
T0396050	Q. pontica+Q. sadleriana	5.56766		Section Virentes+NA white oak	-0.099976
T0396100	Q. pontica+Q. sadleriana	8.36883		Section Virentes+NA white oak	-0.696147
T0396610	Q. pontica+Q. sadleriana	19.8889		EA white oak+NA white oak	6.68184
T0396660	Q. pontica+Q. sadleriana	5.99994		Section Virentes+NA white oak	-0.002862
T0398200	Q. pontica+Q. sadleriana	39.0144		Section Virentes+NA white oak	-0.804435
T0398530	Q. pontica+Q. sadleriana	5.41977		EA white oak+NA white oak	0.081928
T0398690	Q. pontica+Q. sadleriana	43.7309		EA white oak+NA white oak	3.68747
T0399150	Q. pontica+EA white oak	-2.89838		Section Virentes+NA white oak	-0.634051
T0400720	Q. pontica+Q. sadleriana	20.4796		EA white oak+NA white oak	1.27908
T0400910	Q. pontica+Q. sadleriana	18.0587		EA white oak+NA white oak	0.075548
T0401710	Q. pontica+Q. sadleriana	7.63711		Section Virentes+NA white oak	-0.174593
T0401720	Q. pontica+Q. sadleriana	13.7635		EA white oak+NA white oak	0.520647
T0402090	Q. pontica+Q. sadleriana	36.6433		Section Virentes+NA white oak	-0.627347
T0402130	Q. pontica+Q. sadleriana	0.388704		Section Virentes+NA white oak	-3.80901
T0402270	Q. pontica+Q. sadleriana	10.5713		Section Virentes+NA white oak	-0.074867
T0402280	Q. pontica+Q. sadleriana	12.0517		EA white oak+NA white oak	8.10707
T0402810	Q. pontica+Q. sadleriana	1.54164		Section Virentes+NA white oak	-0.073583
T0402950	Q. pontica+Q. sadleriana	9.04279		Section Virentes+NA white oak	-0.222155
T0403060	Q. pontica+Q. sadleriana	1.22677		Section Virentes+NA white oak	-0.272381
T0403190	Q. pontica+Q. sadleriana	9.76842		EA white oak+NA white oak	0.162652
T0403370	Q. pontica+Q. sadleriana	16.8755		EA white oak+NA white oak	3.10512
T0403390	Q. pontica+EA white oak	-4.39485		Section Virentes+NA white oak	-0.330559
T0403500	Q. pontica+Q. sadleriana	5.98624		Section Virentes+NA white oak	-0.072546
T0403630	Q. pontica+Q. sadleriana	25.2337		Section Virentes+NA white oak	-0.886105
T0404150	Q. pontica+Q. sadleriana	1.60351		Section Virentes+NA white oak	-0.028545
T0404200	Q. pontica+EA white oak	-20.4241		EA white oak+NA white oak	0.602418
T0404240	Q. pontica+Q. sadleriana	17.0131		Section Virentes+NA white oak	-0.009789
T0404610	Q. pontica+Q. sadleriana	6.52316		EA white oak+NA white oak	4.29973
T0404620	Q. pontica+Q. sadleriana	29.2954		EA white oak+NA white oak	3.47621
T0405010	Q. pontica+EA white oak	-10.4364		EA white oak+NA white oak	4.55807
T0406180	Q. pontica+Q. sadleriana	17.5761		Section Virentes+NA white oak	-0.061208
T0406260	Q. pontica+Q. sadleriana	50.7164		Section Virentes+NA white oak	-0.445886
T0406270	Q. pontica+Q. sadleriana	19.5387		EA white oak+NA white oak	3.917
T0407900	Q. pontica+Q. sadleriana	11.7882		Section Virentes+NA white oak	-0.550875
T0407940	Q. pontica+Q. sadleriana	6.36471		EA white oak+NA white oak	0.22033
T0408610	Q. pontica+Q. sadleriana	0.94344		EA white oak+NA white oak	0.138267
T0410110	Q. pontica+Q. sadleriana	6.27006		Section Virentes+NA white oak	-0.082278
T0410140	Q. pontica+Q. sadleriana	60.6092		EA white oak+NA white oak	3.87035
T0410710	Q. pontica+Q. sadleriana	18.0554		EA white oak+NA white oak	0.021422
T0411840	Q. pontica+Q. sadleriana	34.4944		EA white oak+NA white oak	5.54075
T0412550	Q. pontica+Q. sadleriana	0.994861		EA white oak+NA white oak	0.034055
T0412590	Q. pontica+Q. sadleriana	18.2176		EA white oak+NA white oak	4.72273
T0412610	Q. pontica+Q. sadleriana	10.0649		Section Virentes+NA white oak	-0.108055
T0412940	Q. pontica+EA white oak	-0.563225		Section Virentes+NA white oak	-0.262207
T0412960	Q. pontica+Q. sadleriana	13.8579		Section Virentes+NA white oak	-2.21936
T0413010	Q. pontica+Q. sadleriana	22.3026		Section Virentes+NA white oak	-0.773992
T0413140	Q. pontica+Q. sadleriana	1.7847		EA white oak+NA white oak	2.64619
T0413200	Q. pontica+Q. sadleriana	33.6731		EA white oak+NA white oak	10.6441
T0413230	Q. pontica+Q. sadleriana	4.4459		EA white oak+NA white oak	1.89318
T0413530	Q. pontica+Q. sadleriana	10.5781		Section Virentes+NA white oak	-0.039484
T0413560	Q. pontica+Q. sadleriana	5.13846		EA white oak+NA white oak	1.20805
T0413610	Q. pontica+Q. sadleriana	5.88505		EA white oak+NA white oak	0.128222
T0413630	Q. pontica+EA white oak	-2.15086		Section Virentes+NA white oak	-0.057445
T0413820	Q. pontica+EA white oak	-1.23146		EA white oak+NA white oak	0.082097
T0413830	Q. pontica+Q. sadleriana	8.17944		EA white oak+NA white oak	4.40059
T0413890	Q. pontica+Q. sadleriana	5.98482		EA white oak+NA white oak	0.007808
T0414090	Q. pontica+Q. sadleriana	10.9538		Section Virentes+NA white oak	-0.054381
T0415740	Q. pontica+Q. sadleriana	7.87232		Section Virentes+NA white oak	-0.620176
T0415820	Q. pontica+Q. sadleriana	5.15524		Section Virentes+NA white oak	-0.44479
T0415920	Q. pontica+Q. sadleriana	26.044		EA white oak+NA white oak	6.75734
T0415960	Q. pontica+Q. sadleriana	4.31391		Section Virentes+NA white oak	-0.700218
T0416380	Q. pontica+Q. sadleriana	31.8857		EA white oak+NA white oak	3.55618
T0416450	Q. pontica+Q. sadleriana	19.5306		EA white oak+NA white oak	3.46256
T0416490	Q. pontica+Q. sadleriana	8.10571		EA white oak+NA white oak	0.156838
T0416850	Q. pontica+Q. sadleriana	76.3421		EA white oak+NA white oak	27.5661
T0416880	Q. pontica+EA white oak	-0.9976		Section Virentes+NA white oak	-0.010393
T0417870	Q. pontica+Q. sadleriana	7.32258		Section Virentes+NA white oak	-3.03728
T0417890	Q. pontica+Q. sadleriana	47.22		EA white oak+NA white oak	0.429835
T0417960	Q. pontica+Q. sadleriana	0.767509		EA white oak+NA white oak	0.128417
T0418040	Q. pontica+Q. sadleriana	16.7467		EA white oak+NA white oak	4.51126
T0418220	Q. pontica+Q. sadleriana	1.00937		EA white oak+NA white oak	0.108558
T0418410	Q. pontica+Q. sadleriana	21.8879		EA white oak+NA white oak	10.0682
T0418550	Q. pontica+Q. sadleriana	33.8832		EA white oak+NA white oak	3.17173
T0418590	Q. pontica+EA white oak	-3.97947		Section Virentes+NA white oak	-0.299436
T0418680	Q. pontica+Q. sadleriana	18.7121		Section Virentes+NA white oak	-0.082258
T0419000	Q. pontica+EA white oak	-0.788894		Section Virentes+NA white oak	-0.355851
T0419960	Q. pontica+Q. sadleriana	15.9238		Section Virentes+NA white oak	-0.195789
T0420240	Q. pontica+Q. sadleriana	4.40831		EA white oak+NA white oak	2.97811
T0420850	Q. pontica+Q. sadleriana	6.5784		EA white oak+NA white oak	0.00238
T0420890	Q. pontica+EA white oak	-13.4493		Section Virentes+NA white oak	-7.90224
T0420900	Q. pontica+EA white oak	-2.68179		Section Virentes+NA white oak	-5.42637
T0421930	Q. pontica+Q. sadleriana	1.01596		EA white oak+NA white oak	0.13523
T0422160	Q. pontica+Q. sadleriana	0.916273		Section Virentes+NA white oak	-0.186281
T0422720	Q. pontica+Q. sadleriana	81.7081		EA white oak+NA white oak	2.01871
T0422930	Q. pontica+Q. sadleriana	1.73036		Section Virentes+NA white oak	-0.074042
T0422950	Q. pontica+Q. sadleriana	62.0715		EA white oak+NA white oak	3.58427
T0422970	Q. pontica+Q. sadleriana	12.1014		Section Virentes+NA white oak	-0.185351
T0423300	Q. pontica+Q. sadleriana	15.3926		EA white oak+NA white oak	5.10278
T0423450	Q. pontica+Q. sadleriana	30.1674		EA white oak+NA white oak	0.034739
T0423470	Q. pontica+Q. sadleriana	11.669		Section Virentes+NA white oak	-1.04161
T0424640	Q. pontica+Q. sadleriana	30.7788		EA white oak+NA white oak	5.12746
T0424670	Q. pontica+Q. sadleriana	15.855		Section Virentes+NA white oak	-3.4749
T0424680	Q. pontica+Q. sadleriana	62.3178		EA white oak+NA white oak	10.0055
T0424710	Q. pontica+Q. sadleriana	20.1603		EA white oak+NA white oak	0.979352
T0424740	Q. pontica+Q. sadleriana	5.74538		EA white oak+NA white oak	2.2107
T0425500	Q. pontica+Q. sadleriana	1.49596		EA white oak+NA white oak	0.060047
T0426030	Q. pontica+Q. sadleriana	3.21464		EA white oak+NA white oak	1.09019
T0426050	Q. pontica+Q. sadleriana	57.2957		EA white oak+NA white oak	8.0888
T0426430	Q. pontica+Q. sadleriana	18.4702		EA white oak+NA white oak	7.06942
T0426510	Q. pontica+Q. sadleriana	0.719439		EA white oak+NA white oak	0.083776
T0426570	Q. pontica+Q. sadleriana	58.1336		EA white oak+NA white oak	17.4926
T0426590	Q. pontica+Q. sadleriana	34.9985		EA white oak+NA white oak	3.99745
T0427370	Q. pontica+Q. sadleriana	0.652515		EA white oak+NA white oak	0.136629
T0428860	Q. pontica+Q. sadleriana	0.638872		EA white oak+NA white oak	0.064278
T0429960	Q. pontica+EA white oak	-6.2619		Section Virentes+NA white oak	-3.30108
T0430300	Q. pontica+Q. sadleriana	12.571		EA white oak+NA white oak	4.6567
T0430540	Q. pontica+EA white oak	-5.21337		EA white oak+NA white oak	0.120516
T0432020	Q. pontica+Q. sadleriana	1.10531		Section Virentes+NA white oak	-0.467525
T0432090	Q. pontica+EA white oak	-1.0339		EA white oak+NA white oak	0.083706
T0432520	Q. pontica+EA white oak	-3.28605		Section Virentes+NA white oak	-5.47922
T0433000	Q. pontica+Q. sadleriana	4.92563		EA white oak+NA white oak	3.39859
T0433110	Q. pontica+Q. sadleriana	11.8612		EA white oak+NA white oak	3.87538
T0433120	Q. pontica+Q. sadleriana	14.3025		EA white oak+NA white oak	11.9915
T0433130	Q. pontica+Q. sadleriana	110.476		Section Virentes+NA white oak	-2.13392
T0433510	Q. pontica+Q. sadleriana	39.9577		EA white oak+NA white oak	0.065928
T0433520	Q. pontica+Q. sadleriana	0.639592		Section Virentes+NA white oak	-0.006098
T0433610	Q. pontica+Q. sadleriana	3.68831		EA white oak+NA white oak	29.7263
T0434080	Q. pontica+Q. sadleriana	29.7326		EA white oak+NA white oak	0.498327
T0434290	Q. pontica+Q. sadleriana	0.765213		Section Virentes+NA white oak	-0.185695
T0435820	Q. pontica+Q. sadleriana	33.4586		EA white oak+NA white oak	4.5222
T0435950	Q. pontica+Q. sadleriana	7.11658		EA white oak+NA white oak	0.407804
T0436060	Q. pontica+Q. sadleriana	23.5174		EA white oak+NA white oak	5.21314
T0436120	Q. pontica+Q. sadleriana	0.381256		EA white oak+NA white oak	0.026542
T0436170	Q. pontica+Q. sadleriana	0.737064		EA white oak+NA white oak	0.08494
T0436960	Q. pontica+Q. sadleriana	3.02867		Section Virentes+NA white oak	-0.296897
T0437080	Q. pontica+Q. sadleriana	16.3784		EA white oak+NA white oak	6.57226
T0437430	Q. pontica+Q. sadleriana	6.44277		Section Virentes+NA white oak	-0.044358
T0437630	Q. pontica+Q. sadleriana	21.784		Section Virentes+NA white oak	-1.03223
T0437680	Q. pontica+Q. sadleriana	29.2789		EA white oak+NA white oak	14.5665
T0438850	Q. pontica+Q. sadleriana	3.27018		Section Virentes+NA white oak	-1.39617
T0438900	Q. pontica+Q. sadleriana	25.3766		Section Virentes+NA white oak	-0.222715
T0439540	Q. pontica+Q. sadleriana	0.430259		Section Virentes+NA white oak	-0.216714
T0439780	Q. pontica+Q. sadleriana	12.5979		Section Virentes+NA white oak	-0.101586
T0439890	Q. pontica+Q. sadleriana	31.8469		EA white oak+NA white oak	0.184389
T0440320	Q. pontica+Q. sadleriana	56.1916		Section Virentes+NA white oak	-0.83158
T0440950	Q. pontica+Q. sadleriana	4.80628		Section Virentes+NA white oak	-0.429699
T0440970	Q. pontica+Q. sadleriana	0.659087		EA white oak+NA white oak	0.112734
T0442670	Q. pontica+Q. sadleriana	20.181		EA white oak+NA white oak	4.05786
T0442680	Q. pontica+EA white oak	-2.08859		Section Virentes+NA white oak	-4.06345
T0442690	Q. pontica+Q. sadleriana	56.1703		EA white oak+NA white oak	1.42408
T0442900	Q. pontica+Q. sadleriana	0.489312		EA white oak+NA white oak	0.108531
T0442950	Q. pontica+EA white oak	-8.91957		EA white oak+NA white oak	4.72836
T0444060	Q. pontica+Q. sadleriana	69.5007		EA white oak+NA white oak	22.649
T0446260	Q. pontica+Q. sadleriana	11.6176		EA white oak+NA white oak	4.00163
T0446570	Q. pontica+Q. sadleriana	10.1728		Section Virentes+NA white oak	-1.85063
T0446590	Q. pontica+EA white oak	-1.80589		Section Virentes+NA white oak	-2.9192
T0446620	Q. pontica+Q. sadleriana	6.65662		EA white oak+NA white oak	4.33572
T0446710	Q. pontica+Q. sadleriana	11.793		EA white oak+NA white oak	0.006964
T0446730	Q. pontica+Q. sadleriana	0.269508		EA white oak+NA white oak	0.21852
T0446950	Q. pontica+Q. sadleriana	3.41986		Section Virentes+NA white oak	-2.10224
T0446960	Q. pontica+Q. sadleriana	1.54454		EA white oak+NA white oak	0.091488
T0447500	Q. pontica+Q. sadleriana	53.704		EA white oak+NA white oak	6.54253
T0447950	Q. pontica+Q. sadleriana	7.3022		Section Virentes+NA white oak	-0.11435
T0447970	Q. pontica+Q. sadleriana	45.4378		Section Virentes+NA white oak	-1.1472
T0448380	Q. pontica+Q. sadleriana	10.1347		EA white oak+NA white oak	3.48333
T0448530	Q. pontica+Q. sadleriana	15.8961		EA white oak+NA white oak	2.57413
T0448820	Q. pontica+Q. sadleriana	26.5617		Section Virentes+NA white oak	-5.74457
T0448990	Q. pontica+Q. sadleriana	11.0037		Section Virentes+NA white oak	-0.098758
T0449510	Q. pontica+Q. sadleriana	8.59628		Section Virentes+NA white oak	-0.150348
T0450310	Q. pontica+Q. sadleriana	2.65449		EA white oak+NA white oak	0.162623
T0450430	Q. pontica+Q. sadleriana	10.6275		EA white oak+NA white oak	0.010694
T0451100	Q. pontica+Q. sadleriana	18.0597		Section Virentes+NA white oak	-2.31067
T0452210	Q. pontica+Q. sadleriana	49.5329		EA white oak+NA white oak	14.7288
T0453780	Q. pontica+Q. sadleriana	11.4748		Section Virentes+NA white oak	-0.579071
T0454150	Q. pontica+EA white oak	-2.99012		EA white oak+NA white oak	0.111821
T0454170	Q. pontica+Q. sadleriana	86.0421		EA white oak+NA white oak	12.0257
T0454230	Q. pontica+Q. sadleriana	5.27739		EA white oak+NA white oak	0.019389
T0454520	Q. pontica+Q. sadleriana	84.0976		Section Virentes+NA white oak	-0.579253
T0454970	Q. pontica+Q. sadleriana	1.11239		EA white oak+NA white oak	0.13905
T0455100	Q. pontica+Q. sadleriana	9.17147		EA white oak+NA white oak	0.235305
T0455170	Q. pontica+Q. sadleriana	0.944484		EA white oak+NA white oak	0.113009
T0455620	Q. pontica+Q. sadleriana	7.4324		Section Virentes+NA white oak	-0.384924
T0455860	Q. pontica+Q. sadleriana	0.776433		Section Virentes+NA white oak	-0.176213
T0456470	Q. pontica+Q. sadleriana	1.53282		Section Virentes+NA white oak	-0.277696
T0456530	Q. pontica+EA white oak	-2.7418		Section Virentes+NA white oak	-2.9216
T0457150	Q. pontica+Q. sadleriana	42.3266		Section Virentes+NA white oak	-0.089475
T0457270	Q. pontica+Q. sadleriana	12.0895		Section Virentes+NA white oak	-0.53272
T0457570	Q. pontica+Q. sadleriana	17.5501		Section Virentes+NA white oak	-0.972888
T0457580	Q. pontica+Q. sadleriana	5.82344		EA white oak+NA white oak	4.24857
T0457600	Q. pontica+Q. sadleriana	45.1093		EA white oak+NA white oak	8.20929
T0457660	Q. pontica+Q. sadleriana	7.57063		EA white oak+NA white oak	4.26014
T0457750	Q. pontica+Q. sadleriana	0.891127		EA white oak+NA white oak	0.053492
T0457760	Q. pontica+Q. sadleriana	1.05458		EA white oak+NA white oak	0.007839
T0457790	Q. pontica+Q. sadleriana	4.42934		Section Virentes+NA white oak	-1.36153
T0457860	Q. pontica+Q. sadleriana	7.50539		Section Virentes+NA white oak	-3.17496
T0457970	Q. pontica+Q. sadleriana	18.3075		EA white oak+NA white oak	0.287423
T0458900	Q. pontica+Q. sadleriana	0.399112		Section Virentes+NA white oak	-0.304266
T0459210	Q. pontica+Q. sadleriana	6.33454		EA white oak+NA white oak	0.083416
T0459620	Q. pontica+Q. sadleriana	13.5348		EA white oak+NA white oak	0.34186
T0459890	Q. pontica+Q. sadleriana	63.0873		EA white oak+NA white oak	17.4956
T0460230	Q. pontica+Q. sadleriana	23.3473		EA white oak+NA white oak	1.6967
T0460280	Q. pontica+Q. sadleriana	26.5392		EA white oak+NA white oak	0.785311
T0460830	Q. pontica+Q. sadleriana	16.593		EA white oak+NA white oak	0.15315
T0460840	Q. pontica+Q. sadleriana	7.02164		EA white oak+NA white oak	0.054419
T0460870	Q. pontica+Q. sadleriana	0.651463		EA white oak+NA white oak	0.122296
T0461350	Q. pontica+Q. sadleriana	36.4688		Section Virentes+NA white oak	-0.356845
T0462010	Q. pontica+Q. sadleriana	16.4307		Section Virentes+NA white oak	-0.207926
T0462030	Q. pontica+EA white oak	-1.73531		Section Virentes+NA white oak	-0.260548
T0462590	Q. pontica+EA white oak	-0.844643		EA white oak+NA white oak	0.053165
T0462620	Q. pontica+Q. sadleriana	49.2079		EA white oak+NA white oak	5.88475
T0463420	Q. pontica+EA white oak	-1.96437		Section Virentes+NA white oak	-2.57404
T0463780	Q. pontica+EA white oak	-0.341578		Section Virentes+NA white oak	-0.061523
T0464590	Q. pontica+Q. sadleriana	26.5385		EA white oak+NA white oak	6.14525
T0464600	Q. pontica+Q. sadleriana	2.51111		EA white oak+NA white oak	2.03034
T0465430	Q. pontica+Q. sadleriana	6.73736		EA white oak+NA white oak	4.4196
T0466310	Q. pontica+Q. sadleriana	6.25361		EA white oak+NA white oak	0.001497
T0466450	Q. pontica+Q. sadleriana	6.50423		Section Virentes+NA white oak	-0.178864
T0466710	Q. pontica+Q. sadleriana	0.754115		EA white oak+NA white oak	0.05909
T0468020	Q. pontica+Q. sadleriana	5.92814		EA white oak+NA white oak	0.529116
T0468160	Q. pontica+EA white oak	-3.54426		EA white oak+NA white oak	0.202056
T0468380	Q. pontica+Q. sadleriana	20.6715		Section Virentes+NA white oak	-0.652908
T0468410	Q. pontica+Q. sadleriana	5.44247		Section Virentes+NA white oak	-0.18773
T0468470	Q. pontica+Q. sadleriana	32.8842		Section Virentes+NA white oak	-0.533651
T0469450	Q. pontica+Q. sadleriana	5.41698		EA white oak+NA white oak	0.148227
T0469460	Q. pontica+Q. sadleriana	8.37601		Section Virentes+NA white oak	-0.622234
T0469470	Q. pontica+Q. sadleriana	42.375		Section Virentes+NA white oak	-1.14376
T0470620	Q. pontica+Q. sadleriana	14.8049		Section Virentes+NA white oak	-0.993801
T0472220	Q. pontica+Q. sadleriana	27.9319		EA white oak+NA white oak	0.052863
T0472310	Q. pontica+Q. sadleriana	22.6697		Section Virentes+NA white oak	-0.333688
T0473500	Q. pontica+Q. sadleriana	22.8636		Section Virentes+NA white oak	-0.443268
T0473880	Q. pontica+Q. sadleriana	8.78504		Section Virentes+NA white oak	-0.894436
T0473890	Q. pontica+Q. sadleriana	1.09775		EA white oak+NA white oak	0.1318
T0474060	Q. pontica+Q. sadleriana	2.70007		EA white oak+NA white oak	4.0964
T0474590	Q. pontica+Q. sadleriana	4.34443		Section Virentes+NA white oak	-0.564211
T0474670	Q. pontica+Q. sadleriana	0.951091		EA white oak+NA white oak	0.133796
T0474900	Q. pontica+Q. sadleriana	13.4189		EA white oak+NA white oak	8.42302
T0475340	Q. pontica+Q. sadleriana	0.77157		EA white oak+NA white oak	0.047497
T0475350	Q. pontica+Q. sadleriana	0.906086		EA white oak+NA white oak	0.103634
T0475360	Q. pontica+Q. sadleriana	45.0098		EA white oak+NA white oak	3.53071
T0476920	Q. pontica+Q. sadleriana	15.7742		EA white oak+NA white oak	0.157095
T0477210	Q. pontica+Q. sadleriana	0.205901		EA white oak+NA white oak	0.083529
T0477240	Q. pontica+Q. sadleriana	0.302265		Section Virentes+NA white oak	-0.020641
T0477290	Q. pontica+Q. sadleriana	2.42014		Section Virentes+NA white oak	-0.141573
T0477310	Q. pontica+Q. sadleriana	8.88412		Section Virentes+NA white oak	-0.32017
T0477320	Q. pontica+Q. sadleriana	73.2147		EA white oak+NA white oak	0.133001
T0477570	Q. pontica+EA white oak	-7.96236		EA white oak+NA white oak	0.37217
T0478060	Q. pontica+Q. sadleriana	2.16411		Section Virentes+NA white oak	-1.15451
T0478080	Q. pontica+Q. sadleriana	67.4005		Section Virentes+NA white oak	-0.19399
T0478110	Q. pontica+Q. sadleriana	42.288		EA white oak+NA white oak	3.80414
T0478230	Q. pontica+Q. sadleriana	17.2671		Section Virentes+NA white oak	-3.17571
T0478250	Q. pontica+Q. sadleriana	0.712965		EA white oak+NA white oak	0.099125
T0478260	Q. pontica+Q. sadleriana	40.5653		EA white oak+NA white oak	11.5582
T0479090	Q. pontica+Q. sadleriana	16.1036		Section Virentes+NA white oak	-0.051646
T0479220	Q. pontica+Q. sadleriana	19.9061		EA white oak+NA white oak	1.57644
T0479650	Q. pontica+Q. sadleriana	170.922		EA white oak+NA white oak	1.16575
T0479660	Q. pontica+EA white oak	-18.205		Section Virentes+NA white oak	-14.8961
T0480510	Q. pontica+Q. sadleriana	10.6598		EA white oak+NA white oak	0.000921
T0480520	Q. pontica+Q. sadleriana	6.13062		Section Virentes+NA white oak	-0.944912
T0480650	Q. pontica+EA white oak	-4.12529		Section Virentes+NA white oak	-3.34614
T0480820	Q. pontica+Q. sadleriana	11.9279		EA white oak+NA white oak	0.225943
T0480980	Q. pontica+Q. sadleriana	5.0291		Section Virentes+NA white oak	-0.367709
T0481400	Q. pontica+EA white oak	-4.4976		Section Virentes+NA white oak	-9.21694
T0481430	Q. pontica+Q. sadleriana	39.0361		EA white oak+NA white oak	3.78144
T0481520	Q. pontica+EA white oak	-8.52294		Section Virentes+NA white oak	-6.86531
T0481540	Q. pontica+Q. sadleriana	5.5307		Section Virentes+NA white oak	-0.012299
T0482690	Q. pontica+Q. sadleriana	13.6028		EA white oak+NA white oak	0.083164
T0482710	Q. pontica+Q. sadleriana	11.5224		Section Virentes+NA white oak	-0.763135
T0483020	Q. pontica+Q. sadleriana	1.17213		EA white oak+NA white oak	0.140426
T0483550	Q. pontica+EA white oak	-0.036267		EA white oak+NA white oak	0.131074
T0483720	Q. pontica+Q. sadleriana	6.4011		EA white oak+NA white oak	0.041661
T0483750	Q. pontica+Q. sadleriana	0.783439		Section Virentes+NA white oak	-2.96031
T0483890	Q. pontica+Q. sadleriana	16.2258		EA white oak+NA white oak	4.32813
T0484030	Q. pontica+EA white oak	-14.4183		Section Virentes+NA white oak	-13.3813
T0484200	Q. pontica+Q. sadleriana	0.964627		EA white oak+NA white oak	0.113092
T0484770	Q. pontica+Q. sadleriana	0.740157		Section Virentes+NA white oak	-0.001395
T0484820	Q. pontica+EA white oak	-0.206019		Section Virentes+NA white oak	-1.66809
T0485810	Q. pontica+Q. sadleriana	6.9992		Section Virentes+NA white oak	-1.26209
T0486300	Q. pontica+Q. sadleriana	1.30699		EA white oak+NA white oak	0.061253
T0486320	Q. pontica+Q. sadleriana	8.12012		EA white oak+NA white oak	0.089125
T0486360	Q. pontica+Q. sadleriana	18.1374		EA white oak+NA white oak	11.4084
T0486380	Q. pontica+Q. sadleriana	21.7438		EA white oak+NA white oak	3.57399
T0486390	Q. pontica+Q. sadleriana	20.4726		EA white oak+NA white oak	10.3034
T0486550	Q. pontica+Q. sadleriana	0.869854		Section Virentes+NA white oak	-0.719928
T0488430	Q. pontica+Q. sadleriana	3.35066		Section Virentes+NA white oak	-0.119453
T0488440	Q. pontica+Q. sadleriana	22.3681		Section Virentes+NA white oak	-1.20418
T0489020	Q. pontica+Q. sadleriana	205.058		EA white oak+NA white oak	25.7397
T0489030	Q. pontica+Q. sadleriana	130.462		EA white oak+NA white oak	14.4062
T0489060	Q. pontica+Q. sadleriana	0.808999		Section Virentes+NA white oak	-0.17871
T0489940	Q. pontica+Q. sadleriana	22.4194		EA white oak+NA white oak	7.8085
T0490520	Q. pontica+Q. sadleriana	14.2792		Section Virentes+NA white oak	-0.712081
T0490530	Q. pontica+Q. sadleriana	0.673134		EA white oak+NA white oak	0.13196
T0491160	Q. pontica+EA white oak	-6.27936		EA white oak+NA white oak	0.160818
T0491970	Q. pontica+Q. sadleriana	36.2979		EA white oak+NA white oak	4.39878
T0494810	Q. pontica+Q. sadleriana	11.6958		Section Virentes+NA white oak	-0.072262
T0495810	Q. pontica+Q. sadleriana	58.478		EA white oak+NA white oak	15.0845
T0495830	Q. pontica+Q. sadleriana	16.5548		EA white oak+NA white oak	3.64273
T0495950	Q. pontica+Q. sadleriana	0.535124		EA white oak+NA white oak	0.036233
T0496460	Q. pontica+Q. sadleriana	51.6883		EA white oak+NA white oak	3.91211
T0496830	Q. pontica+Q. sadleriana	13.2843		EA white oak+NA white oak	6.10737
T0496840	Q. pontica+Q. sadleriana	5.61962		EA white oak+NA white oak	0.134019
T0497570	Q. pontica+EA white oak	-4.39718		Section Virentes+NA white oak	-3.87768
T0497640	Q. pontica+Q. sadleriana	6.65797		Section Virentes+NA white oak	-2.43734
T0497670	Q. pontica+Q. sadleriana	47.46		EA white oak+NA white oak	12.024
T0497780	Q. pontica+Q. sadleriana	6.27152		Section Virentes+NA white oak	-0.354606
T0499130	Q. pontica+EA white oak	-2.54288		EA white oak+NA white oak	0.1017
T0500140	Q. pontica+Q. sadleriana	0.708229		Section Virentes+NA white oak	-0.857374
T0500160	Q. pontica+Q. sadleriana	0.309426		Section Virentes+NA white oak	-0.108454
T0500240	Q. pontica+Q. sadleriana	5.9318		Section Virentes+NA white oak	-0.164146
T0500260	Q. pontica+Q. sadleriana	87.52		EA white oak+NA white oak	19.8319
T0500270	Q. pontica+Q. sadleriana	43.3465		EA white oak+NA white oak	3.45598
T0500290	Q. pontica+Q. sadleriana	25.4232		EA white oak+NA white oak	11.9172
T0500900	Q. pontica+Q. sadleriana	42.224		EA white oak+NA white oak	8.1695
T0501300	Q. pontica+Q. sadleriana	35.7194		Section Virentes+NA white oak	-0.389369
T0501390	Q. pontica+Q. sadleriana	5.76095		EA white oak+NA white oak	0.035636
T0501640	Q. pontica+Q. sadleriana	0.930896		Section Virentes+NA white oak	-0.299571
T0501800	Q. pontica+Q. sadleriana	23.189		EA white oak+NA white oak	3.51137
T0502480	Q. pontica+Q. sadleriana	5.092		EA white oak+NA white oak	2.74831
T0502550	Q. pontica+Q. sadleriana	8.23489		Section Virentes+NA white oak	-0.275913
T0502610	Q. pontica+Q. sadleriana	8.25827		Section Virentes+NA white oak	-0.152161
T0502950	Q. pontica+Q. sadleriana	6.29318		EA white oak+NA white oak	0.035576
T0503170	Q. pontica+Q. sadleriana	31.6845		EA white oak+NA white oak	4.25183
T0503290	Q. pontica+Q. sadleriana	12.5805		Section Virentes+NA white oak	-0.177213
T0503460	Q. pontica+Q. sadleriana	1.57272		EA white oak+NA white oak	0.192275
T0504240	Q. pontica+Q. sadleriana	61.2024		EA white oak+NA white oak	10.7679
T0504600	Q. pontica+Q. sadleriana	19.4412		EA white oak+NA white oak	5.27394
T0504610	Q. pontica+Q. sadleriana	27.6768		EA white oak+NA white oak	16.5859
T0505040	Q. pontica+Q. sadleriana	11.5834		EA white oak+NA white oak	4.28174
T0505540	Q. pontica+Q. sadleriana	3.03738		Section Virentes+NA white oak	-0.159357
T0505600	Q. pontica+EA white oak	-0.858639		EA white oak+NA white oak	0.161087
T0505610	Q. pontica+EA white oak	-16.9666		EA white oak+NA white oak	0.46482
T0507960	Q. pontica+Q. sadleriana	15.8794		Section Virentes+NA white oak	-0.211217
T0510430	Q. pontica+Q. sadleriana	5.7972		EA white oak+NA white oak	0.149824
T0510840	Q. pontica+Q. sadleriana	15.4125		Section Virentes+NA white oak	-3.73468
T0510990	Q. pontica+Q. sadleriana	11.142		Section Virentes+NA white oak	-0.135331
T0511030	Q. pontica+Q. sadleriana	0.034491		Section Virentes+NA white oak	-0.06655
T0511130	Q. pontica+Q. sadleriana	12.9241		Section Virentes+NA white oak	-1.77973
T0511160	Q. pontica+Q. sadleriana	8.00161		EA white oak+NA white oak	0.705486
T0512060	Q. pontica+Q. sadleriana	6.13045		Section Virentes+NA white oak	-0.28789
T0512420	Q. pontica+Q. sadleriana	19.8961		EA white oak+NA white oak	0.00306
T0512840	Q. pontica+Q. sadleriana	97.2133		EA white oak+NA white oak	9.89054
T0512860	Q. pontica+Q. sadleriana	5.63212		Section Virentes+NA white oak	-0.392535
T0513760	Q. pontica+Q. sadleriana	23.5869		Section Virentes+NA white oak	-0.59536
T0513850	Q. pontica+Q. sadleriana	21.0294		Section Virentes+NA white oak	-0.762266
T0513880	Q. pontica+Q. sadleriana	18.0887		Section Virentes+NA white oak	-0.118883
T0515230	Q. pontica+Q. sadleriana	17.0923		EA white oak+NA white oak	6.17455
T0515710	Q. pontica+EA white oak	-1.81654		Section Virentes+NA white oak	-0.150797
T0515760	Q. pontica+Q. sadleriana	0.411653		EA white oak+NA white oak	0.064512
T0516080	Q. pontica+Q. sadleriana	137.797		EA white oak+NA white oak	15.7252
T0516370	Q. pontica+Q. sadleriana	0.137827		EA white oak+NA white oak	0.129382
T0516490	Q. pontica+Q. sadleriana	5.62383		EA white oak+NA white oak	6.25912
T0516520	Q. pontica+Q. sadleriana	15.477		Section Virentes+NA white oak	-0.573784
T0517080	Q. pontica+Q. sadleriana	70.9668		EA white oak+NA white oak	7.28459
T0517630	Q. pontica+EA white oak	-40.1145		EA white oak+NA white oak	1.18458
T0517710	Q. pontica+Q. sadleriana	1.62424		Section Virentes+NA white oak	-0.351937
T0517730	Q. pontica+Q. sadleriana	5.56726		EA white oak+NA white oak	0.145459
T0517740	Q. pontica+Q. sadleriana	6.22488		Section Virentes+NA white oak	-9.14489
T0517830	Q. pontica+Q. sadleriana	26.1274		Section Virentes+NA white oak	-0.359163
T0517960	Q. pontica+Q. sadleriana	49.7953		EA white oak+NA white oak	3.99067
T0517980	Q. pontica+Q. sadleriana	4.61101		EA white oak+NA white oak	2.45619
T0518050	Q. pontica+Q. sadleriana	5.60891		EA white oak+NA white oak	0.174746
T0518070	Q. pontica+Q. sadleriana	15.2121		EA white oak+NA white oak	0.758266
T0519370	Q. pontica+Q. sadleriana	5.41626		Section Virentes+NA white oak	-0.70825
T0519900	Q. pontica+Q. sadleriana	2.84164		Section Virentes+NA white oak	-1.74064
T0519960	Q. pontica+Q. sadleriana	23.6501		EA white oak+NA white oak	3.51789
T0520290	Q. pontica+Q. sadleriana	33.4346		Section Virentes+NA white oak	-1.91526
T0520410	Q. pontica+Q. sadleriana	2.09525		Section Virentes+NA white oak	-0.97511
T0520480	Q. pontica+EA white oak	-3.31252		Section Virentes+NA white oak	-4.35436
T0520540	Q. pontica+Q. sadleriana	6.34079		EA white oak+NA white oak	0.035723
T0521280	Q. pontica+Q. sadleriana	9.37938		EA white oak+NA white oak	8.50502
T0521290	Q. pontica+Q. sadleriana	1.25669		Section Virentes+NA white oak	-0.180522
T0521650	Q. pontica+Q. sadleriana	39.4852		EA white oak+NA white oak	0.03885
T0521840	Q. pontica+Q. sadleriana	3.80028		EA white oak+NA white oak	0.281081
T0522000	Q. pontica+Q. sadleriana	17.7962		Section Virentes+NA white oak	-0.157711
T0522100	Q. pontica+Q. sadleriana	63.1334		EA white oak+NA white oak	4.81711
T0522330	Q. pontica+Q. sadleriana	0.562516		Section Virentes+NA white oak	-0.090654
T0522350	Q. pontica+Q. sadleriana	9.15356		Section Virentes+NA white oak	-0.565865
T0522370	Q. pontica+Q. sadleriana	1.45355		Section Virentes+NA white oak	-0.155402
T0522700	Q. pontica+Q. sadleriana	0.697468		EA white oak+NA white oak	0.079214
T0523050	Q. pontica+Q. sadleriana	5.82156		EA white oak+NA white oak	0.02896
T0523480	Q. pontica+Q. sadleriana	54.0643		EA white oak+NA white oak	6.12188
T0524950	Q. pontica+EA white oak	-0.058025		EA white oak+NA white oak	0.092414
T0527450	Q. pontica+Q. sadleriana	0.598837		Section Virentes+NA white oak	-0.356166
T0528390	Q. pontica+Q. sadleriana	12.6586		EA white oak+NA white oak	5.17282
T0528800	Q. pontica+Q. sadleriana	3.40561		Section Virentes+NA white oak	-1.65655
T0530120	Q. pontica+Q. sadleriana	22.8831		EA white oak+NA white oak	4.01509
T0530140	Q. pontica+Q. sadleriana	42.6532		EA white oak+NA white oak	13.3059
T0530970	Q. pontica+Q. sadleriana	20.8225		EA white oak+NA white oak	13.8242
T0531880	Q. pontica+Q. sadleriana	0.628225		EA white oak+NA white oak	0.003812
T0531950	Q. pontica+Q. sadleriana	1.51466		Section Virentes+NA white oak	-0.095046
T0532260	Q. pontica+Q. sadleriana	5.52909		Section Virentes+NA white oak	-0.254999
T0532500	Q. pontica+Q. sadleriana	0.839625		Section Virentes+NA white oak	-3.88067
T0532880	Q. pontica+Q. sadleriana	7.10192		Section Virentes+NA white oak	-0.998101
T0532910	Q. pontica+Q. sadleriana	1.66326		Section Virentes+NA white oak	-1.15139
T0532940	Q. pontica+Q. sadleriana	13.3843		Section Virentes+NA white oak	-0.443429
T0533330	Q. pontica+Q. sadleriana	19.3133		EA white oak+NA white oak	4.19831
T0533350	Q. pontica+Q. sadleriana	5.90297		Section Virentes+NA white oak	-0.657841
T0533420	Q. pontica+Q. sadleriana	1.45996		EA white oak+NA white oak	0.172846
T0533440	Q. pontica+Q. sadleriana	16.8493		EA white oak+NA white oak	0.282573
T0533480	Q. pontica+Q. sadleriana	47.673		Section Virentes+NA white oak	-0.359281
T0533840	Q. pontica+Q. sadleriana	6.77383		Section Virentes+NA white oak	-0.194161
T0533850	Q. pontica+Q. sadleriana	0.464271		EA white oak+NA white oak	0.055701
T0533880	Q. pontica+Q. sadleriana	37.6946		EA white oak+NA white oak	13.0839
T0534620	Q. pontica+Q. sadleriana	0.590155		Section Virentes+NA white oak	-0.216308
T0534920	Q. pontica+Q. sadleriana	6.56601		Section Virentes+NA white oak	-0.032135
T0534950	Q. pontica+Q. sadleriana	25.2574		EA white oak+NA white oak	0.186884
T0535860	Q. pontica+Q. sadleriana	12.4562		EA white oak+NA white oak	1.17509
T0535870	Q. pontica+Q. sadleriana	9.64932		Section Virentes+NA white oak	-0.868043
T0535880	Q. pontica+Q. sadleriana	4.31574		EA white oak+NA white oak	0.148479
T0535970	Q. pontica+Q. sadleriana	39.0436		EA white oak+NA white oak	7.58717
T0536240	Q. pontica+Q. sadleriana	1.74831		Section Virentes+NA white oak	-0.16604
T0536250	Q. pontica+Q. sadleriana	33.395		EA white oak+NA white oak	8.15206
T0536580	Q. pontica+Q. sadleriana	11.6725		Section Virentes+NA white oak	-0.533215
T0537840	Q. pontica+Q. sadleriana	2.03425		Section Virentes+NA white oak	-0.303681
T0538100	Q. pontica+Q. sadleriana	13.8189		EA white oak+NA white oak	0.006054
T0538460	Q. pontica+Q. sadleriana	5.94596		EA white oak+NA white oak	0.029738
T0538500	Q. pontica+EA white oak	-9.80256		EA white oak+NA white oak	0.141605
T0538520	Q. pontica+Q. sadleriana	10.3433		Section Virentes+NA white oak	-0.030406
T0539480	Q. pontica+EA white oak	-10.1708		EA white oak+NA white oak	0.151315
T0540170	Q. pontica+Q. sadleriana	9.2124		Section Virentes+NA white oak	-0.093805
T0540200	Q. pontica+Q. sadleriana	4.15415		Section Virentes+NA white oak	-1.69717
T0541070	Q. pontica+Q. sadleriana	39.1848		EA white oak+NA white oak	4.87362
T0541080	Q. pontica+Q. sadleriana	18.8636		Section Virentes+NA white oak	-3.57877
T0541330	Q. pontica+Q. sadleriana	15.7474		Section Virentes+NA white oak	-0.254567
T0541460	Q. pontica+Q. sadleriana	12.2866		Section Virentes+NA white oak	-0.335737
T0541480	Q. pontica+Q. sadleriana	20.9106		Section Virentes+NA white oak	-1.15574
T0541680	Q. pontica+Q. sadleriana	11.5797		Section Virentes+NA white oak	-0.10906
T0541850	Q. pontica+Q. sadleriana	1.57435		EA white oak+NA white oak	0.190042
T0542140	Q. pontica+Q. sadleriana	1.33485		EA white oak+NA white oak	0.189913
T0542680	Q. pontica+Q. sadleriana	1.0486		EA white oak+NA white oak	0.101745
T0542760	Q. pontica+Q. sadleriana	11.6749		EA white oak+NA white oak	3.16158
T0543140	Q. pontica+Q. sadleriana	32.935		Section Virentes+NA white oak	-0.580023
T0543240	Q. pontica+Q. sadleriana	2.18712		EA white oak+NA white oak	1.7573
T0543270	Q. pontica+EA white oak	-11.6059		EA white oak+NA white oak	3.91172
T0543330	Q. pontica+Q. sadleriana	19.1957		Section Virentes+NA white oak	-1.54732
T0543720	Q. pontica+Q. sadleriana	32.552		EA white oak+NA white oak	1.12968
T0543800	Q. pontica+Q. sadleriana	35.8044		EA white oak+NA white oak	8.67242
T0544220	Q. pontica+Q. sadleriana	6.76524		EA white oak+NA white oak	0.099741
T0544350	Q. pontica+Q. sadleriana	69.9095		EA white oak+NA white oak	7.63389
T0545330	Q. pontica+Q. sadleriana	14.113		EA white oak+NA white oak	0.154605
T0546070	Q. pontica+Q. sadleriana	18.9881		Section Virentes+NA white oak	-0.059113
T0546290	Q. pontica+Q. sadleriana	36.1275		Section Virentes+NA white oak	-2.02445
T0546560	Q. pontica+Q. sadleriana	3.7976		EA white oak+NA white oak	0.548933
T0550350	Q. pontica+Q. sadleriana	0.437528		Section Virentes+NA white oak	-0.03013
T0550440	Q. pontica+EA white oak	-3.29766		Section Virentes+NA white oak	-1.08497
T0551090	Q. pontica+Q. sadleriana	7.14343		EA white oak+NA white oak	0.460882
T0551120	Q. pontica+Q. sadleriana	3.18126		Section Virentes+NA white oak	-0.295391
T0551190	Q. pontica+Q. sadleriana	2.87718		Section Virentes+NA white oak	-0.181058
T0551210	Q. pontica+Q. sadleriana	11.1485		EA white oak+NA white oak	0.106187
T0552200	Q. pontica+Q. sadleriana	0.538122		Section Virentes+NA white oak	-0.736697
T0552340	Q. pontica+Q. sadleriana	6.93844		EA white oak+NA white oak	0.136508
T0554110	Q. pontica+Q. sadleriana	5.46869		Section Virentes+NA white oak	-0.546452
T0554120	Q. pontica+Q. sadleriana	4.26224		Section Virentes+NA white oak	-0.07138
T0554140	Q. pontica+Q. sadleriana	5.88615		Section Virentes+NA white oak	-0.166676
T0554150	Q. pontica+Q. sadleriana	19.4359		Section Virentes+NA white oak	-0.59193
T0555090	Q. pontica+Q. sadleriana	36.4479		Section Virentes+NA white oak	-0.259633
T0555110	Q. pontica+Q. sadleriana	6.63886		EA white oak+NA white oak	3.9607
T0555280	Q. pontica+Q. sadleriana	95.1287		EA white oak+NA white oak	27.0791
T0555320	Q. pontica+Q. sadleriana	25.1861		EA white oak+NA white oak	4.08025
T0555360	Q. pontica+Q. sadleriana	5.33402		Section Virentes+NA white oak	-0.415666
T0555640	Q. pontica+Q. sadleriana	5.06453		EA white oak+NA white oak	0.13769
T0558870	Q. pontica+Q. sadleriana	0.578978		EA white oak+NA white oak	0.067071
T0558970	Q. pontica+Q. sadleriana	0.772334		EA white oak+NA white oak	0.112735
T0559000	Q. pontica+Q. sadleriana	14.7151		Section Virentes+NA white oak	-0.271771
T0559130	Q. pontica+Q. sadleriana	21.1936		Section Virentes+NA white oak	-1.39656
T0559150	Q. pontica+Q. sadleriana	2.91902		Section Virentes+NA white oak	-0.385085
T0559160	Q. pontica+Q. sadleriana	29.4598		EA white oak+NA white oak	0.318146
T0559860	Q. pontica+Q. sadleriana	10.436		Section Virentes+NA white oak	-0.274859
T0559870	Q. pontica+Q. sadleriana	19.1567		Section Virentes+NA white oak	-0.064949
T0561320	Q. pontica+Q. sadleriana	16.3556		EA white oak+NA white oak	4.18887
T0562770	Q. pontica+EA white oak	-31.1472		Section Virentes+NA white oak	-2.0473
T0563240	Q. pontica+Q. sadleriana	12.6486		EA white oak+NA white oak	0.243366
T0563350	Q. pontica+Q. sadleriana	23.0571		EA white oak+NA white oak	0.744146
T0563380	Q. pontica+Q. sadleriana	31.4753		EA white oak+NA white oak	14.1658
T0564060	Q. pontica+EA white oak	-11.1458		Section Virentes+NA white oak	-11.1699
T0564160	Q. pontica+Q. sadleriana	10.1392		EA white oak+NA white oak	0.001343
T0564170	Q. pontica+Q. sadleriana	21.792		Section Virentes+NA white oak	-2.19953
T0564580	Q. pontica+Q. sadleriana	70.7027		EA white oak+NA white oak	16.9428
T0564820	Q. pontica+Q. sadleriana	15.4593		Section Virentes+NA white oak	-0.514105
T0564830	Q. pontica+Q. sadleriana	11.7629		EA white oak+NA white oak	1.02372
T0564880	Q. pontica+Q. sadleriana	4.66984		EA white oak+NA white oak	1.11845
T0565000	Q. pontica+Q. sadleriana	11.6515		EA white oak+NA white oak	4.29096
T0565330	Q. pontica+Q. sadleriana	40.3398		EA white oak+NA white oak	8.64806
T0565340	Q. pontica+Q. sadleriana	79.5222		EA white oak+NA white oak	23.5966
T0566900	Q. pontica+Q. sadleriana	23.8702		Section Virentes+NA white oak	-0.959702
T0567510	Q. pontica+EA white oak	-7.89508		Section Virentes+NA white oak	-2.53109
T0567690	Q. pontica+Q. sadleriana	25.6864		Section Virentes+NA white oak	-0.083481
T0567930	Q. pontica+Q. sadleriana	52.2572		EA white oak+NA white oak	2.95419
T0568810	Q. pontica+Q. sadleriana	0.944929		EA white oak+NA white oak	0.10612
T0568930	Q. pontica+Q. sadleriana	0.164718		EA white oak+NA white oak	0.015502
T0569800	Q. pontica+Q. sadleriana	40.3132		EA white oak+NA white oak	10.9797
T0570510	Q. pontica+Q. sadleriana	36.621		EA white oak+NA white oak	16.0707
T0570750	Q. pontica+Q. sadleriana	32.7735		Section Virentes+NA white oak	-0.342776
T0570930	Q. pontica+Q. sadleriana	1.16941		EA white oak+NA white oak	0.134859
T0571140	Q. pontica+Q. sadleriana	7.25454		Section Virentes+NA white oak	-0.09384
T0572060	Q. pontica+Q. sadleriana	0.634021		EA white oak+NA white oak	0.069589
T0573080	Q. pontica+Q. sadleriana	7.77583		EA white oak+NA white oak	5.67008
T0573520	Q. pontica+Q. sadleriana	9.34755		EA white oak+NA white oak	1.83249
T0573780	Q. pontica+Q. sadleriana	0.766291		Section Virentes+NA white oak	-0.861554
T0573800	Q. pontica+Q. sadleriana	0.921062		Section Virentes+NA white oak	-0.010674
T0575500	Q. pontica+EA white oak	-0.888461		EA white oak+NA white oak	0.125321
T0575650	Q. pontica+Q. sadleriana	14.0544		EA white oak+NA white oak	0.16081
T0575760	Q. pontica+Q. sadleriana	1.14239		EA white oak+NA white oak	0.154504
T0576300	Q. pontica+Q. sadleriana	45.851		EA white oak+NA white oak	0.145462
T0576750	Q. pontica+Q. sadleriana	29.7349		EA white oak+NA white oak	6.49792
T0577170	Q. pontica+Q. sadleriana	13.1286		EA white oak+NA white oak	4.21822
T0577280	Q. pontica+Q. sadleriana	7.65236		EA white oak+NA white oak	0.178984
T0577470	Q. pontica+EA white oak	-0.517839		Section Virentes+NA white oak	-6.00305
T0577580	Q. pontica+Q. sadleriana	0.982752		EA white oak+NA white oak	0.014404
T0577620	Q. pontica+Q. sadleriana	3.1842		Section Virentes+NA white oak	-3.21691
T0577640	Q. pontica+Q. sadleriana	11.6595		EA white oak+NA white oak	0.21623
T0577740	Q. pontica+Q. sadleriana	33.9253		Section Virentes+NA white oak	-0.31741
T0577810	Q. pontica+Q. sadleriana	42.7323		EA white oak+NA white oak	5.18844
T0577940	Q. pontica+Q. sadleriana	17.2294		Section Virentes+NA white oak	-0.16937
T0580000	Q. pontica+Q. sadleriana	0.682077		EA white oak+NA white oak	0.068206
T0580350	Q. pontica+Q. sadleriana	12.5039		Section Virentes+NA white oak	-0.056218
T0580420	Q. pontica+Q. sadleriana	18.1265		EA white oak+NA white oak	0.159972
T0580480	Q. pontica+Q. sadleriana	32.2152		Section Virentes+NA white oak	-0.535732
T0580540	Q. pontica+Q. sadleriana	10.9761		Section Virentes+NA white oak	-0.527452
T0580570	Q. pontica+Q. sadleriana	41.6488		Section Virentes+NA white oak	-0.461748
T0583740	Q. pontica+Q. sadleriana	9.23443		EA white oak+NA white oak	2.95473
T0583840	Q. pontica+Q. sadleriana	13.8612		EA white oak+NA white oak	0.100352
T0583940	Q. pontica+Q. sadleriana	29.8701		Section Virentes+NA white oak	-0.9689
T0584110	Q. pontica+Q. sadleriana	7.72244		Section Virentes+NA white oak	-0.605809
T0584560	Q. pontica+Q. sadleriana	29.6706		EA white oak+NA white oak	19.228
T0585050	Q. pontica+Q. sadleriana	14.2424		EA white oak+NA white oak	5.37452
T0585060	Q. pontica+Q. sadleriana	0.790787		Section Virentes+NA white oak	-0.226612
T0585110	Q. pontica+Q. sadleriana	0.222232		EA white oak+NA white oak	0.108661
T0585220	Q. pontica+EA white oak	-0.776718		Section Virentes+NA white oak	-3.18179
T0585320	Q. pontica+EA white oak	-1.7167		Section Virentes+NA white oak	-0.468172
T0586340	Q. pontica+Q. sadleriana	18.3435		Section Virentes+NA white oak	-0.321077
T0586450	Q. pontica+Q. sadleriana	1.36059		EA white oak+NA white oak	0.202637
T0587360	Q. pontica+Q. sadleriana	22.0125		EA white oak+NA white oak	10.6179
T0587530	Q. pontica+Q. sadleriana	17.9045		EA white oak+NA white oak	3.85791
T0589090	Q. pontica+EA white oak	-0.825316		EA white oak+NA white oak	0.009129
T0589130	Q. pontica+Q. sadleriana	11.0608		EA white oak+NA white oak	0.12896
T0589160	Q. pontica+Q. sadleriana	8.4841		EA white oak+NA white oak	3.67509
T0589740	Q. pontica+Q. sadleriana	1.37109		EA white oak+NA white oak	0.102691
T0589760	Q. pontica+EA white oak	-2.60596		Section Virentes+NA white oak	-6.36505
T0589770	Q. pontica+Q. sadleriana	0.925517		Section Virentes+NA white oak	-0.824171
T0590200	Q. pontica+Q. sadleriana	9.22846		EA white oak+NA white oak	6.06312
T0590220	Q. pontica+Q. sadleriana	23.3267		EA white oak+NA white oak	0.077504
T0590400	Q. pontica+Q. sadleriana	18.3837		EA white oak+NA white oak	0.31458
T0590450	Q. pontica+Q. sadleriana	4.02183		Section Virentes+NA white oak	-0.035054
T0590470	Q. pontica+Q. sadleriana	3.37204		EA white oak+NA white oak	2.53221
T0590880	Q. pontica+Q. sadleriana	12.2039		Section Virentes+NA white oak	-0.10553
T0590950	Q. pontica+Q. sadleriana	19.5605		EA white oak+NA white oak	3.86614
T0590960	Q. pontica+Q. sadleriana	16.1762		Section Virentes+NA white oak	-0.411582
T0590980	Q. pontica+Q. sadleriana	19.908		Section Virentes+NA white oak	-8.29994
T0592720	Q. pontica+Q. sadleriana	2.61038		Section Virentes+NA white oak	-0.305731
T0594060	Q. pontica+Q. sadleriana	1.50039		Section Virentes+NA white oak	-0.091551
T0594070	Q. pontica+Q. sadleriana	0.746802		Section Virentes+NA white oak	-0.637783
T0594410	Q. pontica+Q. sadleriana	1.39039		Section Virentes+NA white oak	-0.318381
T0594420	Q. pontica+Q. sadleriana	1.03001		EA white oak+NA white oak	0.101728
T0595280	Q. pontica+Q. sadleriana	0.939174		EA white oak+NA white oak	0.083515
T0595290	Q. pontica+Q. sadleriana	0.383767		EA white oak+NA white oak	0.053911
T0596890	Q. pontica+EA white oak	-1.28041		EA white oak+NA white oak	0.194407
T0598280	Q. pontica+Q. sadleriana	15.0515		Section Virentes+NA white oak	-1.27808
T0598420	Q. pontica+Q. sadleriana	2.18828		EA white oak+NA white oak	0.203233
T0598430	Q. pontica+Q. sadleriana	0.460944		EA white oak+NA white oak	0.05692
T0598990	Q. pontica+EA white oak	-0.022236		EA white oak+NA white oak	0.084255
T0599000	Q. pontica+Q. sadleriana	10.1156		EA white oak+NA white oak	0.286538
T0599670	Q. pontica+Q. sadleriana	13.6665		Section Virentes+NA white oak	-0.397421
T0599700	Q. pontica+Q. sadleriana	11.2403		EA white oak+NA white oak	0.308435
T0600360	Q. pontica+Q. sadleriana	1.97488		EA white oak+NA white oak	4.08093
T0600370	Q. pontica+EA white oak	-3.40495		EA white oak+NA white oak	1.44291
T0600570	Q. pontica+EA white oak	-1.18893		EA white oak+NA white oak	3.23599
T0600630	Q. pontica+EA white oak	-17.8602		EA white oak+NA white oak	0.274262
T0600990	Q. pontica+Q. sadleriana	10.9472		Section Virentes+NA white oak	-0.586196
T0601000	Q. pontica+Q. sadleriana	1.4701		EA white oak+NA white oak	0.143265
T0601260	Q. pontica+Q. sadleriana	14.5375		Section Virentes+NA white oak	-0.890199
T0601480	Q. pontica+Q. sadleriana	14.3391		EA white oak+NA white oak	2.25612
T0601510	Q. pontica+Q. sadleriana	0.48205		Section Virentes+NA white oak	-0.361796
T0601520	Q. pontica+Q. sadleriana	0.964186		EA white oak+NA white oak	0.110422
T0601850	Q. pontica+Q. sadleriana	0.858885		EA white oak+NA white oak	0.229315
T0602160	Q. pontica+Q. sadleriana	11.8539		EA white oak+NA white oak	13.6868
T0602180	Q. pontica+Q. sadleriana	7.76197		EA white oak+NA white oak	0.825387
T0602810	Q. pontica+Q. sadleriana	13.3696		Section Virentes+NA white oak	-0.369152
T0602850	Q. pontica+Q. sadleriana	11.0873		Section Virentes+NA white oak	-0.224994
T0602860	Q. pontica+Q. sadleriana	32.4035		EA white oak+NA white oak	8.96193
T0602900	Q. pontica+Q. sadleriana	23.6015		Section Virentes+NA white oak	-0.149501
T0603120	Q. pontica+Q. sadleriana	10.3866		EA white oak+NA white oak	0.956279
T0603480	Q. pontica+Q. sadleriana	13.3783		EA white oak+NA white oak	0.098763
T0603800	Q. pontica+Q. sadleriana	4.74832		EA white oak+NA white oak	0.001893
T0604300	Q. pontica+Q. sadleriana	4.85638		Section Virentes+NA white oak	-0.309596
T0604400	Q. pontica+Q. sadleriana	24.1375		EA white oak+NA white oak	3.81277
T0605030	Q. pontica+Q. sadleriana	1.05169		Section Virentes+NA white oak	-0.959659
T0605050	Q. pontica+Q. sadleriana	20.5906		EA white oak+NA white oak	0.084914
T0605060	Q. pontica+Q. sadleriana	1.89398		Section Virentes+NA white oak	-6.89563
T0605480	Q. pontica+Q. sadleriana	6.38416		EA white oak+NA white oak	0.132058
T0606760	Q. pontica+Q. sadleriana	0.195849		EA white oak+NA white oak	0.083051
T0608200	Q. pontica+Q. sadleriana	8.90634		EA white oak+NA white oak	3.60986
T0608370	Q. pontica+Q. sadleriana	9.93729		Section Virentes+NA white oak	-0.379717
T0608720	Q. pontica+Q. sadleriana	2.23738		Section Virentes+NA white oak	-0.205597
T0609840	Q. pontica+Q. sadleriana	5.73456		EA white oak+NA white oak	0.121142
T0610190	Q. pontica+Q. sadleriana	10.4361		Section Virentes+NA white oak	-0.181235
T0611770	Q. pontica+Q. sadleriana	1.09661		EA white oak+NA white oak	0.057182
T0612010	Q. pontica+Q. sadleriana	1.32677		EA white oak+NA white oak	0.024597
T0612030	Q. pontica+Q. sadleriana	8.80765		EA white oak+NA white oak	3.5391
T0612300	Q. pontica+EA white oak	-11.5478		Section Virentes+NA white oak	-1.07781
T0612630	Q. pontica+EA white oak	-1.57348		Section Virentes+NA white oak	-6.1973
T0612650	Q. pontica+Q. sadleriana	0.55122		Section Virentes+NA white oak	-0.123636
T0612820	Q. pontica+Q. sadleriana	0.575178		Section Virentes+NA white oak	-0.1887
T0613010	Q. pontica+Q. sadleriana	0.080447		EA white oak+NA white oak	0.030042
T0614500	Q. pontica+EA white oak	-2.04817		Section Virentes+NA white oak	-2.2947
T0614550	Q. pontica+Q. sadleriana	1.3622		EA white oak+NA white oak	0.204981
T0614870	Q. pontica+Q. sadleriana	10.0744		Section Virentes+NA white oak	-0.073116
T0614900	Q. pontica+Q. sadleriana	29.2817		Section Virentes+NA white oak	-0.194746
T0615850	Q. pontica+Q. sadleriana	1.04636		EA white oak+NA white oak	0.138499
T0615920	Q. pontica+Q. sadleriana	5.75969		EA white oak+NA white oak	0.021802
T0615950	Q. pontica+Q. sadleriana	8.32961		EA white oak+NA white oak	2.23493
T0616170	Q. pontica+Q. sadleriana	23.7502		EA white oak+NA white oak	7.68685
T0616470	Q. pontica+Q. sadleriana	5.09952		Section Virentes+NA white oak	-0.629738
T0616570	Q. pontica+Q. sadleriana	1.83287		EA white oak+NA white oak	2.50398
T0617470	Q. pontica+Q. sadleriana	8.52698		EA white oak+NA white oak	3.98844
T0617540	Q. pontica+Q. sadleriana	0.572101		Section Virentes+NA white oak	-0.031137
T0618890	Q. pontica+Q. sadleriana	0.864547		EA white oak+NA white oak	0.112839
T0618910	Q. pontica+Q. sadleriana	14.2919		EA white oak+NA white oak	2.63328
T0619050	Q. pontica+Q. sadleriana	2.42877		EA white oak+NA white oak	0.165558
T0619130	Q. pontica+Q. sadleriana	29.8642		EA white oak+NA white oak	7.87375
T0619170	Q. pontica+Q. sadleriana	5.31047		Section Virentes+NA white oak	-0.100112
T0619470	Q. pontica+Q. sadleriana	0.971511		Section Virentes+NA white oak	-0.387467
T0619480	Q. pontica+Q. sadleriana	11.7665		EA white oak+NA white oak	5.20616
T0619530	Q. pontica+Q. sadleriana	63.2296		EA white oak+NA white oak	3.0135
T0619560	Q. pontica+Q. sadleriana	93.3492		EA white oak+NA white oak	2.83691
T0619610	Q. pontica+Q. sadleriana	37.1595		Section Virentes+NA white oak	-0.608078
T0622200	Q. pontica+Q. sadleriana	0.641943		EA white oak+NA white oak	0.081801
T0622930	Q. pontica+Q. sadleriana	22.5381		EA white oak+NA white oak	5.79433
T0622960	Q. pontica+Q. sadleriana	22.7095		EA white oak+NA white oak	15.48
T0623020	Q. pontica+Q. sadleriana	0.876694		EA white oak+NA white oak	0.091637
T0623030	Q. pontica+Q. sadleriana	16.0225		EA white oak+NA white oak	3.33879
T0623170	Q. pontica+Q. sadleriana	24.2599		Section Virentes+NA white oak	-0.122614
T0624250	Q. pontica+Q. sadleriana	4.6528		EA white oak+NA white oak	1.27581
T0624260	Q. pontica+Q. sadleriana	1.08173		EA white oak+NA white oak	0.239768
T0624280	Q. pontica+EA white oak	-1.12448		Section Virentes+NA white oak	-3.13773
T0624320	Q. pontica+Q. sadleriana	6.26321		EA white oak+NA white oak	0.014608
T0624840	Q. pontica+Q. sadleriana	24.1258		Section Virentes+NA white oak	-0.09186
T0627080	Q. pontica+Q. sadleriana	23.3391		Section Virentes+NA white oak	-0.255893
T0628690	Q. pontica+Q. sadleriana	26.724		Section Virentes+NA white oak	-0.535713
T0629140	Q. pontica+EA white oak	-0.054461		EA white oak+NA white oak	0.078788
T0629200	Q. pontica+Q. sadleriana	49.9981		Section Virentes+NA white oak	-1.17309
T0629230	Q. pontica+Q. sadleriana	4.57965		Section Virentes+NA white oak	-0.481302
T0629510	Q. pontica+Q. sadleriana	7.33883		EA white oak+NA white oak	0.258734
T0630380	Q. pontica+Q. sadleriana	2.04432		Section Virentes+NA white oak	-3.46233
T0630830	Q. pontica+Q. sadleriana	12.8479		Section Virentes+NA white oak	-0.546503
T0630840	Q. pontica+Q. sadleriana	23.8045		EA white oak+NA white oak	4.0761
T0631350	Q. pontica+Q. sadleriana	31.2825		EA white oak+NA white oak	12.8195
T0631680	Q. pontica+Q. sadleriana	204.237		EA white oak+NA white oak	3.56539
T0631930	Q. pontica+EA white oak	-0.713574		EA white oak+NA white oak	0.20764
T0632110	Q. pontica+Q. sadleriana	1.69698		EA white oak+NA white oak	0.04867
T0632270	Q. pontica+Q. sadleriana	5.65729		Section Virentes+NA white oak	-0.011873
T0632380	Q. pontica+EA white oak	-1.14035		EA white oak+NA white oak	0.086771
T0632420	Q. pontica+Q. sadleriana	1.14358		Section Virentes+NA white oak	-0.661845
T0632590	Q. pontica+EA white oak	-8.10445		EA white oak+NA white oak	0.157209
T0632660	Q. pontica+Q. sadleriana	6.98421		EA white oak+NA white oak	0.100109
T0632990	Q. pontica+Q. sadleriana	6.35893		EA white oak+NA white oak	0.009965
T0633050	Q. pontica+Q. sadleriana	34.7259		EA white oak+NA white oak	7.47299
T0633270	Q. pontica+Q. sadleriana	20.8554		EA white oak+NA white oak	0.027085
T0636370	Q. pontica+Q. sadleriana	21.6586		Section Virentes+NA white oak	-4.0492
T0636420	Q. pontica+Q. sadleriana	1.11164		EA white oak+NA white oak	0.018989
T0636450	Q. pontica+Q. sadleriana	50.5012		Section Virentes+NA white oak	-0.854411
T0636890	Q. pontica+Q. sadleriana	0.612999		EA white oak+NA white oak	0.072691
T0636900	Q. pontica+Q. sadleriana	1.20722		EA white oak+NA white oak	0.071152
T0637860	Q. pontica+Q. sadleriana	12.0574		Section Virentes+NA white oak	-0.299981
T0637870	Q. pontica+Q. sadleriana	18.0826		Section Virentes+NA white oak	-0.191611
T0638750	Q. pontica+Q. sadleriana	18.6575		Section Virentes+NA white oak	-6.87521
T0639340	Q. pontica+Q. sadleriana	24.1835		EA white oak+NA white oak	7.25958
T0640620	Q. pontica+EA white oak	-2.15219		Section Virentes+NA white oak	-0.863088
T0640630	Q. pontica+Q. sadleriana	0.57404		EA white oak+NA white oak	0.424043
T0640990	Q. pontica+Q. sadleriana	0.968108		EA white oak+NA white oak	0.103953
T0641120	Q. pontica+Q. sadleriana	0.600786		Section Virentes+NA white oak	-0.023395
T0641180	Q. pontica+Q. sadleriana	7.96972		EA white oak+NA white oak	4.95715
T0641190	Q. pontica+Q. sadleriana	0.583274		EA white oak+NA white oak	0.067937
T0641260	Q. pontica+Q. sadleriana	37.8418		Section Virentes+NA white oak	-0.992886
T0641270	Q. pontica+Q. sadleriana	10.5071		EA white oak+NA white oak	2.71361
T0641350	Q. pontica+Q. sadleriana	1.0485		EA white oak+NA white oak	0.12847
T0641360	Q. pontica+Q. sadleriana	4.39161		Section Virentes+NA white oak	-0.093644
T0641400	Q. pontica+Q. sadleriana	6.60181		Section Virentes+NA white oak	-0.021695
T0641500	Q. pontica+Q. sadleriana	19.5971		Section Virentes+NA white oak	-4.67242
T0642050	Q. pontica+Q. sadleriana	14.5915		Section Virentes+NA white oak	-0.718008
T0642200	Q. pontica+Q. sadleriana	44.2135		Section Virentes+NA white oak	-0.130394
T0642320	Q. pontica+Q. sadleriana	0.966124		EA white oak+NA white oak	0.099493
T0643300	Q. pontica+Q. sadleriana	0.598427		EA white oak+NA white oak	0.151673
T0643310	Q. pontica+Q. sadleriana	10.2906		EA white oak+NA white oak	0.181725
T0645060	Q. pontica+Q. sadleriana	2.07096		EA white oak+NA white oak	0.116645
T0645910	Q. pontica+Q. sadleriana	7.8937		EA white oak+NA white oak	5.99307
T0645930	Q. pontica+Q. sadleriana	48.3005		EA white oak+NA white oak	9.24017
T0646680	Q. pontica+Q. sadleriana	1.53722		Section Virentes+NA white oak	-0.305377
T0647320	Q. pontica+Q. sadleriana	15.1954		EA white oak+NA white oak	1.86007
T0647690	Q. pontica+Q. sadleriana	0.447825		EA white oak+NA white oak	0.006569
T0647940	Q. pontica+Q. sadleriana	11.326		EA white oak+NA white oak	8.69449
T0648200	Q. pontica+Q. sadleriana	0.524325		EA white oak+NA white oak	0.111326
T0648230	Q. pontica+Q. sadleriana	0.508128		EA white oak+NA white oak	0.070011
T0649920	Q. pontica+Q. sadleriana	1.21293		Section Virentes+NA white oak	-0.127379
T0649990	Q. pontica+Q. sadleriana	25.5802		EA white oak+NA white oak	8.05018
T0650060	Q. pontica+Q. sadleriana	6.09007		EA white oak+NA white oak	4.35011
T0650660	Q. pontica+Q. sadleriana	24.126		Section Virentes+NA white oak	-0.399402
T0650670	Q. pontica+Q. sadleriana	10.1041		Section Virentes+NA white oak	-0.058335
T0650740	Q. pontica+EA white oak	-1.47758		Section Virentes+NA white oak	-2.53414
T0650760	Q. pontica+EA white oak	-8.83117		EA white oak+NA white oak	0.461055
T0650800	Q. pontica+Q. sadleriana	4.04998		Section Virentes+NA white oak	-0.20946
T0651570	Q. pontica+Q. sadleriana	21.7111		Section Virentes+NA white oak	-0.226719
T0651650	Q. pontica+Q. sadleriana	17.3154		EA white oak+NA white oak	3.68115
T0651910	Q. pontica+EA white oak	-1.4208		EA white oak+NA white oak	0.078063
T0652050	Q. pontica+Q. sadleriana	11.3773		EA white oak+NA white oak	0.117174
T0653060	Q. pontica+Q. sadleriana	4.81251		Section Virentes+NA white oak	-0.017827
T0653290	Q. pontica+Q. sadleriana	0.297841		EA white oak+NA white oak	0.258733
T0653300	Q. pontica+Q. sadleriana	9.9689		Section Virentes+NA white oak	-0.11603
T0653310	Q. pontica+EA white oak	-1.38444		Section Virentes+NA white oak	-0.10478
T0653790	Q. pontica+Q. sadleriana	33.2797		EA white oak+NA white oak	4.03131
T0654900	Q. pontica+Q. sadleriana	5.62814		Section Virentes+NA white oak	-0.086005
T0655210	Q. pontica+Q. sadleriana	4.16422		Section Virentes+NA white oak	-1.17994
T0655440	Q. pontica+Q. sadleriana	0.627208		EA white oak+NA white oak	0.109826
T0655560	Q. pontica+Q. sadleriana	0.825891		Section Virentes+NA white oak	-0.197605
T0655610	Q. pontica+Q. sadleriana	11.2123		Section Virentes+NA white oak	-0.557246
T0655770	Q. pontica+Q. sadleriana	0.829108		Section Virentes+NA white oak	-0.340676
T0655950	Q. pontica+Q. sadleriana	14.6323		Section Virentes+NA white oak	-0.881968
T0656020	Q. pontica+Q. sadleriana	5.80381		EA white oak+NA white oak	0.043111
T0656180	Q. pontica+Q. sadleriana	23.814		Section Virentes+NA white oak	-0.501669
T0656310	Q. pontica+Q. sadleriana	92.8		EA white oak+NA white oak	0.063199
T0656450	Q. pontica+Q. sadleriana	46.1872		EA white oak+NA white oak	2.97926
T0656460	Q. pontica+Q. sadleriana	5.80857		Section Virentes+NA white oak	-0.053155
T0656490	Q. pontica+Q. sadleriana	4.49821		Section Virentes+NA white oak	-1.6873
T0656500	Q. pontica+Q. sadleriana	15.0541		EA white oak+NA white oak	1.9152
T0656510	Q. pontica+Q. sadleriana	31.2121		EA white oak+NA white oak	3.52615
T0656520	Q. pontica+Q. sadleriana	5.0012		EA white oak+NA white oak	2.71045
T0657060	Q. pontica+EA white oak	-11.965		Section Virentes+NA white oak	-6.80789
T0657110	Q. pontica+Q. sadleriana	2.89074		Section Virentes+NA white oak	-0.025547
T0658120	Q. pontica+Q. sadleriana	8.10998		Section Virentes+NA white oak	-3.15144
T0658480	Q. pontica+Q. sadleriana	0.478313		EA white oak+NA white oak	0.138213
T0658550	Q. pontica+Q. sadleriana	23.975		Section Virentes+NA white oak	-1.02721
T0659230	Q. pontica+EA white oak	-4.71564		Section Virentes+NA white oak	-2.79556
T0659760	Q. pontica+Q. sadleriana	27.0221		Section Virentes+NA white oak	-0.524521
T0660160	Q. pontica+Q. sadleriana	6.40366		EA white oak+NA white oak	0.133212
T0660310	Q. pontica+Q. sadleriana	33.7504		EA white oak+NA white oak	5.25343
T0660320	Q. pontica+EA white oak	-2.89362		EA white oak+NA white oak	1.5404
T0660330	Q. pontica+Q. sadleriana	10.2211		Section Virentes+NA white oak	-0.000606
T0662260	Q. pontica+Q. sadleriana	7.92864		EA white oak+NA white oak	0.056429
T0662430	Q. pontica+Q. sadleriana	4.11646		Section Virentes+NA white oak	-1.58452
T0662440	Q. pontica+Q. sadleriana	12.3843		Section Virentes+NA white oak	-4.67102
T0662750	Q. pontica+Q. sadleriana	5.68022		Section Virentes+NA white oak	-0.317186
T0663030	Q. pontica+Q. sadleriana	5.54384		Section Virentes+NA white oak	-0.905594
T0663300	Q. pontica+Q. sadleriana	26.2874		Section Virentes+NA white oak	-0.333928
T0663950	Q. pontica+Q. sadleriana	0.689132		Section Virentes+NA white oak	-0.074509
T0664170	Q. pontica+EA white oak	-2.46749		EA white oak+NA white oak	0.240575
T0664360	Q. pontica+Q. sadleriana	5.50169		EA white oak+NA white oak	6.33949
T0664410	Q. pontica+Q. sadleriana	0.762561		EA white oak+NA white oak	0.080911
T0665400	Q. pontica+Q. sadleriana	2.12736		Section Virentes+NA white oak	-0.154084
T0666630	Q. pontica+Q. sadleriana	16.8694		EA white oak+NA white oak	8.58075
T0667130	Q. pontica+Q. sadleriana	6.06319		EA white oak+NA white oak	3.93129
T0667200	Q. pontica+Q. sadleriana	8.34347		Section Virentes+NA white oak	-0.767387
T0667570	Q. pontica+Q. sadleriana	3.30824		Section Virentes+NA white oak	-0.380129
T0668830	Q. pontica+Q. sadleriana	2.89661		Section Virentes+NA white oak	-0.136859
T0668980	Q. pontica+Q. sadleriana	6.69319		EA white oak+NA white oak	3.7335
T0670510	Q. pontica+Q. sadleriana	5.2611		EA white oak+NA white oak	0.160321
T0670780	Q. pontica+Q. sadleriana	14.5981		Section Virentes+NA white oak	-2.48939
T0671120	Q. pontica+Q. sadleriana	28.2772		EA white oak+NA white oak	1.84491
T0671240	Q. pontica+Q. sadleriana	11.3641		EA white oak+NA white oak	4.33735
T0671280	Q. pontica+Q. sadleriana	1.82329		EA white oak+NA white oak	0.315593
T0674280	Q. pontica+Q. sadleriana	2.04027		Section Virentes+NA white oak	-0.346735
T0674290	Q. pontica+Q. sadleriana	45.333		Section Virentes+NA white oak	-1.54178
T0674300	Q. pontica+Q. sadleriana	29.101		EA white oak+NA white oak	6.85274
T0674350	Q. pontica+Q. sadleriana	7.19581		Section Virentes+NA white oak	-6.32513
T0674370	Q. pontica+Q. sadleriana	2.08483		EA white oak+NA white oak	1.3732
T0674880	Q. pontica+Q. sadleriana	15.7085		Section Virentes+NA white oak	-3.0197
T0674950	Q. pontica+EA white oak	-0.616463		Section Virentes+NA white oak	-3.32956
T0674990	Q. pontica+Q. sadleriana	12.2774		EA white oak+NA white oak	8.99183
T0675510	Q. pontica+Q. sadleriana	3.99813		EA white oak+NA white oak	4.25548
T0675660	Q. pontica+Q. sadleriana	11.8661		EA white oak+NA white oak	4.29434
T0675770	Q. pontica+Q. sadleriana	0.02927		EA white oak+NA white oak	0.081096
T0676450	Q. pontica+Q. sadleriana	39.5081		EA white oak+NA white oak	3.21748
T0676460	Q. pontica+EA white oak	-1.20278		EA white oak+NA white oak	0.097176
T0676520	Q. pontica+Q. sadleriana	16.5594		EA white oak+NA white oak	12.3644
T0677030	Q. pontica+Q. sadleriana	17.9046		Section Virentes+NA white oak	-0.147817
T0677070	Q. pontica+Q. sadleriana	6.55868		Section Virentes+NA white oak	-0.645762
T0677390	Q. pontica+Q. sadleriana	16.3025		Section Virentes+NA white oak	-0.646904
T0678210	Q. pontica+Q. sadleriana	20.7501		EA white oak+NA white oak	3.534
T0678250	Q. pontica+Q. sadleriana	14.8172		Section Virentes+NA white oak	-0.557775
T0679220	Q. pontica+Q. sadleriana	19.7992		EA white oak+NA white oak	0.164849
T0679970	Q. pontica+Q. sadleriana	16.1424		EA white oak+NA white oak	12.2361
T0680010	Q. pontica+EA white oak	-6.21495		Section Virentes+NA white oak	-9.57553
T0680400	Q. pontica+Q. sadleriana	8.29607		Section Virentes+NA white oak	-0.281439
T0681420	Q. pontica+Q. sadleriana	25.1528		EA white oak+NA white oak	0.017412
T0681530	Q. pontica+Q. sadleriana	76.5035		Section Virentes+NA white oak	-2.84967
T0682330	Q. pontica+Q. sadleriana	17.3916		Section Virentes+NA white oak	-0.253562
T0682540	Q. pontica+EA white oak	-1.13862		EA white oak+NA white oak	0.177348
T0682700	Q. pontica+Q. sadleriana	27.2796		Section Virentes+NA white oak	-0.468678
T0682790	Q. pontica+Q. sadleriana	6.22316		Section Virentes+NA white oak	-0.263308
T0683190	Q. pontica+Q. sadleriana	5.98927		EA white oak+NA white oak	0.030547
T0683200	Q. pontica+Q. sadleriana	5.90936		EA white oak+NA white oak	0.02514
T0683630	Q. pontica+Q. sadleriana	13.5346		Section Virentes+NA white oak	-3.24057
T0683640	Q. pontica+Q. sadleriana	3.19647		EA white oak+NA white oak	1.87149
T0683650	Q. pontica+Q. sadleriana	1.52741		EA white oak+NA white oak	0.360508
T0683750	Q. pontica+Q. sadleriana	8.82871		EA white oak+NA white oak	5.57556
T0685050	Q. pontica+Q. sadleriana	30.9565		Section Virentes+NA white oak	-0.36892
T0685100	Q. pontica+Q. sadleriana	0.732741		EA white oak+NA white oak	0.135618
T0685850	Q. pontica+Q. sadleriana	17.8172		Section Virentes+NA white oak	-0.038903
T0685940	Q. pontica+Q. sadleriana	5.87252		Section Virentes+NA white oak	-0.002596
T0685950	Q. pontica+Q. sadleriana	11.5556		EA white oak+NA white oak	3.15241
T0685970	Q. pontica+Q. sadleriana	24.432		EA white oak+NA white oak	9.38621
T0687160	Q. pontica+Q. sadleriana	48.2027		Section Virentes+NA white oak	-0.629079
T0687680	Q. pontica+Q. sadleriana	19.7078		Section Virentes+NA white oak	-0.196818
T0687990	Q. pontica+EA white oak	-1.10227		EA white oak+NA white oak	0.100788
T0688080	Q. pontica+Q. sadleriana	5.83144		Section Virentes+NA white oak	-0.006656
T0688480	Q. pontica+Q. sadleriana	8.02136		Section Virentes+NA white oak	-0.324792
T0688500	Q. pontica+Q. sadleriana	0.579733		Section Virentes+NA white oak	-0.513798
T0688750	Q. pontica+Q. sadleriana	20.2401		EA white oak+NA white oak	6.16322
T0689040	Q. pontica+Q. sadleriana	10.503		EA white oak+NA white oak	5.48217
T0689440	Q. pontica+Q. sadleriana	2.38901		Section Virentes+NA white oak	-0.91589
T0689620	Q. pontica+Q. sadleriana	0.024506		EA white oak+NA white oak	0.056301
T0689780	Q. pontica+EA white oak	-8.47505		EA white oak+NA white oak	0.955677
T0689960	Q. pontica+Q. sadleriana	14.4801		Section Virentes+NA white oak	-0.046815
T0690650	Q. pontica+Q. sadleriana	1.70016		EA white oak+NA white oak	0.131883
T0691030	Q. pontica+Q. sadleriana	13.1918		Section Virentes+NA white oak	-0.178657
T0691140	Q. pontica+EA white oak	-10.9016		Section Virentes+NA white oak	-10.0578
T0691320	Q. pontica+Q. sadleriana	11.8904		Section Virentes+NA white oak	-0.048785
T0692030	Q. pontica+Q. sadleriana	5.76677		EA white oak+NA white oak	0.280257
T0692960	Q. pontica+Q. sadleriana	57.236		EA white oak+NA white oak	1.49515
T0692980	Q. pontica+Q. sadleriana	2.93156		EA white oak+NA white oak	0.12865
T0694590	Q. pontica+Q. sadleriana	1.27033		EA white oak+NA white oak	0.040272
T0694620	Q. pontica+Q. sadleriana	5.97152		EA white oak+NA white oak	4.50196
T0694640	Q. pontica+Q. sadleriana	10.7779		EA white oak+NA white oak	0.072891
T0697050	Q. pontica+Q. sadleriana	28.2427		EA white oak+NA white oak	3.13579
T0697120	Q. pontica+Q. sadleriana	7.51543		Section Virentes+NA white oak	-0.273735
T0697550	Q. pontica+Q. sadleriana	6.32092		EA white oak+NA white oak	3.71606
T0697630	Q. pontica+Q. sadleriana	14.8513		Section Virentes+NA white oak	-0.145317
T0697650	Q. pontica+Q. sadleriana	0.690461		EA white oak+NA white oak	0.102922
T0698130	Q. pontica+Q. sadleriana	5.68912		Section Virentes+NA white oak	-0.220461
T0698170	Q. pontica+Q. sadleriana	0.645396		Section Virentes+NA white oak	-0.078744
T0698340	Q. pontica+Q. sadleriana	5.57143		Section Virentes+NA white oak	-0.244808
T0698360	Q. pontica+Q. sadleriana	24.25		Section Virentes+NA white oak	-0.028923
T0699430	Q. pontica+Q. sadleriana	0.528077		Section Virentes+NA white oak	-0.04147
T0700440	Q. pontica+Q. sadleriana	34.453		EA white oak+NA white oak	9.41339
T0700660	Q. pontica+Q. sadleriana	49.4638		EA white oak+NA white oak	0.379604
T0701770	Q. pontica+Q. sadleriana	3.55531		Section Virentes+NA white oak	-0.010791
T0701790	Q. pontica+Q. sadleriana	35.459		EA white oak+NA white oak	9.98064
T0701880	Q. pontica+Q. sadleriana	13.8031		EA white oak+NA white oak	3.92236
T0701900	Q. pontica+Q. sadleriana	20.8481		Section Virentes+NA white oak	-0.871306
T0701910	Q. pontica+Q. sadleriana	26.2301		EA white oak+NA white oak	7.10172
T0702210	Q. pontica+Q. sadleriana	8.26871		Section Virentes+NA white oak	-1.29196
T0704230	Q. pontica+Q. sadleriana	1.52975		Section Virentes+NA white oak	-0.464539
T0705350	Q. pontica+Q. sadleriana	6.43901		Section Virentes+NA white oak	-3.76233
T0705430	Q. pontica+Q. sadleriana	0.545716		EA white oak+NA white oak	0.053823
T0705560	Q. pontica+Q. sadleriana	4.62448		Section Virentes+NA white oak	-0.953775
T0705710	Q. pontica+Q. sadleriana	16.14		Section Virentes+NA white oak	-0.524598
T0705860	Q. pontica+Q. sadleriana	10.9607		Section Virentes+NA white oak	-0.055028
T0706060	Q. pontica+Q. sadleriana	5.43591		Section Virentes+NA white oak	-2.31574
T0706100	Q. pontica+Q. sadleriana	21.1852		Section Virentes+NA white oak	-0.337002
T0706570	Q. pontica+Q. sadleriana	19.2733		Section Virentes+NA white oak	-2.30515
T0706580	Q. pontica+Q. sadleriana	0.671943		Section Virentes+NA white oak	-0.234284
T0706850	Q. pontica+Q. sadleriana	3.02119		EA white oak+NA white oak	0.105911
T0707020	Q. pontica+Q. sadleriana	53.3533		EA white oak+NA white oak	7.98953
T0707240	Q. pontica+Q. sadleriana	30.0635		EA white oak+NA white oak	8.58394
T0707310	Q. pontica+Q. sadleriana	0.891604		EA white oak+NA white oak	0.004287
T0707900	Q. pontica+EA white oak	-9.09059		Section Virentes+NA white oak	-4.08195
T0710050	Q. pontica+EA white oak	-10.7549		Section Virentes+NA white oak	-8.29767
T0710090	Q. pontica+Q. sadleriana	1.15673		EA white oak+NA white oak	0.024474
T0711430	Q. pontica+Q. sadleriana	4.64826		EA white oak+NA white oak	0.705265
T0711460	Q. pontica+Q. sadleriana	13.4375		Section Virentes+NA white oak	-1.74306
T0711920	Q. pontica+Q. sadleriana	1.07529		Section Virentes+NA white oak	-0.040129
T0712040	Q. pontica+Q. sadleriana	18.3238		EA white oak+NA white oak	4.04837
T0712070	Q. pontica+Q. sadleriana	12.3385		Section Virentes+NA white oak	-0.123555
T0712210	Q. pontica+Q. sadleriana	18.2268		Section Virentes+NA white oak	-0.007143
T0712420	Q. pontica+Q. sadleriana	19.4756		Section Virentes+NA white oak	-3.54662
T0713070	Q. pontica+EA white oak	-2.70683		EA white oak+NA white oak	0.098049
T0713130	Q. pontica+Q. sadleriana	12.3822		EA white oak+NA white oak	0.098571
T0713150	Q. pontica+Q. sadleriana	23.5428		EA white oak+NA white oak	2.94271
T0713160	Q. pontica+Q. sadleriana	11.9134		Section Virentes+NA white oak	-0.738581
T0713190	Q. pontica+EA white oak	-2.38434		EA white oak+NA white oak	0.204687
T0713570	Q. pontica+EA white oak	-5.09174		Section Virentes+NA white oak	-0.135483
T0713820	Q. pontica+Q. sadleriana	10.9633		EA white oak+NA white oak	0.033363
T0713830	Q. pontica+Q. sadleriana	1.55675		EA white oak+NA white oak	0.170597
T0713840	Q. pontica+EA white oak	-2.46917		Section Virentes+NA white oak	-0.806307
T0713880	Q. pontica+Q. sadleriana	35.59		Section Virentes+NA white oak	-1.28153
T0714440	Q. pontica+EA white oak	-0.827668		Section Virentes+NA white oak	-0.830437
T0714510	Q. pontica+Q. sadleriana	1.8098		EA white oak+NA white oak	0.182726
T0714530	Q. pontica+Q. sadleriana	55.2522		Section Virentes+NA white oak	-1.56602
T0714540	Q. pontica+Q. sadleriana	53.7089		Section Virentes+NA white oak	-0.819082
T0714890	Q. pontica+Q. sadleriana	90.8251		EA white oak+NA white oak	14.9099
T0715400	Q. pontica+Q. sadleriana	18.1764		Section Virentes+NA white oak	-0.793466
T0715520	Q. pontica+Q. sadleriana	22.6056		EA white oak+NA white oak	15.7344
T0715570	Q. pontica+Q. sadleriana	0.66664		EA white oak+NA white oak	0.054554
[truncated: 126 more rows]

## Sheet: Sheet9
Sheet 9 D-statistics estimated in shared identity-by-descent (IBD) regions. Values for box plots in Supplementary Figure 12.
H1	H2	H3	D-statistic	Species Pair
Quercus aliena	Quercus alba	Quercus fusiformis	0.581227	Q. fusformis vs. NA
Quercus canariensis	Quercus alba	Quercus fusiformis	0.668776	Q. fusformis vs. NA
Quercus dentata	Quercus alba	Quercus fusiformis	0.536975	Q. fusformis vs. NA
Quercus fabri	Quercus alba	Quercus fusiformis	0.557558	Q. fusformis vs. NA
Quercus griffithii	Quercus alba	Quercus fusiformis	0.598339	Q. fusformis vs. NA
Quercus liaotongensis	Quercus alba	Quercus fusiformis	0.592869	Q. fusformis vs. NA
Quercus mongolica	Quercus alba	Quercus fusiformis	0.561781	Q. fusformis vs. NA
Quercus petraea	Quercus alba	Quercus fusiformis	0.588968	Q. fusformis vs. NA
Quercus pubescens	Quercus alba	Quercus fusiformis	0.616862	Q. fusformis vs. NA
Quercus robur	Quercus alba	Quercus fusiformis	0.614773	Q. fusformis vs. NA
Quercus serrata	Quercus alba	Quercus fusiformis	0.589553	Q. fusformis vs. NA
Quercus alba	Quercus engelmannii	Quercus fusiformis	0.0877512	Q. fusformis vs. NA
Quercus aliena	Quercus engelmannii	Quercus fusiformis	0.631204	Q. fusformis vs. NA
Quercus canariensis	Quercus engelmannii	Quercus fusiformis	0.636559	Q. fusformis vs. NA
Quercus dentata	Quercus engelmannii	Quercus fusiformis	0.547041	Q. fusformis vs. NA
Quercus fabri	Quercus engelmannii	Quercus fusiformis	0.603403	Q. fusformis vs. NA
Quercus griffithii	Quercus engelmannii	Quercus fusiformis	0.631698	Q. fusformis vs. NA
Quercus liaotongensis	Quercus engelmannii	Quercus fusiformis	0.638527	Q. fusformis vs. NA
Quercus mongolica	Quercus engelmannii	Quercus fusiformis	0.581643	Q. fusformis vs. NA
Quercus petraea	Quercus engelmannii	Quercus fusiformis	0.61963	Q. fusformis vs. NA
Quercus pubescens	Quercus engelmannii	Quercus fusiformis	0.602867	Q. fusformis vs. NA
Quercus robur	Quercus engelmannii	Quercus fusiformis	0.628215	Q. fusformis vs. NA
Quercus serrata	Quercus engelmannii	Quercus fusiformis	0.598318	Q. fusformis vs. NA
Quercus alba	Quercus rugosa	Quercus fusiformis	0.187097	Q. fusformis vs. NA
Quercus aliena	Quercus rugosa	Quercus fusiformis	0.685834	Q. fusformis vs. NA
Quercus canariensis	Quercus rugosa	Quercus fusiformis	0.697241	Q. fusformis vs. NA
Quercus dentata	Quercus rugosa	Quercus fusiformis	0.626513	Q. fusformis vs. NA
Quercus engelmannii	Quercus rugosa	Quercus fusiformis	0.0991331	Q. fusformis vs. NA
Quercus fabri	Quercus rugosa	Quercus fusiformis	0.653465	Q. fusformis vs. NA
Quercus griffithii	Quercus rugosa	Quercus fusiformis	0.692874	Q. fusformis vs. NA
Quercus liaotongensis	Quercus rugosa	Quercus fusiformis	0.701786	Q. fusformis vs. NA
Quercus mongolica	Quercus rugosa	Quercus fusiformis	0.656488	Q. fusformis vs. NA
Quercus petraea	Quercus rugosa	Quercus fusiformis	0.667191	Q. fusformis vs. NA
Quercus pubescens	Quercus rugosa	Quercus fusiformis	0.681082	Q. fusformis vs. NA
Quercus robur	Quercus rugosa	Quercus fusiformis	0.697277	Q. fusformis vs. NA
Quercus serrata	Quercus rugosa	Quercus fusiformis	0.676149	Q. fusformis vs. NA
Quercus alba	Quercus aliena	Quercus pontica	0.259751	Q. pontica vs. AS
Quercus engelmannii	Quercus aliena	Quercus pontica	0.418446	Q. pontica vs. AS
Quercus rugosa	Quercus aliena	Quercus pontica	0.376778	Q. pontica vs. AS
Quercus alba	Quercus dentata	Quercus pontica	0.151656	Q. pontica vs. AS
Quercus engelmannii	Quercus dentata	Quercus pontica	0.321421	Q. pontica vs. AS
Quercus rugosa	Quercus dentata	Quercus pontica	0.27495	Q. pontica vs. AS
Quercus alba	Quercus fabri	Quercus pontica	0.205229	Q. pontica vs. AS
Quercus engelmannii	Quercus fabri	Quercus pontica	0.365586	Q. pontica vs. AS
Quercus rugosa	Quercus fabri	Quercus pontica	0.328905	Q. pontica vs. AS
Quercus alba	Quercus griffithii	Quercus pontica	0.269031	Q. pontica vs. AS
Quercus engelmannii	Quercus griffithii	Quercus pontica	0.398553	Q. pontica vs. AS
Quercus rugosa	Quercus griffithii	Quercus pontica	0.385859	Q. pontica vs. AS
Quercus alba	Quercus liaotongensis	Quercus pontica	0.251833	Q. pontica vs. AS
Quercus engelmannii	Quercus liaotongensis	Quercus pontica	0.401859	Q. pontica vs. AS
Quercus rugosa	Quercus liaotongensis	Quercus pontica	0.35985	Q. pontica vs. AS
Quercus alba	Quercus mongolica	Quercus pontica	0.311142	Q. pontica vs. AS
Quercus engelmannii	Quercus mongolica	Quercus pontica	0.443447	Q. pontica vs. AS
Quercus rugosa	Quercus mongolica	Quercus pontica	0.421915	Q. pontica vs. AS
Quercus alba	Quercus serrata	Quercus pontica	0.19925	Q. pontica vs. AS
Quercus engelmannii	Quercus serrata	Quercus pontica	0.351992	Q. pontica vs. AS
Quercus rugosa	Quercus serrata	Quercus pontica	0.331286	Q. pontica vs. AS
Quercus alba	Quercus canariensis	Quercus pontica	0.55976	Q. pontica vs. EU
Quercus engelmannii	Quercus canariensis	Quercus pontica	0.604417	Q. pontica vs. EU
Quercus rugosa	Quercus canariensis	Quercus pontica	0.581453	Q. pontica vs. EU
Quercus alba	Quercus petraea	Quercus pontica	0.667836	Q. pontica vs. EU
Quercus engelmannii	Quercus petraea	Quercus pontica	0.677155	Q. pontica vs. EU
Quercus rugosa	Quercus petraea	Quercus pontica	0.656835	Q. pontica vs. EU
Quercus alba	Quercus pubescens	Quercus pontica	0.600935	Q. pontica vs. EU
Quercus engelmannii	Quercus pubescens	Quercus pontica	0.65131	Q. pontica vs. EU
Quercus rugosa	Quercus pubescens	Quercus pontica	0.630691	Q. pontica vs. EU
Quercus alba	Quercus robur	Quercus pontica	0.577479	Q. pontica vs. EU
Quercus engelmannii	Quercus robur	Quercus pontica	0.626501	Q. pontica vs. EU
Quercus rugosa	Quercus robur	Quercus pontica	0.580598	Q. pontica vs. EU
Quercus aliena	Quercus alba	Quercus sadleriana	0.70277	Q. sadleriana vs. NA
Quercus canariensis	Quercus alba	Quercus sadleriana	0.617581	Q. sadleriana vs. NA
Quercus dentata	Quercus alba	Quercus sadleriana	0.671294	Q. sadleriana vs. NA
Quercus engelmannii	Quercus alba	Quercus sadleriana	0.337269	Q. sadleriana vs. NA
Quercus fabri	Quercus alba	Quercus sadleriana	0.702515	Q. sadleriana vs. NA
Quercus griffithii	Quercus alba	Quercus sadleriana	0.667579	Q. sadleriana vs. NA
Quercus liaotongensis	Quercus alba	Quercus sadleriana	0.637206	Q. sadleriana vs. NA
Quercus mongolica	Quercus alba	Quercus sadleriana	0.687842	Q. sadleriana vs. NA
Quercus petraea	Quercus alba	Quercus sadleriana	0.638039	Q. sadleriana vs. NA
Quercus pubescens	Quercus alba	Quercus sadleriana	0.657769	Q. sadleriana vs. NA
Quercus robur	Quercus alba	Quercus sadleriana	0.649481	Q. sadleriana vs. NA
Quercus rugosa	Quercus alba	Quercus sadleriana	0.126635	Q. sadleriana vs. NA
Quercus serrata	Quercus alba	Quercus sadleriana	0.664169	Q. sadleriana vs. NA
Quercus aliena	Quercus engelmannii	Quercus sadleriana	0.433793	Q. sadleriana vs. NA
Quercus canariensis	Quercus engelmannii	Quercus sadleriana	0.34556	Q. sadleriana vs. NA
Quercus dentata	Quercus engelmannii	Quercus sadleriana	0.407612	Q. sadleriana vs. NA
Quercus fabri	Quercus engelmannii	Quercus sadleriana	0.451824	Q. sadleriana vs. NA
Quercus griffithii	Quercus engelmannii	Quercus sadleriana	0.392389	Q. sadleriana vs. NA
Quercus liaotongensis	Quercus engelmannii	Quercus sadleriana	0.382909	Q. sadleriana vs. NA
Quercus mongolica	Quercus engelmannii	Quercus sadleriana	0.418909	Q. sadleriana vs. NA
Quercus petraea	Quercus engelmannii	Quercus sadleriana	0.351649	Q. sadleriana vs. NA
Quercus pubescens	Quercus engelmannii	Quercus sadleriana	0.388711	Q. sadleriana vs. NA
Quercus robur	Quercus engelmannii	Quercus sadleriana	0.382358	Q. sadleriana vs. NA
Quercus serrata	Quercus engelmannii	Quercus sadleriana	0.416258	Q. sadleriana vs. NA
Quercus aliena	Quercus rugosa	Quercus sadleriana	0.599191	Q. sadleriana vs. NA
Quercus canariensis	Quercus rugosa	Quercus sadleriana	0.503823	Q. sadleriana vs. NA
Quercus dentata	Quercus rugosa	Quercus sadleriana	0.575092	Q. sadleriana vs. NA
Quercus engelmannii	Quercus rugosa	Quercus sadleriana	0.302936	Q. sadleriana vs. NA
Quercus fabri	Quercus rugosa	Quercus sadleriana	0.601961	Q. sadleriana vs. NA
Quercus griffithii	Quercus rugosa	Quercus sadleriana	0.550603	Q. sadleriana vs. NA
Quercus liaotongensis	Quercus rugosa	Quercus sadleriana	0.545477	Q. sadleriana vs. NA
Quercus mongolica	Quercus rugosa	Quercus sadleriana	0.580998	Q. sadleriana vs. NA
Quercus petraea	Quercus rugosa	Quercus sadleriana	0.546797	Q. sadleriana vs. NA
Quercus pubescens	Quercus rugosa	Quercus sadleriana	0.5483	Q. sadleriana vs. NA
Quercus robur	Quercus rugosa	Quercus sadleriana	0.531751	Q. sadleriana vs. NA
Quercus serrata	Quercus rugosa	Quercus sadleriana	0.569395	Q. sadleriana vs. NA
Quercus aliena	Quercus alba	Quercus virginiana	0.563369	Q. virginiana vs. NA
Quercus canariensis	Quercus alba	Quercus virginiana	0.535708	Q. virginiana vs. NA
Quercus dentata	Quercus alba	Quercus virginiana	0.545707	Q. virginiana vs. NA
Quercus fabri	Quercus alba	Quercus virginiana	0.484957	Q. virginiana vs. NA
Quercus griffithii	Quercus alba	Quercus virginiana	0.489278	Q. virginiana vs. NA
Quercus liaotongensis	Quercus alba	Quercus virginiana	0.541356	Q. virginiana vs. NA
Quercus mongolica	Quercus alba	Quercus virginiana	0.55309	Q. virginiana vs. NA
Quercus petraea	Quercus alba	Quercus virginiana	0.563838	Q. virginiana vs. NA
Quercus pubescens	Quercus alba	Quercus virginiana	0.580997	Q. virginiana vs. NA
Quercus robur	Quercus alba	Quercus virginiana	0.636427	Q. virginiana vs. NA
Quercus serrata	Quercus alba	Quercus virginiana	0.508707	Q. virginiana vs. NA
Quercus alba	Quercus engelmannii	Quercus virginiana	0.0785209	Q. virginiana vs. NA
Quercus aliena	Quercus engelmannii	Quercus virginiana	0.580487	Q. virginiana vs. NA
Quercus canariensis	Quercus engelmannii	Quercus virginiana	0.604979	Q. virginiana vs. NA
Quercus dentata	Quercus engelmannii	Quercus virginiana	0.533348	Q. virginiana vs. NA
Quercus fabri	Quercus engelmannii	Quercus virginiana	0.525765	Q. virginiana vs. NA
Quercus griffithii	Quercus engelmannii	Quercus virginiana	0.560405	Q. virginiana vs. NA
Quercus liaotongensis	Quercus engelmannii	Quercus virginiana	0.581207	Q. virginiana vs. NA
Quercus mongolica	Quercus engelmannii	Quercus virginiana	0.594464	Q. virginiana vs. NA
Quercus petraea	Quercus engelmannii	Quercus virginiana	0.612538	Q. virginiana vs. NA
Quercus pubescens	Quercus engelmannii	Quercus virginiana	0.591621	Q. virginiana vs. NA
Quercus robur	Quercus engelmannii	Quercus virginiana	0.674931	Q. virginiana vs. NA
Quercus serrata	Quercus engelmannii	Quercus virginiana	0.547206	Q. virginiana vs. NA
Quercus alba	Quercus rugosa	Quercus virginiana	0.212623	Q. virginiana vs. NA
Quercus aliena	Quercus rugosa	Quercus virginiana	0.677561	Q. virginiana vs. NA
Quercus canariensis	Quercus rugosa	Quercus virginiana	0.700802	Q. virginiana vs. NA
Quercus dentata	Quercus rugosa	Quercus virginiana	0.653508	Q. virginiana vs. NA
Quercus engelmannii	Quercus rugosa	Quercus virginiana	0.178907	Q. virginiana vs. NA
Quercus fabri	Quercus rugosa	Quercus virginiana	0.640536	Q. virginiana vs. NA
Quercus griffithii	Quercus rugosa	Quercus virginiana	0.65398	Q. virginiana vs. NA
Quercus liaotongensis	Quercus rugosa	Quercus virginiana	0.683927	Q. virginiana vs. NA
Quercus mongolica	Quercus rugosa	Quercus virginiana	0.6946	Q. virginiana vs. NA
Quercus petraea	Quercus rugosa	Quercus virginiana	0.695867	Q. virginiana vs. NA
Quercus pubescens	Quercus rugosa	Quercus virginiana	0.69807	Q. virginiana vs. NA
Quercus robur	Quercus rugosa	Quercus virginiana	0.736797	Q. virginiana vs. NA
Quercus serrata	Quercus rugosa	Quercus virginiana	0.668766	Q. virginiana vs. NA

## Sheet: Sheet10
Sheet 10 Recombiantion rate (cM/Mb) in identity-by-descent (IBD) blocks. Values for scatter plots in Supplementary Figure 13.
Length of IBD blocks	Recombination rate
Q. fusformis vs. North American white oaks
113757	NA
52504	0.0790109
27854	0.994455
26782	0.337985
24158	0.14363
19086	0.472097
18501	1.06218
17858	NA
16776	0.0743569
16606	0.127413
15165	0.23339
14659	0.350105
13758	0.982567
13670	NA
13063	0.935824
12625	NA
11338	0.560958
11313	9.55941
11015	0.397071
10554	0.158484
10160	NA
9935	0.190845
9579	0.996993
9350	1.89177
9274	NA
9137	3.68498
8866	2.83898
8756	NA
8592	0.310044
8103	8.33617
8012	1.04155
8000	NA
7718	0.409393
7334	0.0790109
7208	0.393233
7118	NA
6999	1.44593
6956	NA
6729	2.33361
6696	4.15004
6633	NA
6623	2.00446
6518	0.831138
6479	NA
6404	0.704629
6180	0.330311
5985	0.108288
5902	NA
5833	0.407877
5805	NA
5522	NA
5226	5.83402
5210	2.68149
5160	1.22067
5100	NA
5096	0.803864
4999	NA
4881	0.606786
4863	2.24236
4860	0.150009
4840	0.912172
4829	NA
4759	0.158529
4691	6.17548
4650	0.461729
4520	1.25001
4452	0.967044
4449	NA
4350	0.993849
4328	1.15403
4243	0.0555367
4242	NA
4201	NA
4019	NA
3996	4.25377
3968	NA
3934	3.92931
3731	0.75645
3666	NA
3492	2.17603
3404	1.72372
3313	1.49812
3201	0.914603
3193	1.00123
3157	NA
3082	0.133747
3076	0.170058
3055	0.17485
3029	4.25377
2970	NA
2957	0.17814
2848	1.37994
2567	2.27573
2561	0.350105
2402	0.584203
2397	NA
2267	4.15911
2264	2.09392
2223	0.337149
2207	NA
Q. virentes vs. North American white oaks
32858	0.067135
21531	4.30458
21504	NA
18895	NA
17866	4.25377
16085	3.15591
15796	0.122642
14481	NA
13679	0.982567
12152	0.803864
11754	NA
11514	1.06218
11457	5.12948
9718	NA
9350	1.89177
9257	0.215008
8851	NA
8644	0.14363
8533	0.733902
8017	0.545827
7781	0.350105
7669	6.17548
7441	3.52822
7083	0.221228
7058	0.34403
6581	1.00123
6490	0.993849
6296	0.978085
6257	0.478629
6106	5.68597
6074	1.58052
5921	1.21648
5901	2.67903
5886	0.51006
5838	6.00665
5653	3.71981
5160	1.22067
5111	NA
4959	3.88644
4915	4.50579
4704	NA
4674	NA
4669	1.61288
4520	1.25001
4447	0.681974
4443	NA
4351	3.68156
4315	0.376551
4302	NA
4221	NA
4184	5.20659
4130	NA
4093	0.450025
4035	0.967044
3956	0.642938
3929	0.803641
3885	0.17814
3649	0.101594
3577	7.04632e-06
3441	NA
3434	0.17485
3342	3.50515
3301	4.14614
3276	NA
3217	0.14363
3110	3.61053
3010	NA
2947	0.267593
2926	2.67903
2909	0.877752
2853	3.68498
2823	0.0555367
2720	0.639416
2623	2.89698
2616	0.158529
2588	1.09569
2510	0.186097
2504	0.190845
2404	1.32147
2391	NA
2318	4.15911
2284	NA
2262	1.69927
2118	0.0969433
2098	0.326295
Q. sadleriana vs. North American white oaks
28175	NA
22173	3.04928
21456	NA
18707	NA
15501	3.61117
15463	0.350105
15424	1.30461
14885	2.29286
13967	0.265678
13829	NA
12039	NA
11477	0.607025
10821	1.49103
10568	0.3665
10528	1.66406
10442	NA
10044	0.17485
9468	0.326299
9155	0.428029
8886	NA
8681	0.265678
8270	0.445515
8012	1.2662
7830	3.84416
7789	5.22386
7361	0.621037
7246	0.205104
7244	7.38196
7136	0.407877
7056	NA
7030	0.311359
6786	NA
6746	5.02806
6668	5.66094
6512	13.3515
6511	0.544626
6473	NA
6329	0.17485
6233	0.995417
6166	0.180685
6049	NA
5962	1.69927
5773	4.54491
5769	0.34551
5245	NA
5080	NA
4983	2.6164
4953	NA
4715	1.7307
4434	0.3665
4397	0.945924
4249	0.0489561
4231	0.967044
4174	0.158529
4116	9.55941
4011	4.41997
3998	NA
3766	1.81231
3742	4.41351
3694	0.048731
3693	6.61109
3678	0.356094
3666	0.147336
3581	0.498792
3488	NA
3486	0.545827
3337	1.15403
3160	4.84935
3153	NA
3097	2.89698
3004	0.23339
2992	1.34649
2978	0.216061
2962	NA
2809	NA
2662	0.17936
2101	3.61053
Q. pontica vs. European white oaks
31332	NA
29082	0.1776
28484	0.0455043
28160	2.77315
26012	NA
25117	4.54062
21744	1.19808
20940	1.58762
18062	NA
17843	0.17936
17596	1.15369
17493	NA
16961	NA
16615	0.110423
15991	4.53764
15181	NA
14324	NA
13935	0.464797
13621	0.323555
13311	0.281302
12452	1.39795
12302	3.53975
12081	NA
11950	0.278087
11756	4.67877
11745	NA
11724	NA
10933	5.62766
10866	1.94776
10847	NA
10812	0.215008
10311	1.1177
10237	0.186097
10100	NA
9808	4.0851
9216	NA
9193	4.88941
9130	1.21648
9104	0.415271
9066	0.967044
8967	NA
8906	0.323555
8770	0.704629
8720	0.048731
8683	1.50575
8538	NA
8530	0.24904
8416	3.11115
8269	0.939694
7982	0.415271
7814	3.68156
7721	NA
7665	0.176399
7635	0.967044
7608	NA
7465	0.397071
7441	NA
7240	NA
7038	0.0435264
6975	0.877752
6933	4.30458
6886	0.0743569
6841	NA
6677	0.331278
6664	NA
6624	4.88264
6567	NA
6564	0.17485
6526	NA
6474	0.728168
6468	2.27573
6441	NA
6357	8.01616
6233	0.436039
6123	0.300397
6068	0.731262
6058	0.17936
6055	NA
5940	0.224513
5929	0.310044
5884	5.31864
5800	0.791415
5795	0.227107
5708	1.80919
5677	8.93699
5657	NA
5556	0.958009
5544	1.12616
5491	0.62647
5417	5.67266
5373	1.25455
5372	9.71587
5364	0.450025
5266	0.472097
5188	0.350105
5171	0.243253
5143	NA
5123	0.396224
5092	0.655107
5036	1.76651
5015	NA
4997	9.42789
4922	0.101594
4847	0.986428
4672	0.850958
4661	2.02708
4636	2.5122
4600	4.25377
4578	8.03802
4545	3.09597
4536	NA
4528	0.993849
4513	NA
4490	NA
4414	3.88644
4375	0.0790109
4368	0.0555367
4362	0.122642
4297	0.0843977
4264	0.560958
4230	6.918
4172	NA
4140	2.6164
4126	0.991364
4100	2.00446
4076	NA
4068	1.04155
3964	NA
3907	1.58052
3866	NA
3848	1.15403
3841	3.50384
3812	NA
3801	0.17814
3796	NA
3781	4.01809
3769	2.89698
3712	0.728946
3708	0.265678
3661	0.505113
3645	NA
3637	2.59907
3632	0.414631
3604	0.584203
3593	3.61117
3590	11.5969
3569	0.0555367
3567	0.428029
3563	3.5664
3534	NA
3501	1.67884
3469	NA
3423	0.639416
3369	NA
3345	NA
3334	NA
3222	0.0743569
3205	0.0732496
3204	0.389741
3186	NA
3185	0.243253
3156	0.687227
3104	2.67903
3008	1.94776
2998	0.826346
2941	0.663572
2916	1.32147
2889	1.9289
2875	0.468102
2853	NA
2704	1.45234
2634	NA
2607	NA
2424	NA
2373	NA
2335	0.984279
2170	0.0797754
1776	0.407877
1680	2.46766
1624	NA
1565	1.49246
1470	NA
Q. pontica vs. Asian white oaks
55649	0.170058
53488	5.21078
33770	0.584203
31040	1.23212
28700	NA
27787	NA
26340	0.584203
26012	NA
25236	1.73704
24937	NA
23790	3.04928
22047	NA
22004	1.9289
19538	1.49103
16983	1.00175
14729	0.978085
14432	0.726984
14223	0.803864
13765	NA
13693	1.14112
12761	1.12616
12024	0.158529
11863	1.1177
10499	0.144061
10463	0.75438
10224	2.47865
10175	NA
10043	NA
9575	7.82932
9534	NA
9189	0.127413
9140	0.24904
9037	0.376551
9017	0.0111443
8949	0.186097
8497	3.68156
8017	NA
7933	0.0555367
7898	NA
7750	1.80919
7671	NA
7662	0.1776
7570	NA
7514	3.39266
7506	NA
7487	1.57338
7355	NA
7337	NA
7228	0.224513
7183	0.393233
7028	0.877752
7018	NA
6972	NA
6622	0.323677
6394	3.50515
6365	0.0790109
6261	5.36486
6233	NA
6207	0.247014
6206	0.711677
6082	NA
6037	0.378782
5933	NA
5932	NA
5834	0.958009
5776	2.34122
5744	1.12616
5724	0.101594
5702	0.642938
5675	NA
5632	1.08357
5593	NA
5459	NA
5402	2.85012
5366	0.0555367
5297	0.994455
5277	NA
5233	0.393233
5230	1.76651
5149	0.0843977
4941	NA
4891	NA
4886	0.122642
4853	0.17814
4793	0.274171
4789	1.9975
4731	0.322554
4694	0.110423
4680	4.19087
4652	1.58052
4534	0.397071
4461	0.428029
4428	0.24904
4364	0.874233
4362	0.110423
4335	NA
4236	NA
4167	4.25377
4148	0.648363
4009	4.30458
3951	0.733902
3928	2.6164
3883	1.08608
3881	NA
3767	4.67877
3734	NA
3718	0.243253
3664	NA
3638	3.88644
3554	NA
3524	NA
3461	5.80085
3433	1.35434
3433	2.07274
3355	1.04155
3297	2.00446
3295	0.221228
3181	1.32147
3161	3.71981
2975	2.17285
2904	0.427014
2842	0.281302
2773	NA
2716	4.25377
2611	NA
2471	0.207272
2273	0.986428
2255	1.23212
2241	0.0773344
2223	0.350105
2215	NA
2162	4.37056
1883	0.222579
1265	0.450025
NA, no data avaiable.
